# Supplementary material for: (Z)-3-[2-(2,4-Di­nitro­phen­yl)hydrazin-1-yl­idene]isobenzo­furan-1(3H)-one di­chloro­methane hemisolvate
Source: Acta Crystallogr Sect E Struct Rep Online. 2014 Mar 12;70(Pt 4):o418. doi: 10.1107/S1600536814004929 (PMC3998610; doi:10.1107/S1600536814004929)
Supplement: Supplementary file 1 [file e-70-0o418-sup1.cif]

##############################################################################
#                                                                            #
# This CIF contains the data in a paper accepted for publication in          #
# Acta Crystallographica Section E. It conforms to the requirements of       #
# Notes for Authors for Acta Crystallographica Section E, and has been       #
# peer reviewed under the auspices of the IUCr Commission on Journals.       #
#                                                                            #
# Full details of the Crystallographic Information File format               #
# are given in the paper "The Crystallographic Information File (CIF):       #
# a New Standard Archive File for Crystallography" by S. R. Hall, F. H.      #
# Allen and I. D. Brown [Acta Cryst. (1991), A47, 655-685].                  #
#                                                                            #
# The current version of the core CIF dictionary is obtainable from          #
# ftp://ftp.iucr.org/pub/cif_core.dic.                                       #
#                                                                            #
# Software is freely available for graphical display of the structure(s)     #
# in this CIF. For information consult the CIF software page                 #
# http://www.iucr.org/resources/cif/software.                                #
#                                                                            #
# This file may be used for bona fide research purposes within the           #
# scientific community so long as proper attribution is given to the journal # 
# article from which it was obtained.                                        #
#                                                                            #
##############################################################################
data_I
_database_code_depnum_ccdc_archive 'CCDC 989735'
_audit_creation_method
;
CrysAlis Pro, Agilent Technologies,
Version 1.171.34.49 (release 20-01-2011 CrysAlis171 .NET)
(compiled Jan 20 2011,15:58:25)
;
_journal_date_recd_electronic     2014-02-14
_journal_date_accepted     2014-03-03
_journal_name_full     'Acta Crystallographica, Section E'
_journal_year     2014
_journal_volume     70
_journal_issue      4
_journal_page_first     o418
_journal_page_last     o418
_journal_paper_category     QO
_journal_paper_doi     10.1107/S1600536814004929
_journal_coeditor_code     FJ2664
_publ_contact_author_name     'Satish Kumar'
_publ_contact_author_address
;
Department of Chemistry
St. Stephen's College
University Enclave
Delhi
110007
India
;
_publ_contact_author_email     'satish@ststephens.edu'
_publ_contact_author_fax     '+91-11  2766 2324'
_publ_contact_author_phone     '+91-9718488656'
_publ_section_title
;\
(<i>Z</i>)-3-[2-(2,4-Dinitrophenyl)hydrazin-1-ylidene]isobenzofuran-\
1(3<i>H</i>)-one dichloromethane hemisolvate
;
loop_
    _publ_author_name
    _publ_author_footnote
    _publ_author_address
    'Agarwal, Palak' .
;
Department of Chemistry
St. Stephen's College
University Enclave
Delhi
110007
India
;
    'Mishra, Pragati' .
;
Department of Chemistry
St. Stephen's College
University Enclave
Delhi
110007
India
;
    'Gupta, Nikita' .
;
Department of Chemistry
St. Stephen's College
University Enclave
Delhi
110007
India
;
    'Neelam' .
;
Department of Chemistry
St. Stephen's College
University Enclave
Delhi
110007
India
;
    'Sahoo, Priyaranjan' .
;
Department of Chemistry
St. Stephen's College
University Enclave
Delhi
110007
India
;
    'Kumar, Satish' .
;
Department of Chemistry
St. Stephen's College
University Enclave
Delhi
110007
India
;
_chemical_name_systematic
;\
(<i>Z</i>)-3-[2-(2,4-Dinitrophenyl)hydrazin-1-ylidene]isobenzofuran-\
1(3<i>H</i>)-one dichloromethane hemisolvate
;
_chemical_name_common     ?
_chemical_formula_moiety     '2(C14 H8 N4 O6), C H2 Cl2'
_chemical_formula_sum     'C29 H18 Cl2 N8 O12'
_chemical_formula_iupac     '2C14 H8 N4 O6, C H2 Cl2'
_chemical_formula_weight     741.41
_chemical_melting_point     ?
_shelx_space_group_comment
;
The symmetry employed for this shelxl refinement is uniquely defined
by the following loop, which should always be used as a source of
symmetry information in preference to the above space-group names.
They are only intended as comments.
;
_space_group_crystal_system     monoclinic
_space_group_name_H-M_alt     'C 2/c'
_space_group_name_Hall     '-C 2yc'
loop_
    _space_group_symop_operation_xyz
    'x, y, z'
    '-x, y, -z+1/2'
    'x+1/2, y+1/2, z'
    '-x+1/2, y+1/2, -z+1/2'
    '-x, -y, -z'
    'x, -y, z-1/2'
    '-x+1/2, -y+1/2, -z'
    'x+1/2, -y+1/2, z-1/2'
_cell_length_a     14.0834(11)
_cell_length_b     8.2605(6)
_cell_length_c     26.561(2)
_cell_angle_alpha     90.0
_cell_angle_beta     93.816(7)
_cell_angle_gamma     90.0
_cell_volume     3083.2(3)
_cell_formula_units_Z     4
_cell_measurement_reflns_used     3399
_cell_measurement_theta_min     2.9809
_cell_measurement_theta_max     29.1855
_cell_measurement_temperature     297.15(2)
_exptl_crystal_description     'rect. prism'
_exptl_crystal_colour     'clear yellow--red'
_exptl_crystal_size_max     0.4
_exptl_crystal_size_mid     0.4
_exptl_crystal_size_min     0.15
_exptl_crystal_density_diffrn     1.597
_exptl_crystal_density_meas     ?
_exptl_crystal_density_method     'not measured'
_exptl_crystal_F_000     1512
_exptl_absorpt_coefficient_mu     0.292
_exptl_absorpt_correction_type     multi-scan
_exptl_absorpt_process_details     '(CrysAlis PRO; Agilent, 2011)'
_exptl_absorpt_correction_T_min     0.82444
_exptl_absorpt_correction_T_max     1.00000
_exptl_special_details     ?
_diffrn_ambient_temperature     297.15(2)
_diffrn_radiation_type     MoK\a
_diffrn_radiation_wavelength     0.71073
_diffrn_radiation_monochromator     'graphite'
_diffrn_measurement_device_type     'Agilent Xcalibur Sapphire3'
_diffrn_measurement_method     '\w scans'
_diffrn_detector_area_resol_mean     15.9853
_diffrn_reflns_number     20814
_diffrn_reflns_av_R_equivalents     0.0392
_diffrn_reflns_theta_min     2.987
_diffrn_reflns_theta_max     29.250
_diffrn_reflns_theta_full     26.000
_diffrn_measured_fraction_theta_max     0.910
_diffrn_measured_fraction_theta_full     0.998
_diffrn_reflns_limit_h_min     -19
_diffrn_reflns_limit_h_max     19
_diffrn_reflns_limit_k_min     -11
_diffrn_reflns_limit_k_max     10
_diffrn_reflns_limit_l_min     -35
_diffrn_reflns_limit_l_max     36
_refine_special_details
;
Refinement of <i>F</i>\^2\^ against ALL reflections. The weighted
<i>R</i>-factor <i>wR</i> and goodness of fit <i>S</i> are based on
<i>F</i>\^2\^, conventional <i>R</i>-factors <i>R</i> are based on <i>F</i>,
with <i>F</i> set to zero for negative <i>F</i>\^2\^. The threshold expression
of <i>F</i>\^2\^ > \s(<i>F</i>\^2\^) is used only for calculating
<i>R</i>-factors(gt) <i>etc</i>. and is not relevant to the choice of
reflections for refinement. <i>R</i>-factors based on <i>F</i>\^2\^ are
statistically about twice as large as those based on <i>F</i>, and <i>R</i>-
factors based on ALL data will be even larger.
;
_reflns_number_total     3832
_reflns_number_gt     2568
_reflns_threshold_expression     I>2\s(I)
_refine_ls_structure_factor_coef     Fsqd
_refine_ls_matrix_type     full
_refine_ls_R_factor_all     0.0934
_refine_ls_R_factor_gt     0.0568
_refine_ls_wR_factor_gt     0.1233
_refine_ls_wR_factor_ref     0.1413
_refine_ls_goodness_of_fit_ref     1.025
_refine_ls_restrained_S_all     1.025
_refine_ls_number_reflns     3832
_refine_ls_number_parameters     234
_refine_ls_number_restraints     0
_refine_ls_hydrogen_treatment     refU
_refine_ls_weighting_scheme     calc
_refine_ls_weighting_details
              'w=1/[\s^2^(Fo^2^)+(0.0530P)^2^+3.2470P] where P=(Fo^2^+2Fc^2^)/3'
_atom_sites_solution_hydrogens     mixed
_atom_sites_solution_primary     direct
_atom_sites_solution_secondary     ?
_refine_ls_shift/su_max     0.000
_refine_ls_shift/su_mean     0.000
_refine_diff_density_max     0.441
_refine_diff_density_min     -0.346
_refine_ls_extinction_method     none
_refine_ls_extinction_coef     .
loop_
    _atom_type_symbol
    _atom_type_description
    _atom_type_scat_dispersion_real
    _atom_type_scat_dispersion_imag
    _atom_type_scat_source
    'C' 'C' 0.0033 0.0016
                         'International Tables Vol C Tables 4.2.6.8 and 6.1.1.4'
    'H' 'H' 0.0000 0.0000
                         'International Tables Vol C Tables 4.2.6.8 and 6.1.1.4'
    'N' 'N' 0.0061 0.0033
                         'International Tables Vol C Tables 4.2.6.8 and 6.1.1.4'
    'O' 'O' 0.0106 0.0060
                         'International Tables Vol C Tables 4.2.6.8 and 6.1.1.4'
    'Cl' 'Cl' 0.1484 0.1585
                         'International Tables Vol C Tables 4.2.6.8 and 6.1.1.4'
_computing_data_collection
;
CrysAlis PRO (Agilent, 2011)
;
_computing_cell_refinement
;
CrysAlis PRO (Agilent, 2011)
;
_computing_data_reduction
;
CrysAlis PRO (Agilent, 2011)
;
_computing_structure_solution     'SHELXS97 (Sheldrick, 2008)'
_computing_structure_refinement     'SHELXL97 (Sheldrick, 2008)'
_computing_molecular_graphics
;
OLEX2 (Dolomanov <i>et al.</i>, 2009) and Mercury (Macrae <i>et al.</i>,
2008)
;
_computing_publication_material
             'OLEX2 (Dolomanov <i>et al.</i>, 2009) and publCIF (Westrip, 2010)'
loop_
    _atom_site_type_symbol
    _atom_site_label
    _atom_site_fract_x
    _atom_site_fract_y
    _atom_site_fract_z
    _atom_site_U_iso_or_equiv
    _atom_site_adp_type
    _atom_site_calc_flag
    _atom_site_occupancy
    _atom_site_disorder_assembly
    _atom_site_disorder_group
    Cl Cl1 0.39898(6) 0.54376(10) 0.73756(3) 0.0797(3) Uani d 1 . .
    O O2 0.41801(11) 0.47047(18) 0.54833(5) 0.0411(4) Uani d 1 . .
    O O3 0.30079(13) 0.1587(2) 0.45274(6) 0.0566(5) Uani d 1 . .
    O O4 0.48996(13) 0.4056(2) 0.62423(6) 0.0562(5) Uani d 1 . .
    O O5 0.24791(13) 0.0449(2) 0.38349(7) 0.0554(5) Uani d 1 . .
    N N6 0.33004(14) 0.4709(2) 0.45706(7) 0.0407(4) Uani d 1 . .
    H H6 0.3319(18) 0.386(3) 0.4723(9) 0.049 Uiso d 1 . .
    N N7 0.26939(13) 0.1660(2) 0.40803(7) 0.0408(4) Uani d 1 . .
    N N8 0.16035(16) 0.4760(3) 0.26002(7) 0.0529(5) Uani d 1 . .
    N N9 0.35397(13) 0.6171(2) 0.47867(6) 0.0403(4) Uani d 1 . .
    C C10 0.21556(15) 0.3263(3) 0.33550(8) 0.0381(5) Uani d 1 . .
    H H10 0.1961 0.2307 0.3195 0.046 Uiso calc 1 . .
    C C11 0.42937(14) 0.7496(3) 0.55314(8) 0.0357(5) Uani d 1 . .
    C C12 0.39564(15) 0.6131(3) 0.52246(8) 0.0371(5) Uani d 1 . .
    C C13 0.47111(15) 0.6872(3) 0.59783(8) 0.0377(5) Uani d 1 . .
    C C14 0.46430(15) 0.5103(3) 0.59583(8) 0.0400(5) Uani d 1 . .
    O O15 0.1569(2) 0.6044(3) 0.23776(8) 0.0904(8) Uani d 1 . .
    O O16 0.13589(19) 0.3503(3) 0.23967(7) 0.0891(8) Uani d 1 . .
    C C17 0.28732(14) 0.4683(3) 0.40931(7) 0.0355(5) Uani d 1 . .
    C C18 0.25776(14) 0.3240(3) 0.38441(8) 0.0351(5) Uani d 1 . .
    C C19 0.20337(15) 0.4720(3) 0.31152(8) 0.0396(5) Uani d 1 . .
    C C20 0.42629(17) 0.9146(3) 0.54405(9) 0.0443(5) Uani d 1 . .
    H H20 0.3976 0.9565 0.5143 0.053 Uiso calc 1 . .
    C C21 0.46757(18) 1.0142(3) 0.58095(10) 0.0508(6) Uani d 1 . .
    H H21 0.4676 1.1255 0.5757 0.061 Uiso calc 1 . .
    C C22 0.23198(16) 0.6165(3) 0.33451(8) 0.0440(5) Uani d 1 . .
    H H22 0.2230 0.7141 0.3174 0.053 Uiso calc 1 . .
    C C23 0.50939(17) 0.9519(3) 0.62607(9) 0.0495(6) Uani d 1 . .
    H H23 0.5361 1.0227 0.6503 0.059 Uiso calc 1 . .
    C C24 0.27340(16) 0.6143(3) 0.38250(8) 0.0410(5) Uani d 1 . .
    H H24 0.2928 0.7112 0.3978 0.049 Uiso calc 1 . .
    C C25 0.51179(16) 0.7874(3) 0.63543(9) 0.0449(6) Uani d 1 . .
    H H25 0.5393 0.7456 0.6655 0.054 Uiso calc 1 . .
    C C26 0.5000 0.4238(5) 0.7500 0.0587(10) Uani d 1 . .
    H H26 0.4913 0.3631 0.7795 0.070 Uiso d 1 . .
loop_
    _atom_site_aniso_label
    _atom_site_aniso_U_11
    _atom_site_aniso_U_22
    _atom_site_aniso_U_33
    _atom_site_aniso_U_12
    _atom_site_aniso_U_13
    _atom_site_aniso_U_23
    Cl1 0.0687(5) 0.0757(5) 0.0948(6) 0.0155(4) 0.0049(4) 0.0027(4)
    O2 0.0502(9) 0.0379(8) 0.0340(8) 0.0005(7) -0.0059(7) -0.0030(7)
    O3 0.0822(13) 0.0478(10) 0.0378(9) 0.0001(9) -0.0120(8) 0.0103(8)
    O4 0.0750(12) 0.0465(10) 0.0451(10) 0.0060(9) -0.0122(8) 0.0055(8)
    O5 0.0755(12) 0.0371(9) 0.0523(10) -0.0031(8) -0.0053(9) -0.0018(8)
    N6 0.0515(11) 0.0388(11) 0.0306(10) -0.0002(9) -0.0056(8) -0.0004(8)
    N7 0.0447(10) 0.0401(11) 0.0371(10) 0.0008(8) -0.0003(8) 0.0028(8)
    N8 0.0681(14) 0.0512(13) 0.0371(11) 0.0025(11) -0.0126(10) 0.0015(10)
    N9 0.0465(10) 0.0418(11) 0.0321(9) 0.0003(8) -0.0013(8) -0.0045(8)
    C10 0.0406(11) 0.0419(12) 0.0311(11) 0.0021(10) -0.0026(9) -0.0042(9)
    C11 0.0364(10) 0.0406(12) 0.0300(10) 0.0003(9) 0.0015(8) -0.0046(9)
    C12 0.0407(11) 0.0391(12) 0.0312(11) 0.0045(9) -0.0001(9) -0.0010(9)
    C13 0.0372(11) 0.0420(12) 0.0339(11) 0.0013(9) 0.0011(9) -0.0034(9)
    C14 0.0418(12) 0.0427(13) 0.0348(11) 0.0023(10) -0.0019(9) -0.0021(10)
    O15 0.151(2) 0.0621(13) 0.0527(12) 0.0099(14) -0.0355(13) 0.0106(10)
    O16 0.142(2) 0.0669(14) 0.0526(12) -0.0249(14) -0.0391(13) 0.0023(11)
    C17 0.0340(10) 0.0435(12) 0.0287(10) 0.0018(9) -0.0002(8) -0.0007(9)
    C18 0.0366(10) 0.0362(11) 0.0325(11) 0.0033(9) 0.0021(8) 0.0006(9)
    C19 0.0421(12) 0.0476(13) 0.0282(11) 0.0032(10) -0.0045(9) -0.0002(10)
    C20 0.0512(13) 0.0395(13) 0.0422(12) 0.0028(10) 0.0029(10) 0.0016(10)
    C21 0.0580(15) 0.0380(13) 0.0570(15) -0.0044(11) 0.0085(12) -0.0060(11)
    C22 0.0537(14) 0.0413(13) 0.0360(12) 0.0056(11) -0.0032(10) 0.0068(10)
    C23 0.0505(14) 0.0505(15) 0.0475(14) -0.0073(11) 0.0028(11) -0.0169(12)
    C24 0.0489(13) 0.0360(12) 0.0374(12) 0.0006(10) -0.0028(10) -0.0018(9)
    C25 0.0441(12) 0.0541(15) 0.0356(12) -0.0018(11) -0.0033(9) -0.0085(10)
    C26 0.070(2) 0.052(2) 0.053(2) 0.000 -0.0091(18) 0.000
_geom_special_details
;
All e.s.d.'s (except the e.s.d. in the dihedral angle between two l.s. planes)
are estimated using the full covariance matrix. The cell e.s.d.'s are taken
into account individually in the estimation of e.s.d.'s in distances, angles
and torsion angles; correlations between e.s.d.'s in cell parameters are only
used when they are defined by crystal symmetry. An approximate (isotropic)
treatment of cell e.s.d.'s is used for estimating e.s.d.'s involving l.s.
planes.
;
loop_
    _geom_bond_atom_site_label_1
    _geom_bond_atom_site_label_2
    _geom_bond_site_symmetry_2
    _geom_bond_distance
    _geom_bond_publ_flag
    Cl1 C26 . 1.747(2) ?
    O2 C12 . 1.389(3) ?
    O2 C14 . 1.419(3) ?
    O3 N7 . 1.241(2) ?
    O4 C14 . 1.188(3) ?
    O5 N7 . 1.221(2) ?
    N6 H6 . 0.81(3) ?
    N6 N9 . 1.370(3) ?
    N6 C17 . 1.367(3) ?
    N7 C18 . 1.453(3) ?
    N8 O15 . 1.214(3) ?
    N8 O16 . 1.210(3) ?
    N8 C19 . 1.459(3) ?
    N9 C12 . 1.268(3) ?
    C10 H10 . 0.9300 ?
    C10 C18 . 1.392(3) ?
    C10 C19 . 1.367(3) ?
    C11 C12 . 1.453(3) ?
    C11 C13 . 1.388(3) ?
    C11 C20 . 1.385(3) ?
    C13 C14 . 1.466(3) ?
    C13 C25 . 1.391(3) ?
    C17 C18 . 1.413(3) ?
    C17 C24 . 1.407(3) ?
    C19 C22 . 1.389(3) ?
    C20 H20 . 0.9300 ?
    C20 C21 . 1.378(3) ?
    C21 H21 . 0.9300 ?
    C21 C23 . 1.398(4) ?
    C22 H22 . 0.9300 ?
    C22 C24 . 1.366(3) ?
    C23 H23 . 0.9300 ?
    C23 C25 . 1.382(3) ?
    C24 H24 . 0.9300 ?
    C25 H25 . 0.9300 ?
    C26 Cl1 2_656 1.747(2) ?
    C26 H26 . 0.9440 ?
loop_
    _geom_angle_atom_site_label_1
    _geom_angle_atom_site_label_2
    _geom_angle_atom_site_label_3
    _geom_angle_site_symmetry_1
    _geom_angle_site_symmetry_3
    _geom_angle
    _geom_angle_publ_flag
    C12 O2 C14 . . 108.59(16) ?
    N9 N6 H6 . . 123.9(18) ?
    C17 N6 H6 . . 116.5(18) ?
    C17 N6 N9 . . 118.88(18) ?
    O3 N7 C18 . . 118.66(18) ?
    O5 N7 O3 . . 122.09(19) ?
    O5 N7 C18 . . 119.25(17) ?
    O15 N8 C19 . . 118.5(2) ?
    O16 N8 O15 . . 122.1(2) ?
    O16 N8 C19 . . 119.2(2) ?
    C12 N9 N6 . . 116.54(18) ?
    C18 C10 H10 . . 120.7 ?
    C19 C10 H10 . . 120.7 ?
    C19 C10 C18 . . 118.7(2) ?
    C13 C11 C12 . . 107.21(19) ?
    C20 C11 C12 . . 131.4(2) ?
    C20 C11 C13 . . 121.4(2) ?
    O2 C12 C11 . . 109.01(17) ?
    N9 C12 O2 . . 123.53(19) ?
    N9 C12 C11 . . 127.5(2) ?
    C11 C13 C14 . . 108.41(19) ?
    C11 C13 C25 . . 121.6(2) ?
    C25 C13 C14 . . 130.0(2) ?
    O2 C14 C13 . . 106.77(18) ?
    O4 C14 O2 . . 119.9(2) ?
    O4 C14 C13 . . 133.3(2) ?
    N6 C17 C18 . . 123.03(19) ?
    N6 C17 C24 . . 119.6(2) ?
    C24 C17 C18 . . 117.35(18) ?
    C10 C18 N7 . . 116.37(19) ?
    C10 C18 C17 . . 121.29(19) ?
    C17 C18 N7 . . 122.34(18) ?
    C10 C19 N8 . . 119.2(2) ?
    C10 C19 C22 . . 121.89(19) ?
    C22 C19 N8 . . 118.9(2) ?
    C11 C20 H20 . . 121.4 ?
    C21 C20 C11 . . 117.2(2) ?
    C21 C20 H20 . . 121.4 ?
    C20 C21 H21 . . 119.2 ?
    C20 C21 C23 . . 121.6(2) ?
    C23 C21 H21 . . 119.2 ?
    C19 C22 H22 . . 120.3 ?
    C24 C22 C19 . . 119.5(2) ?
    C24 C22 H22 . . 120.3 ?
    C21 C23 H23 . . 119.3 ?
    C25 C23 C21 . . 121.4(2) ?
    C25 C23 H23 . . 119.3 ?
    C17 C24 H24 . . 119.3 ?
    C22 C24 C17 . . 121.3(2) ?
    C22 C24 H24 . . 119.3 ?
    C13 C25 H25 . . 121.6 ?
    C23 C25 C13 . . 116.9(2) ?
    C23 C25 H25 . . 121.6 ?
    Cl1 C26 Cl1 . 2_656 110.9(2) ?
    Cl1 C26 H26 . . 108.0 ?
    Cl1 C26 H26 2_656 . 107.0 ?
loop_
    _geom_torsion_atom_site_label_1
    _geom_torsion_atom_site_label_2
    _geom_torsion_atom_site_label_3
    _geom_torsion_atom_site_label_4
    _geom_torsion_site_symmetry_1
    _geom_torsion_site_symmetry_2
    _geom_torsion_site_symmetry_3
    _geom_torsion_site_symmetry_4
    _geom_torsion
    _geom_torsion_publ_flag
    O3 N7 C18 C10 . . . . -175.26(19) ?
    O3 N7 C18 C17 . . . . 4.7(3) ?
    O5 N7 C18 C10 . . . . 4.6(3) ?
    O5 N7 C18 C17 . . . . -175.45(19) ?
    N6 N9 C12 O2 . . . . 0.6(3) ?
    N6 N9 C12 C11 . . . . 179.12(19) ?
    N6 C17 C18 N7 . . . . 0.8(3) ?
    N6 C17 C18 C10 . . . . -179.2(2) ?
    N6 C17 C24 C22 . . . . 179.2(2) ?
    N8 C19 C22 C24 . . . . -179.2(2) ?
    N9 N6 C17 C18 . . . . -178.27(18) ?
    N9 N6 C17 C24 . . . . 3.3(3) ?
    C10 C19 C22 C24 . . . . -0.1(3) ?
    C11 C13 C14 O2 . . . . 0.5(2) ?
    C11 C13 C14 O4 . . . . 179.2(3) ?
    C11 C13 C25 C23 . . . . -0.5(3) ?
    C11 C20 C21 C23 . . . . -1.1(3) ?
    C12 O2 C14 O4 . . . . -179.9(2) ?
    C12 O2 C14 C13 . . . . -1.0(2) ?
    C12 C11 C13 C14 . . . . 0.1(2) ?
    C12 C11 C13 C25 . . . . 179.23(19) ?
    C12 C11 C20 C21 . . . . -178.3(2) ?
    C13 C11 C12 O2 . . . . -0.7(2) ?
    C13 C11 C12 N9 . . . . -179.4(2) ?
    C13 C11 C20 C21 . . . . 0.9(3) ?
    C14 O2 C12 N9 . . . . 179.8(2) ?
    C14 O2 C12 C11 . . . . 1.0(2) ?
    C14 C13 C25 C23 . . . . 178.5(2) ?
    O15 N8 C19 C10 . . . . -174.2(2) ?
    O15 N8 C19 C22 . . . . 5.0(4) ?
    O16 N8 C19 C10 . . . . 0.4(4) ?
    O16 N8 C19 C22 . . . . 179.5(2) ?
    C17 N6 N9 C12 . . . . -178.2(2) ?
    C18 C10 C19 N8 . . . . 179.22(19) ?
    C18 C10 C19 C22 . . . . 0.1(3) ?
    C18 C17 C24 C22 . . . . 0.7(3) ?
    C19 C10 C18 N7 . . . . -179.73(18) ?
    C19 C10 C18 C17 . . . . 0.3(3) ?
    C19 C22 C24 C17 . . . . -0.3(3) ?
    C20 C11 C12 O2 . . . . 178.5(2) ?
    C20 C11 C12 N9 . . . . -0.1(4) ?
    C20 C11 C13 C14 . . . . -179.2(2) ?
    C20 C11 C13 C25 . . . . -0.1(3) ?
    C20 C21 C23 C25 . . . . 0.5(4) ?
    C21 C23 C25 C13 . . . . 0.3(3) ?
    C24 C17 C18 N7 . . . . 179.32(19) ?
    C24 C17 C18 C10 . . . . -0.7(3) ?
    C25 C13 C14 O2 . . . . -178.5(2) ?
    C25 C13 C14 O4 . . . . 0.2(4) ?
loop_
    _geom_hbond_atom_site_label_D
    _geom_hbond_atom_site_label_H
    _geom_hbond_atom_site_label_A
    _geom_hbond_site_symmetry_A
    _geom_hbond_distance_DH
    _geom_hbond_distance_HA
    _geom_hbond_distance_DA
    _geom_hbond_angle_DHA
    N6 H6 O3 . 0.81(3) 1.99(3) 2.613(3) 134(2)
_shelx_hkl_checksum     73553
_shelx_hkl_file
;
   0   0   4    7.05    1.33   2
   0   0   5    5.90    2.55   3
   0   0   5    7.33    2.23   7
   0   0   5    2.16    1.91   8
   0   0  -5   10.20    2.41   7
   0   0   5    1.72    1.12   2
   0   0  -5   10.37    3.11   3
   0   0   616147.45   66.02   2
   0   0   616544.45   83.62   8
   0   0   616443.05   85.31   3
   0   0  -616762.85   85.66   3
   0   0   616319.55   82.51   7
   0   0  -616736.55   82.96   7
   0   0   7   15.54    3.90   7
   0   0   7    3.66    3.34   8
   0   0   7    7.75    2.57   3
   0   0  -7    6.75    2.68   7
   0   0   7    7.94    2.45   2
   0   0  -7    4.94    3.45   3
   0   0   8 7449.75   65.00   7
   0   0  -8 7654.13   67.46   3
   0   0   8 7435.32   52.47   2
   0   0  -8 7475.20   64.84   7
   0   0   8 7511.84   65.32   8
   0   0   8 7747.51   66.97   3
   0   0  -9    5.78    2.90   7
   0   0  -9    6.95    4.68   3
   0   0   9    4.97    3.37   3
   0   0   9    2.88    3.14   7
   0   0   9    7.79    3.51   8
   0   0   9    2.37    2.10   2
   0   0 -10 4691.89   57.61   7
   0   0 -10 4798.75   59.38   3
   0   0  10 4731.35   58.92   3
   0   0  10 4747.69   57.61   7
   0   0  10 4641.00   57.26   8
   0   0  10 4742.35   45.89   2
   0   0  11    7.06    3.69   7
   0   0 -11    5.95    3.45   7
   0   0  11    2.25    2.30   3
   0   0  11    1.12    2.18   2
   0   0  11    3.51    3.12   8
   0   0 -11    7.36    4.47   3
   0   0 -12   63.78    7.99   3
   0   0  12   67.03    6.22   2
   0   0  12   63.15    7.59   7
   0   0 -12   62.02    5.99   6
   0   0 -13    9.98    4.53   6
   0   0  13   11.80    4.58   2
   0   0  13   13.69    6.46   7
   0   0 -13    7.15    6.95   3
   0   0  14 9317.35   77.38   2
   0   0 -14 9291.60   74.53   6
   0   0  14 9261.29   96.10   7
   0   0  15   16.34    4.77   2
   0   0  15   29.74    7.95   7
   0   0 -15   19.62    4.91   6
   0   0 -15   36.75    9.42   3
   0   0  16  193.58   12.29   2
   0   0 -16  216.04   16.43   3
   0   0 -16  195.25   11.96   6
   0   0  16  222.73   16.23   7
   0   0 -17    4.31    4.59   3
   0   0  17    0.57    3.64   7
   0   0 -17    1.23    1.94   6
   0   0 -18    1.60    3.75   3
   0   0 -18   -0.05    1.54   6
   0   0  18    5.80    3.88   7
   0   0 -19    0.97    3.39   3
   0   0  19   -0.43    4.27   7
   0   0 -19   -0.31    1.81   6
   0   0  20  100.98   12.47   7
   0   0 -20  106.03   12.94   3
   0   0 -20   99.16    9.46   6
   0   0  21    5.66    4.88   7
   0   0 -21    2.86    2.74   6
   0   0 -21    8.61    4.89   4
   0   0 -21    2.23    4.12   3
   0   0 -22  205.11   16.25   4
   0   0 -22  202.61   19.01   3
   0   0  22  203.29   18.64   7
   0   0 -22  209.64   14.11   6
   0   0  23    8.06    6.25   7
   0   0 -23    3.57    3.07   6
   0   0 -23    0.57    4.27   4
   0   0 -23    4.78    4.61   3
   0   0 -24  311.88   24.63   3
   0   0 -24  294.63   17.71   6
   0   0 -24  314.48   21.34   4
   0   0  24  303.07   23.69   7
   0   0 -25   -0.06    2.89   4
   0   0  25    7.82    5.94   7
   0   0 -25    4.70    3.26   6
   0   0 -26    6.31    3.26   6
   0   0 -26   19.30    6.43   4
   0   0  26   11.17    5.82   7
   0   0 -27   10.86    4.95   6
   0   0 -27    8.36    6.83   4
   0   0  27   12.05    7.52   7
   0   0 -28  707.30   34.58   4
   0   0 -28  685.82   28.47   6
   0   0  28  676.98   38.88   7
   0   0 -29    7.04    4.53   4
   0   0  29   15.92    7.25   7
   0   0  30   40.65   10.78   7
   0   0 -30   37.12    9.11   4
   0   0  31    5.24    5.23   7
   0   0 -31    5.42    5.95   4
   0   0 -32   20.76    7.47   4
   0   0  32   23.42    9.60   7
   0   0  33   10.96    7.49   7
   0   0 -33    9.86    6.29   4
   0   0 -34   -0.75    4.14   4
   0   0  34   10.88    7.47   7
   0   0 -35    9.68    6.73   4
   0  -2   014969.07   69.56   3
   0  -2   014731.47   67.61   9
   0   2   014884.57   88.38   4
   0  -2  -1  410.14   11.15   9
   0  -2   1  402.65   14.49   4
   0  -2  -1  415.03   11.99   3
   0  -2  -1  404.80   14.24   4
   0   2  -1  407.82   11.42   9
   0   2  -1  396.08   14.71   4
   0   2   1  389.87   11.20   9
   0  -2   1  392.40   11.48   9
   0  -2  -1  396.52    8.17   5
   0   2  -2  486.52   16.35   4
   0  -2   2  460.36   15.58   4
   0  -2  -2  488.41   12.29   9
   0   2   2  459.45   12.53   9
   0  -2   2  497.23   13.44   9
   0  -2  -2  482.92   13.65   8
   0   2  -2  488.46   12.74   9
   0   2   2  463.30   13.64   3
   0  -2  -2  467.79   13.49   3
   0  -2   3 5106.72   52.18   4
   0  -2   3 5223.31   45.26   9
   0   2   3 5189.10   43.15   9
   0   2   3 5086.07   45.57   8
   0   2  -3 5115.66   53.63   4
   0   2   3 5062.13   47.43   3
   0  -2  -3 5140.42   43.29   8
   0  -2  -3 4983.41   45.91   3
   0   2   4 1759.59   29.32   3
   0  -2  -4 1780.01   28.40   3
   0   2  -4 1787.86   32.36   4
   0   2   4 1758.25   26.90   8
   0  -2  -4 1732.73   31.45   2
   0  -2   4 1803.68   33.75   7
   0  -2   4 1756.55   31.02   4
   0   2   4 1811.72   26.83   9
   0  -2   4 1691.71   27.46   9
   0   2   4 1709.71   15.79   5
   0  -2  -4 1791.71   25.32   8
   0  -2  -5  293.24   13.42   2
   0   2  -5  284.19   13.29   4
   0   2  -5  283.27   14.72   7
   0  -2   5  309.41   12.21   9
   0  -2  -5  305.60   10.64   8
   0   2   5  309.77   13.05   3
   0  -2  -5  300.74   12.45   3
   0  -2   5  294.23   12.90   4
   0  -2   5  305.22   14.25   7
   0   2   5  305.78   11.38   8
   0  -2  -6 3786.59   39.54   8
   0  -2  -6 3821.68   46.88   3
   0  -2   6 3869.44   46.59   4
   0  -2   6 3887.26   51.60   7
   0  -2  -6 3922.02   49.34   2
   0  -2  -6 3934.60   46.16   7
   0   2   6 3857.67   41.67   8
   0   2  -6 3805.82   49.90   4
   0   2   6 3910.55   48.45   3
   0  -2   7  172.97   10.08   4
   0   2  -7  173.36   11.01   4
   0   2   7  169.71   10.62   3
   0  -2  -7  180.43    9.16   8
   0  -2  -7  183.64   11.12   2
   0   2   7  189.00    9.69   8
   0  -2  -7  176.25   10.62   3
   0   2  -7  170.63   12.26   7
   0  -2   7  177.24   11.60   7
   0  -2  -7  193.28   10.68   7
   0  -2   8  937.34   23.17   3
   0   2   8  954.58   26.35   3
   0  -2   8  940.80   23.92   4
   0  -2  -8  961.78   21.92   8
   0   2   8  959.16   22.52   8
   0  -2  -8  978.89   25.99   2
   0  -2   8 1006.19   27.85   7
   0  -2  -8 1024.97   25.28   7
   0   2  -8 1007.01   29.63   7
   0   2  -8  997.95   26.99   4
   0  -2  -8  961.35   25.98   3
   0  -2   8  974.64   18.05   6
   0   2   9  792.92   21.81   8
   0  -2   9  822.66   22.88   4
   0  -2  -9  851.78   24.86   2
   0   2  -9  852.03   25.79   4
   0   2   9  816.74   26.15   2
   0  -2   9  867.70   26.58   7
   0  -2  -9  838.17   23.92   7
   0  -2  -9  831.56   25.67   3
   0  -2   9  864.32   17.27   6
   0  -2   9  816.46   22.83   3
   0   2   9  827.88   25.71   3
   0  -2  -9  862.08   21.99   8
   0   2  10  200.69   13.32   2
   0  -2 -10  205.05   12.65   2
   0  -2 -10  197.76   12.28   7
   0   2 -10  201.07   13.00   4
   0   2  10  210.10   11.94   8
   0  -2  10  202.23   12.05   3
   0   2  10  220.47   13.45   7
   0  -2 -10  192.56   11.06   8
   0  -2  10  193.42   13.14   7
   0  -2  10  210.83    8.84   6
   0  -2 -10  209.62   13.39   3
   0   2 -11  706.20   25.07   4
   0  -2  11  717.82   25.80   7
   0  -2 -11  668.66   21.74   8
   0  -2 -11  709.61   23.68   2
   0   2  11  654.16   24.02   7
   0  -2  11  690.51   23.21   3
   0  -2  11  704.21   16.77   6
   0   2  11  698.23   22.99   8
   0  -2 -11  725.13   25.80   3
   0   2  12    2.03    3.04   7
   0  -2 -12    5.12    3.52   3
   0  -2 -12    0.15    2.61   2
   0   2 -12    3.38    3.19   4
   0   2  12    0.51    2.09   8
   0  -2 -12    1.03    2.34   8
   0  -2  12    0.39    1.29   6
   0  -2  12    2.90    3.24   7
   0  -2  13 1000.78   32.89   7
   0   2  13 1027.69   32.02   7
   0  -2 -13 1005.00   32.94   3
   0  -2 -13  996.50   28.73   8
   0  -2 -13  977.22   29.46   2
   0  -2  13 1010.44   21.64   6
   0   2 -13 1008.91   31.67   4
   0  -2  14  758.38   19.45   6
   0  -2  14  743.36   29.19   7
   0   2  14  734.24   28.20   7
   0  -2 -14  738.44   26.03   2
   0  -2 -14  721.84   29.29   3
   0   2 -14  786.78   28.60   4
   0  -2 -14  776.62   26.60   8
   0  -2  15  476.31   24.43   7
   0   2 -15  436.57   22.46   4
   0  -2 -15  447.87   23.70   3
   0  -2 -15  479.35   21.56   2
   0   2  15  455.40   22.92   7
   0  -2 -15  465.66   21.49   8
   0   2  16  141.07   13.26   7
   0  -2 -16  139.47   11.95   2
   0   2 -16  134.98   13.03   4
   0  -2 -16  124.55   11.66   8
   0  -2 -16  139.95   14.16   3
   0  -2  16  121.03   12.90   7
   0  -2 -17   15.42    5.05   8
   0   2  17   17.02    5.52   7
   0  -2  17   22.71    6.88   7
   0   2 -17   18.15    5.72   4
   0  -2 -17   21.61    6.76   3
   0  -2 -17   21.52    5.58   2
   0   2  18  156.49   14.69   7
   0   2 -18  122.73   12.80   4
   0  -2  18  134.37   14.54   7
   0   2 -18  128.18    9.31   6
   0  -2 -18  143.81   14.94   3
   0   2  19   39.29    8.02   7
   0   2 -19   46.42    5.85   6
   0  -2  19   47.55    6.08   2
   0   2 -19   51.25    8.96   4
   0  -2 -19   55.09    9.74   3
   0  -2  19   41.74    8.39   7
   0   2  20    5.39    4.67   7
   0   2 -20   -1.75    3.57   4
   0  -2  20    4.65    4.24   7
   0  -2 -20    5.54    6.12   3
   0   2 -20   -0.40    1.92   6
   0  -2 -21   35.94    9.40   3
   0   2 -21   30.34    5.18   6
   0   2  21   39.18    8.55   7
   0   2 -21   25.23    7.29   4
   0  -2  21   29.77    7.74   7
   0   2  22   43.78    9.03   7
   0   2 -22   38.94    6.00   6
   0  -2  22   60.00   11.57   7
   0   2 -22   49.54    9.75   4
   0  -2 -22   58.69   11.33   3
   0   2 -23    8.38    3.29   6
   0  -2 -23   21.18    8.35   3
   0  -2  23    7.27    6.17   7
   0   2  23   13.08    6.61   7
   0   2 -23    6.24    4.00   4
   0  -2  24   67.95   12.72   7
   0   2 -24   53.75   10.33   4
   0   2  24   42.42    9.82   7
   0  -2 -24   61.27   12.18   3
   0   2 -25  173.82   18.66   4
   0  -2  25  143.85   17.88   7
   0  -2 -25  178.55   20.10   3
   0   2  25  175.46   19.13   7
   0  -2 -26  101.22   15.67   3
   0   2  26  117.36   15.93   7
   0  -2 -26   94.25   12.28   6
   0  -2  26   92.82   14.71   7
   0   2 -26  133.03   16.61   4
   0  -2 -27   69.34   13.97   3
   0  -2 -27   56.25    9.80   6
   0   2  27   65.06   12.21   7
   0   2 -27   53.98   11.53   4
   0  -2  27   71.83   13.57   7
   0  -2 -28   17.77    6.07   6
   0  -2 -28   27.75    9.62   3
   0  -2  28   23.17    9.55   7
   0   2  28   15.49    7.20   7
   0   2 -28   27.95    8.68   4
   0  -2 -29   -2.85    6.79   3
   0   2  29    2.08    4.91   7
   0  -2  29    9.20    7.97   7
   0  -2 -29    5.27    3.84   6
   0   2 -29    0.27    5.74   4
   0  -2 -30   26.99    7.07   6
   0   2  30   24.21    8.66   7
   0   2 -30   21.66    6.72   4
   0  -2 -30   24.70   10.59   3
   0  -2  30   38.21   11.50   7
   0   2 -31    1.03    5.19   4
   0  -2  31   11.08    6.25   7
   0   2  31    8.34    6.43   7
   0  -2 -31   14.65    8.18   3
   0  -2  32    4.70    6.56   7
   0  -2 -32    5.71    5.77   3
   0   2 -32    4.81    5.20   4
   0  -2 -32    0.47    4.77   4
   0  -2  33    5.42    6.39   7
   0   2 -33   -4.84    6.41   4
   0   2  33    0.62    4.82   7
   0   2  34   -3.02    5.71   7
   0   2 -34    3.64    6.74   4
   0   2 -35   40.06   12.26   4
   0  -4   0    2.20    1.65   9
   0   4   0    1.65    1.81   9
   0  -4   0    0.65    1.52   5
   0  -4   0    0.95    1.90   3
   0  -4  -1   38.95    4.98   9
   0  -4   1   43.16    5.59   3
   0  -4  -1   43.46    4.18   5
   0   4  -1   45.53    5.71   9
   0  -4  -1   34.58    5.02   3
   0   4   1   33.49    4.94   9
   0  -4   1   49.52    5.20   5
   0  -4   1   32.99    4.80   9
   0   4  -1   30.52    6.12   4
   0  -4  -2   -0.16    0.94   5
   0  -4  -2   -1.23    2.57   3
   0   4   2   -0.52    2.18   9
   0  -4  -2   -1.74    2.21   8
   0  -4   2   -0.19    1.83   9
   0  -4  -2    2.07    1.59   9
   0   4  -2    0.08    1.78   9
   0   4  -2    0.05    3.30   4
   0   4  -3  673.44   21.12   9
   0   4   3  704.18   21.91   9
   0  -4  -3  726.99   22.70   3
   0  -4   3  714.66   22.83   9
   0  -4  -3  731.28   23.91   8
   0  -4  -3  743.10   20.96   9
   0  -4  -3  667.83   12.54   5
   0   4  -3  689.01   28.12   4
   0   4  -4  163.00   10.51   9
   0   4   4  147.55   10.29   9
   0   4   4  143.31   10.97   3
   0   4  -4  160.17   14.03   4
   0  -4  -4  137.47   10.30   8
   0  -4   4  147.49   13.35   7
   0  -4  -4  145.60   10.50   3
   0  -4   4  167.79   11.41   9
   0  -4  -4  146.26   12.69   2
   0  -4   5 1286.04   39.05   7
   0   4   5 1272.49   30.70   9
   0  -4  -5 1355.16   32.23   3
   0  -4  -5 1380.39   38.35   2
   0   4   5 1274.15   33.27   3
   0   4  -5 1284.31   39.30   4
   0  -4  -5 1341.02   31.11   8
   0  -4   5 1384.74   33.26   9
   0   4   6  688.58   23.07   9
   0  -4   6  730.81   24.83   9
   0  -4  -6  673.64   27.22   2
   0  -4   6  671.81   28.44   7
   0  -4  -6  675.75   21.82   8
   0   4  -6  625.19   28.06   4
   0  -4  -6  663.54   23.39   3
   0  -4  -7  147.55   13.34   2
   0   4   7  119.18   10.14   9
   0   4   7  123.41   10.57   8
   0  -4  -7  119.75   10.50   3
   0   4   7  107.40    4.55   5
   0  -4   7  108.95   11.84   7
   0  -4  -7  124.18    9.48   8
   0   4  -7  126.93   13.01   4
   0   4   8  796.56   13.80   5
   0  -4  -8  896.22   32.38   2
   0  -4  -8  862.91   28.16   3
   0   4  -8  897.56   33.84   4
   0  -4  -8  851.49   24.38   8
   0   4   8  840.44   27.39   8
   0   4   8  851.58   26.99   9
   0  -4   8  892.42   33.51   7
   0  -4  -9  302.11   17.33   3
   0   4   9  316.93   16.95   9
   0   4   9  279.33    9.06   5
   0  -4  -9  305.93   14.84   8
   0  -4  -9  296.92   18.89   2
   0   4  -9  267.75   18.89   4
   0  -4   9  326.07   20.47   7
   0   4   9  288.08   16.33   8
   0   4  10    3.54    1.16   1
   0   4  10    4.00    1.43   5
   0   4  10    9.17    3.76   9
   0   4 -10    2.37    4.30   4
   0  -4 -10    2.40    3.57   3
   0  -4 -10    4.20    4.15   2
   0  -4  10   -0.62    3.03   7
   0   4  10    6.45    3.67   8
   0  -4 -10    2.89    2.16   8
   0   4 -11  376.41   23.60   4
   0  -4 -11  383.40   20.76   3
   0  -4 -11  410.71   22.57   2
   0  -4 -11  380.55   17.29   8
   0   4  11  354.46   12.07   5
   0  -4  11  360.57   22.34   7
   0   4  11  356.40   10.97   1
   0   4  11  397.83   20.10   9
   0   4  12    3.95    3.34   9
   0  -4 -12    1.18    4.33   2
   0  -4  12   -0.28    2.96   7
   0   4 -12    3.05    3.95   4
   0   4  12    0.26    1.14   1
   0  -4  12   -2.96    1.95   6
   0  -4 -12    7.07    5.03   3
   0  -4 -12    2.53    2.59   8
   0   4 -13   87.41   12.01   4
   0  -4  13  101.31    8.14   6
   0  -4 -13   90.53    9.11   8
   0  -4 -13   77.79   10.17   3
   0  -4 -13   88.06   11.19   2
   0  -4  13   96.98   12.28   7
   0   4 -14   54.47    9.97   4
   0  -4 -14   42.80    8.34   2
   0  -4  14   46.34    8.97   7
   0  -4 -14   35.29    6.24   8
   0  -4 -14   44.42    8.39   3
   0  -4  14   42.63    5.44   6
   0  -4  15  372.18   23.87   7
   0  -4  15  348.25   14.98   6
   0  -4 -15  341.50   21.92   3
   0   4 -15  368.17   24.63   4
   0  -4 -15  352.30   18.76   8
   0  -4 -15  388.19   23.03   2
   0  -4  16   16.05    6.00   7
   0  -4 -16    6.30    4.37   2
   0  -4  16   13.44    3.43   6
   0   4 -16    9.64    5.35   4
   0  -4 -16   13.05    4.35   8
   0  -4 -16   12.23    5.08   3
   0  -4  17   43.78    9.98   7
   0   4 -17   42.70   10.19   4
   0  -4 -17   44.88    7.55   8
   0  -4 -17   27.49    6.78   2
   0  -4 -17   31.25    7.97   3
   0  -4 -18   13.77    5.86   2
   0  -4  18    2.79    4.41   7
   0  -4 -18    6.37    4.54   8
   0   4 -18   14.53    7.58   4
   0  -4 -18    6.44    5.62   3
   0   4 -19  482.84   31.04   4
   0  -4 -19  504.17   25.34   8
   0  -4 -19  556.22   29.32   2
   0  -4 -19  530.00   30.69   3
   0  -4  19  551.31   32.07   7
   0   4 -20  246.97   22.89   4
   0  -4 -20  256.66   20.68   2
   0  -4 -20  243.27   21.65   3
   0  -4 -20  256.89   18.87   8
   0  -4  20  272.27   23.43   7
   0   4 -21   96.71   15.49   4
   0  -4 -21  119.03   15.06   2
   0  -4 -21   93.20   12.81   8
   0  -4  21   76.59   13.56   7
   0  -4 -21  129.14   17.01   3
   0   4 -22  441.42   31.63   4
   0  -4 -22  422.06   25.46   8
   0  -4 -22  436.79   30.59   3
   0  -4 -22  429.96   27.29   2
   0  -4  22  470.62   31.77   7
   0  -4 -23  179.99   19.99   3
   0  -4  23  180.01   20.61   7
   0  -4 -23  188.30   18.52   2
   0   4 -23  166.35   20.32   4
   0  -4 -24    2.77    6.10   3
   0   4 -24    4.34    6.12   4
   0  -4  24   -2.40    4.29   7
   0  -4 -25    2.48    4.91   3
   0  -4  25    2.38    5.66   7
   0   4 -25    6.34    6.26   4
   0   4 -26   11.67    6.87   4
   0  -4  26    7.47    6.89   7
   0  -4 -26    8.71    7.85   3
   0  -4 -27    9.87    7.77   3
   0  -4  27   10.84    6.83   7
   0   4 -27   27.01    9.81   4
   0  -4 -28   12.18    8.19   3
   0   4 -28    6.92    6.41   4
   0  -4  28   17.30    8.27   7
   0  -4 -29    2.81    5.06   3
   0   4 -29   -5.53    6.31   4
   0   4 -30    0.61    7.28   4
   0  -4 -30    0.97    5.35   3
   0  -4  30   10.67    7.78   7
   0   4 -31   -0.48    4.60   4
   0   4 -32    2.07    5.65   4
   0  -6   0  296.24   17.03   3
   0   6   0  274.10   16.10   9
   0  -6   0  280.32   13.49   5
   0  -6   0  288.89   20.21   8
   0  -6   1  644.44   21.78   5
   0   6  -1  587.33   23.09   9
   0  -6   1  657.58   25.29   3
   0  -6  -1  657.56   29.79   8
   0   6   1  645.63   24.64   9
   0  -6  -1  573.59   14.44   1
   0  -6  -1  602.77   18.28   5
   0  -6  -1  652.83   25.27   3
   0  -6  -2   15.00    1.90   1
   0  -6  -2   13.60    5.07   8
   0   6   2   16.40    4.55   9
   0  -6   2   20.54    4.57   5
   0   6  -2   18.73    4.98   9
   0  -6  -2   19.14    4.83   3
   0  -6   2   22.97    5.47   3
   0  -6  -2   15.03    2.88   5
   0   6  -3  104.38   14.06   4
   0  -6  -3   97.58    5.95   5
   0  -6   3  110.00   10.49   3
   0  -6  -3   72.94   10.94   2
   0   6   3  116.19   10.59   9
   0  -6   3   96.80    9.45   5
   0   6  -3   87.06    9.09   9
   0  -6  -3  103.58   10.52   3
   0  -6  -3  111.14   12.02   8
   0  -6   4   86.18   12.64   7
   0   6  -4   62.79   11.46   4
   0  -6  -4   76.18   11.44   2
   0  -6   4   70.49    8.67   5
   0  -6  -4   79.06   10.23   8
   0   6   4   62.12    8.04   9
   0  -6  -4   70.21    8.86   3
   0   6   5  271.36   17.11   9
   0   6  -5  250.43   21.91   4
   0  -6  -5  286.11   21.72   2
   0  -6  -5  259.54   17.04   8
   0  -6   5  287.64   17.56   5
   0  -6   5  313.55   23.54   7
   0  -6  -5  288.60   17.83   3
   0  -6  -6  274.74   17.26   8
   0  -6  -6  260.62   17.08   3
   0   6   6  275.30   17.66   9
   0  -6   6  268.81   22.18   7
   0  -6  -6  289.92   21.75   2
   0   6  -6  270.13   22.88   4
   0  -6  -7   86.73    9.73   8
   0   6  -7   86.78   13.42   4
   0  -6  -7   74.47   11.91   2
   0   6   7   80.14    9.94   9
   0  -6  -7   68.65    9.23   3
   0  -6   7   81.22   12.50   7
   0  -6  -8  134.27   11.76   8
   0  -6  -8  165.50   14.35   3
   0  -6  -8  128.55   14.91   2
   0   6   8  144.27   13.25   9
   0   6  -8  151.72   17.26   4
   0  -6   8  130.69   15.81   7
   0   6  -9   12.70    6.95   4
   0  -6   9    5.85    4.10   7
   0   6   9    3.97    3.56   9
   0  -6  -9   10.31    5.69   2
   0  -6  -9    3.62    3.73   3
   0  -6  -9    8.82    3.82   8
   0  -6 -10   89.58   11.19   3
   0  -6 -10  103.12   13.96   2
   0   6  10  112.32   12.40   9
   0  -6 -10   98.48   10.09   8
   0   6 -10   99.01   14.44   4
   0  -6  10   89.77   13.72   7
   0  -6  11   98.63   14.42   7
   0  -6 -11   88.43    9.97   8
   0   6  11  114.96   12.73   9
   0  -6 -11  110.87   12.82   3
   0   6 -11   96.31   14.95   4
   0  -6 -11   75.62   11.92   2
   0  -6 -12  157.35   15.39   3
   0  -6 -12  149.48   12.81   8
   0   6 -12  153.66   18.83   4
   0  -6 -12  152.02   16.94   2
   0  -6  12  178.27   18.77   7
   0   6  12  160.90   15.42   9
   0  -6 -13  372.58   24.14   3
   0   6  13  433.59   25.03   9
   0  -6 -13  364.39   19.83   8
   0   6 -13  372.35   28.97   4
   0  -6 -13  366.57   25.82   2
   0  -6  13  361.09   26.67   7
   0  -6  14   57.51   11.29   7
   0   6  14   51.66    9.47   9
   0  -6 -14   45.79    7.67   8
   0  -6 -14   53.83   10.05   3
   0  -6 -14   75.77   12.79   2
   0   6 -14   34.70   11.32   4
   0  -6  15    4.52    4.65   7
   0   6 -15   -0.76    6.26   4
   0  -6 -15    6.14    5.27   3
   0  -6 -15   -2.63    4.09   2
   0   6  15    0.27    3.64   9
   0  -6 -15    1.75    2.79   8
   0  -6 -16  182.10   18.03   3
   0  -6 -16  192.24   19.53   2
   0   6  16  182.89   17.68   9
   0  -6  16  201.46   20.59   7
   0   6 -16  154.95   20.19   4
   0  -6 -16  173.70   14.36   8
   0  -6  17    8.65    5.85   7
   0  -6 -17   18.95    5.30   8
   0  -6 -17   18.60    7.28   3
   0   6 -17   28.65   10.25   4
   0   6  17   33.33    8.51   9
   0  -6 -17    9.62    5.09   2
   0  -6 -18   -1.36    4.32   2
   0   6 -18    0.30    5.88   4
   0  -6  18    9.56    6.71   7
   0  -6 -18    3.90    4.76   3
   0   6  18    1.96    4.43   9
   0  -6 -18    3.58    3.36   8
   0  -6  19   21.26    8.03   7
   0  -6 -19   18.14    7.39   2
   0  -6 -19   14.55    5.06   8
   0   6  19   12.85    5.91   9
   0  -6 -19   20.47    8.15   3
   0   6 -19   14.63    8.15   4
   0   6 -20   81.92   15.57   4
   0  -6 -20   82.95   13.80   3
   0  -6  20   67.23   13.19   7
   0  -6 -20   85.82   13.87   2
   0   6  20   78.26   13.09   9
   0  -6 -21    8.42    7.06   2
   0  -6 -21    3.14    5.40   3
   0   6 -21    3.98    6.09   4
   0   6  21   -0.27    4.92   9
   0  -6  21   12.52    6.93   7
   0   6 -22   33.35   10.85   4
   0  -6 -22   51.03   12.37   2
   0  -6  22   44.05   11.29   7
   0   6  22   50.67   11.18   9
   0  -6 -22   37.92   10.28   3
   0   6  23    3.96    4.65   9
   0  -6  23    8.69    7.35   7
   0   6 -23    4.87    6.88   4
   0  -6 -23    2.34    4.70   2
   0  -6 -23    1.22    4.84   3
   0  -6 -24   10.76    6.11   3
   0   6  24   -3.61    5.13   9
   0  -6 -24    5.72    5.37   2
   0   6 -24   11.17    8.30   4
   0  -6  24    3.78    5.10   7
   0  -6 -25   15.93    7.45   2
   0  -6 -25    7.82    6.40   3
   0   6  25   -0.65    4.55   9
   0   6 -25   -2.25    7.08   4
   0  -6  25    7.38    6.20   7
   0  -6 -26    0.54    4.24   2
   0   6  26    8.21    7.05   9
   0   6 -26    9.83    8.12   4
   0  -6  26   11.52    7.08   7
   0  -6 -26    0.80    6.65   3
   0   6  27    7.35    6.25   9
   0   6 -27   36.64   12.38   4
   0  -6 -27   17.31    7.83   2
   0  -6  27   19.67    9.00   7
   0  -6 -27   18.70    8.81   3
   0  -6 -28   16.96    8.36   3
   0   6  28    9.17    7.27   9
   0   6  29   -1.05    5.10   9
   0   6  30    8.71    5.86   9
   0  -8   0   12.67    6.51   8
   0   8   0   -5.72    5.46   9
   0  -8   0    6.07    5.10   2
   0  -8   0   -3.05    4.59   3
   0  -8   1  367.17   21.24   3
   0   8  -1  402.70   21.80   9
   0  -8  -1  399.40   22.48   3
   0  -8   1  410.08   28.67   8
   0   8   1  407.25   21.98   9
   0  -8   1  379.96   27.49   2
   0  -8  -1  404.97   28.95   2
   0  -8  -1  426.71   28.45   8
   0  -8   2   39.61    9.74   8
   0  -8  -2   49.05   10.25   8
   0  -8   2   56.54   12.68   7
   0  -8  -2   50.53   11.07   2
   0  -8  -2   38.87    7.89   3
   0   8  -2   46.64    7.82   9
   0  -8   2   42.60    7.71   3
   0   8   2   40.56    7.61   9
   0  -8   3   97.72   15.69   7
   0  -8  -3   98.23   11.63   3
   0  -8  -3   93.67   12.92   8
   0  -8   3   99.60   11.30   3
   0  -8  -3  107.29   15.84   2
   0   8   3   99.19   11.47   9
   0   8   4   38.03    7.30   9
   0  -8  -4   55.17   11.86   2
   0  -8  -4   47.67    9.35   8
   0  -8   4   38.15    7.29   3
   0  -8  -4   37.81    7.51   3
   0  -8   4   55.08   12.42   7
   0  -8  -5   17.33    6.21   8
   0  -8   5    3.25    4.03   7
   0  -8  -5   16.40    6.14   3
   0   8   5   13.18    4.79   9
   0  -8  -5   19.35    8.06   2
   0  -8  -6   12.34    6.58   2
   0  -8  -6   17.04    6.30   3
   0  -8   6   12.00    7.15   7
   0  -8  -6   16.12    5.72   8
   0   8   6   14.96    5.63   9
   0  -8   6    8.34    4.69   5
   0  -8  -7   96.11   11.93   3
   0   8  -7  101.36   16.83   4
   0  -8  -7   84.85   14.35   2
   0  -8   7   87.79   11.79   5
   0  -8   7   90.40   15.39   7
   0  -8  -7   75.71   10.66   8
   0  -8  -8   40.81    8.76   3
   0  -8   8   31.51    9.54   7
   0  -8  -8   26.94    6.38   8
   0   8  -8   57.32   13.73   4
   0  -8  -8   42.56   10.43   2
   0  -8   8   39.03    8.19   5
   0  -8  -9   48.30   11.28   2
   0  -8   9   41.98    8.83   5
   0  -8   9   45.21   11.14   7
   0  -8  -9   40.32    7.93   8
   0   8  -9   35.93   11.11   4
   0  -8  -9   32.56    7.98   3
   0  -8  10   13.85    7.93   7
   0  -8  10    3.92    5.21   5
   0   8 -10    1.58    5.96   4
   0  -8 -10    1.88    3.60   3
   0  -8 -10    4.19    7.72   2
   0  -8  11   47.33   11.83   7
   0  -8  11   41.71    9.47   5
   0  -8 -11   39.98    8.88   3
   0  -8 -11   51.46   12.16   2
   0   8 -11   33.46   11.01   4
   0   8 -12    2.59    6.75   4
   0  -8  12    9.33    6.78   7
   0  -8  12    9.47    5.41   5
   0  -8 -12    8.34    5.68   2
   0  -8 -12   -0.55    3.87   3
   0  -8  13   55.55   13.17   7
   0  -8 -13   44.56   11.53   2
   0   8 -13   51.34   13.66   4
   0  -8 -13   53.09   10.77   3
   0  -8  13   48.60   10.94   5
   0  -8  14    0.47    3.80   5
   0   8 -14    6.51    7.09   4
   0  -8 -14    1.19    3.27   3
   0  -8  14    5.83    5.93   7
   0  -8 -14   -2.88    6.67   2
   0  -8 -15   11.50    5.56   3
   0   8 -15    4.35    7.87   4
   0  -8  15   13.64    7.96   7
   0  -8 -15    4.87    6.26   2
   0  -8  16   -2.21    4.73   7
   0  -8 -16   -1.41    4.03   3
   0  -8 -16    7.07    6.17   2
   0   8 -16    6.90    8.69   4
   0   8 -17   24.41   12.03   4
   0  -8  17   18.45    7.72   7
   0  -8 -17   34.68    8.99   3
   0  -8 -17   11.80    7.64   2
   0  -8  18    4.55    5.72   7
   0   8 -18   -4.26    5.89   4
   0  -8 -18   10.59    7.07   2
   0  -8 -18    6.55    5.10   3
   0  -8 -19    0.40    3.79   3
   0  -8 -19   -2.62    5.74   2
   0   8 -19    9.83    8.38   4
   0  -8  19   16.02    8.39   7
   0  -8 -20   17.06    8.46   3
   0  -8 -20   12.39    7.44   2
   0   8 -20   -2.60    5.29   4
   0  -8  20    2.94    5.06   7
   0  -8 -21   17.14    7.87   3
   0  -8  21   21.10    8.40   7
   0  -8 -21   19.54    8.13   2
   0  -8 -22    5.98    5.78   3
   0  -8 -23   14.73    8.34   3
   0  -8 -24    4.74    6.32   3
   0 -10   0    1.59    5.18   2
   0 -10   0  -24.17    9.95   7
   0 -10  -1    2.82    5.56   7
   0 -10  -1    0.43    6.21   2
   0 -10   1   14.90    7.63   2
   0 -10  -2   -2.66    6.14   2
   0 -10   2    1.13    6.22   7
   0 -10   2   -5.59    5.94   2
   0 -10   3    8.32    6.87   7
   0 -10  -3    7.11    6.36   2
   0 -10   3    6.28    5.59   2
   0 -10  -4    9.96    6.49   2
   0 -10   4    4.59    5.61   2
   0 -10   4   15.03    7.73   7
   0 -10   5   90.94   17.37   7
   0 -10   5   94.85   15.95   2
   0 -10  -5  106.79   17.61   2
   0 -10   6   15.11    7.27   2
   0 -10  -6   15.57    8.82   2
   0 -10   6    1.74    5.00   8
   0 -10   6   18.45    8.81   7
   0 -10   7   -8.72    6.35   2
   0 -10  -7   -1.25    6.37   2
   0 -10   7    8.39    6.45   8
   0 -10   7   -5.60    6.13   7
   0 -10   8    5.71    6.18   7
   0 -10  -8    0.18    5.01   2
   0 -10   8    3.39    5.34   2
   0 -10   9   13.81    8.20   7
   0 -10  -9   21.96   10.27   2
   0 -10  10   33.94   11.38   7
   0 -10  11  -12.25    7.61   7
   0 -10  12   10.00    8.17   7
   1   1 -35   -5.85    6.14   4
  -1   1  35    4.20    5.75   7
   1  -1 -35   10.70    6.48   4
  -1  -1  34    3.79    5.35   7
   1   1 -34   -1.85    4.58   4
  -1   1  34   16.51    8.63   7
   1  -1 -34    0.60    4.48   4
  -1   1  33    3.62    5.81   7
   1   1 -33   -0.26    5.00   4
   1  -1 -33  -12.29    6.21   4
  -1  -1  33   -1.19    5.17   7
  -1   1  32   10.03    6.68   7
  -1  -1  32   15.41    7.87   7
   1  -1 -32   12.06    6.86   4
   1   1 -32   11.51    6.52   4
   1  -1 -31   -2.74    3.92   4
  -1  -1  31   12.76    7.58   7
  -1   1  31    0.70    4.70   7
   1   1 -31    6.22    4.36   4
  -1  -1  30    6.30    6.06   7
  -1   1  30    8.21    5.28   7
   1  -1 -30    3.27    4.52   4
   1   1 -30    5.11    5.21   4
   1  -1 -30    5.31    4.23   6
  -1  -1  29    3.71    4.63   7
  -1   1  29    7.67    6.84   7
   1  -1 -29    3.14    4.32   6
   1   1 -29    1.96    5.64   4
  -1  -1  28    5.64    5.45   7
   1   1 -28    2.88    4.56   4
   1  -1 -28    0.87    3.49   6
  -1   1  28   -5.67    5.55   7
   1   1 -27   26.76    8.31   4
  -1  -1  27   23.08    8.00   7
   1  -1 -27   22.52    6.49   6
  -1   1  27   17.02    7.21   7
   1   1 -27   18.48    5.49   6
   1  -1 -26   54.69    8.92   6
   1   1 -26   48.84   10.03   4
   1   1 -26   61.64    8.57   6
  -1   1  26   42.85    9.99   7
  -1  -1  26   74.97   12.75   7
   1  -1 -25   -4.43    5.95   3
   1   1 -25    9.10    6.31   4
   1   1 -25    2.97    3.54   6
   1  -1 -25    1.09    2.59   6
  -1  -1  25    6.44    5.95   7
  -1   1  25    4.37    5.39   7
  -1  -1  24   15.99    7.54   7
   1  -1 -24   37.86    9.69   3
   1   1 -24   31.60    7.82   4
   1  -1 -24   21.55    5.89   6
  -1   1  24   27.76    7.81   7
   1   1 -24   26.67    5.82   6
   1  -1 -23    7.59    4.40   6
   1  -1 -23   12.55    6.78   3
   1   1 -23    3.35    4.40   4
  -1   1  23    9.24    5.41   7
  -1  -1  23    6.14    4.63   7
   1   1 -23    7.02    3.49   6
   1  -1 -22   85.12   13.09   3
   1   1 -22   91.92    9.27   6
  -1  -1  22   84.78   12.25   7
   1   1 -22   88.03   11.48   4
   1  -1 -22   94.92   10.93   6
  -1   1  22  105.12   12.85   7
   1  -1 -21   73.36   11.54   3
  -1  -1  21   90.38   12.59   7
   1   1 -21   81.90    8.64   6
  -1   1  21   77.90   11.11   7
   1   1 -21   84.19   11.15   4
   1  -1 -21   89.09   10.22   6
   1   1 -20   68.32    7.98   6
  -1   1  20   85.49   11.07   7
   1   1 -20   67.89   10.00   4
  -1  -1  20   60.67   10.31   7
   1  -1 -20   75.24    9.46   6
   1  -1 -20   77.90   11.69   3
   1   1 -19  373.01   17.21   6
   1  -1 -19  364.27   19.72   6
   1  -1 -19  395.61   24.66   3
  -1  -1  19  410.26   24.25   7
   1   1 -19  396.01   21.97   4
  -1   1  19  369.27   22.08   7
  -1  -1  18    1.50    3.59   7
  -1   1  18   11.79    5.14   7
   1  -1 -18   13.09    5.89   3
   1   1 -18   13.46    5.64   4
   1   1 -18    9.43    3.49   6
   1   1 -17  119.64   11.51   4
   1  -1 -17  122.17   12.49   8
   1   1 -17  128.69   10.00   6
  -1  -1  17  134.56   13.18   7
  -1   1  17  129.88   12.43   7
   1  -1 -17  130.58   13.59   3
   1   1 -16    4.02    3.73   4
  -1   1  16    3.91    3.48   7
   1  -1 -16   11.65    5.09   8
   1   1 -16    4.84    2.88   6
  -1  -1  16    3.13    2.60   7
   1  -1 -16    8.70    5.18   3
  -1  -1  15    0.42    2.96   7
   1   1 -15    1.85    1.84   6
   1  -1 -15    4.00    4.07   3
   1   1 -15    2.06    3.59   4
  -1   1  15    5.30    3.57   7
   1  -1 -15    5.22    3.60   8
  -1   1  14  397.61   19.15   7
   1   1 -14  380.56   15.10   6
   1   1 -14  391.55   18.88   4
  -1  -1  14  409.78   20.64   7
   1  -1 -14  375.55   20.54   3
   1  -1 -14  420.84   20.54   8
   1   1 -13   10.38    2.91   6
   1  -1 -13   10.25    4.42   3
   1   1 -13   10.83    4.11   4
  -1   1  13    9.36    3.86   7
  -1  -1  13    5.56    3.17   7
   1  -1 -13   14.98    4.67   8
   1  -1 -12  304.11   15.55   7
   1  -1 -12  317.11   17.37   3
   1   1 -12  292.38   12.21   6
  -1  -1  12  308.02   16.41   7
  -1   1  12  302.30   15.13   2
   1   1 -12  291.45   14.98   4
   1  -1 -12  311.84   16.26   8
  -1   1  12  321.41   15.74   7
   1  -1 -11   14.15    3.71   8
  -1   1  11   18.19    4.19   7
  -1  -1  11   14.85    3.90   7
   1  -1 -11   20.58    5.27   3
  -1   1  11   15.94    3.91   8
   1  -1 -11   22.52    4.19   7
   1   1 -11   17.41    4.47   4
   1   1 -11   17.26    3.19   6
  -1  -1  11   18.48    3.12   6
   1  -1 -10  816.43   25.43   3
   1  -1 -10  797.13   23.72   8
  -1  -1  10  781.09   23.87   7
  -1   1  10  833.26   24.45   8
   1   1 -10  849.97   19.08   6
   1   1 -10  795.67   25.76   7
  -1  -1  10  816.78   19.18   6
  -1  -1  10  785.75   24.12   3
  -1   1  10  793.12   22.34   7
   1   1 -10  809.13   22.91   4
  -1  -1  10  807.20   25.77   8
  -1   1  10  812.59   25.20   3
  -1   1  10  779.90   22.81   2
   1  -1 -10  799.26   22.56   7
   1  -1  -9  198.82   10.97   2
  -1  -1   9  185.24   11.22   3
  -1  -1   9  194.18   11.44   7
   1  -1  -9  188.65   10.41   7
  -1   1   9  188.10   10.39   7
  -1  -1   9  188.09    8.88   6
   1  -1  -9  200.84   12.23   3
  -1   1   9  197.71   11.39   8
   1   1  -9  192.71   11.99   7
   1  -1  -9  194.26   11.20   8
   1   1  -9  182.45    8.58   6
   1   1  -9  175.17   10.35   4
  -1  -1   9  190.07   12.06   8
  -1   1   9  190.97   11.70   3
  -1   1   9  184.15   10.68   2
  -1  -1   8 2939.48   32.67   6
   1   1  -8 2889.32   39.13   4
   1  -1  -8 2872.06   39.93   8
   1   1  -8 2991.40   32.78   6
  -1   1   8 2858.20   41.06   8
  -1  -1   8 2962.36   41.76   7
   1  -1  -8 2864.82   37.43   7
   1  -1  -8 2860.61   39.50   2
  -1   1   8 2854.81   42.27   3
   1  -1  -8 2779.09   42.04   3
  -1  -1   8 2793.60   41.06   3
  -1   1   8 2948.20   37.60   7
   1   1  -8 2844.12   43.69   7
  -1   1   8 2775.14   39.01   2
  -1  -1   8 2728.96   42.81   8
   1  -1  -7  446.25   14.87   2
   1  -1  -7  451.39   16.06   3
  -1  -1   7  425.33   16.13   8
  -1   1   7  445.64   15.77   3
  -1  -1   7  451.28   15.84   7
   1   1  -7  440.33   14.56   4
  -1   1   7  439.04   13.49   7
  -1   1   7  447.54   15.02   2
   1  -1  -7  418.96   14.62   8
  -1   1   7  483.11   15.81   8
   1   1  -7  440.05   16.65   7
   1   1  -7  480.98   12.69   6
  -1  -1   7  453.66   12.34   6
   1  -1  -7  449.57   13.75   7
  -1   1   6  134.31    7.98   2
   1   1  -6  144.34    9.13   7
   1  -1  -6  149.06    8.22   8
   1  -1  -6  137.54    7.94   2
   1   1  -6  144.01    6.78   6
  -1  -1   6  146.33    6.67   6
  -1   1   6  151.96    7.39   7
   1   1  -6  149.62    8.07   4
   1  -1  -6  146.56    7.22   7
  -1  -1   6  140.12    8.64   8
  -1  -1   6  124.42    8.48   7
   1  -1  -6  149.40    8.63   3
  -1   1   6  137.47    8.02   8
  -1   1   6  153.73    8.70   3
   1  -1  -5 2267.42   30.54   3
  -1   1   5 2219.31   30.03   3
   1   1  -5 2389.64   34.62   7
  -1  -1   5 2410.49   25.64   6
  -1   1   5 2385.18   31.33   2
   1  -1  -5 2360.49   30.90   2
  -1  -1   5 2321.18   33.33   7
  -1   1   5 2399.02   26.34   7
   1  -1  -5 2332.12   29.84   8
   1   1  -5 2371.08   29.67   4
   1   1  -5 2260.63   25.80   6
   1  -1  -5 2319.03   25.84   7
  -1   1   5 2275.99   30.07   8
  -1   1   4   97.37    5.95   8
   1   1  -4   86.65    6.36   7
  -1  -1   4   86.12    4.78   6
  -1  -1   4   89.46    6.10   9
  -1   1   4   95.60    5.73   3
   1  -1  -4   91.79    5.78   2
  -1   1   4   88.29    5.82   2
  -1   1   4   81.17    4.54   7
   1  -1  -4   85.53    4.54   7
   1   1  -4   87.84    5.50   4
   1  -1  -4   92.00    5.79   3
  -1  -1   4   89.24    6.58   7
   1  -1  -4   88.80    5.58   8
  -1  -1   4   84.22    5.21   4
  -1   1   3 3364.25   33.48   2
  -1  -1   3 3518.19   34.52   9
  -1   1   3 3455.07   33.86   8
   1  -1  -3 3492.86   33.00   8
   1  -1  -3 3381.16   29.88   3
   1  -1  -3 3452.22   24.95   7
   1   1  -3 3445.90   31.42   4
  -1  -1   3 3453.14   30.38   4
   1  -1  -3 3467.29   33.25   2
  -1  -1   2 1670.78   22.34   5
   1  -1  -2 1671.90   17.63   3
  -1  -1   2 1693.74   23.26   9
   1  -1  -2 1677.06   22.67   8
   1   1  -2 1728.39   20.79   4
   1  -1   1 1925.46   18.12   2
   1   1   1 1909.46   19.10   4
   1  -1   2   19.54    2.38   7
  -1  -1  -2   20.76    2.58   9
  -1  -1  -2   22.47    2.03   1
  -1  -1  -2   22.41    2.93   3
   1  -1   2   19.79    2.71   4
   1  -1   3  366.02   10.75   7
   1  -1   3  375.00   11.25   4
  -1  -1  -3  363.16   11.59   3
   1  -1   3  346.74    7.92   3
   1   1   3  360.14   11.73   3
  -1   1  -3  349.32   11.19   4
   1   1   3  378.73   11.39   9
  -1   1  -3  373.75   11.31   7
  -1  -1  -4 1302.81   22.79   7
   1   1   4 1219.90   18.13   1
  -1   1  -4 1275.70   22.31   7
   1  -1   4 1227.15   17.68   3
   1   1   4 1245.65   15.11   8
   1  -1   4 1305.62   21.91   7
  -1   1  -4 1242.49   21.41   4
   1  -1   4 1255.67   20.82   4
   1   1   4 1262.01   23.22   3
  -1  -1  -4 1248.52   22.50   3
  -1   1  -4 1251.36   17.59   3
  -1  -1  -4 1287.75   15.40   8
  -1  -1  -5  168.26    8.75   7
   1  -1   5  180.16    8.04   4
  -1  -1  -5  176.99    9.16   3
  -1  -1  -5  187.87    6.89   8
   1   1   5  179.14    9.31   3
   1   1   5  168.85    9.06   7
  -1   1  -5  191.75    7.90   3
  -1  -1  -5  173.06    8.40   2
   1  -1   5  186.34    9.14   7
   1   1   5  191.70    6.98   8
  -1   1  -5  187.45    9.46   7
  -1   1  -5  167.82    8.28   4
   1  -1   5  184.92    7.85   3
   1  -1   6  457.86   13.07   4
  -1  -1  -6  482.36   12.50   8
  -1  -1  -6  467.96   15.58   3
   1   1   6  470.55   15.94   7
  -1  -1  -6  494.30   15.61   7
   1   1   6  470.51   12.35   8
  -1   1  -6  485.39   15.85   7
  -1   1  -6  451.69   14.14   4
   1  -1   6  470.62   13.75   3
   1   1   6  477.41   16.04   3
   1  -1   6  464.03   15.41   7
  -1  -1  -6  462.69   14.00   2
  -1   1  -6  484.57   13.81   3
   1  -1   6  472.06    7.45   6
   1   1   7   19.91    3.70   3
   1   1   7   24.33    3.36   8
  -1  -1  -7   18.51    2.96   8
  -1   1  -7   19.88    3.52   7
   1  -1   7   21.98    3.94   7
  -1   1  -7   14.43    1.59   6
  -1  -1  -7   19.20    3.25   2
  -1  -1  -7   21.57    3.67   7
  -1  -1  -7   22.23    4.13   3
  -1   1  -7   22.17    3.62   4
   1  -1   7   19.24    2.93   4
   1  -1   7   20.34    3.40   3
   1   1   7   13.76    3.27   7
  -1   1  -7   19.22    3.38   3
  -1   1  -8  151.11    9.17   3
   1  -1   8  153.73   10.09   7
   1   1   8  148.01   10.03   3
  -1  -1  -8  155.13   10.32   3
   1   1   8  153.78    8.52   8
  -1  -1  -8  143.57    9.72   7
  -1  -1  -8  152.66    8.64   2
  -1   1  -8  148.54    9.83   7
  -1   1  -8  159.83    9.19   4
  -1   1  -8  155.66    5.30   6
   1   1   8  161.32   10.15   7
   1  -1   8  154.98    9.25   3
   1  -1   8  149.64    8.21   4
   1  -1   9    2.57    2.00   3
  -1   1  -9    2.52    1.96   7
  -1   1  -9    2.58    1.08   6
   1  -1   9    4.15    2.67   7
  -1  -1  -9    1.17    1.61   7
  -1  -1  -9    2.14    1.67   2
   1   1   9    7.18    2.82   8
   1   1   9    2.50    2.51   3
  -1   1  -9    4.85    2.72   3
   1   1   9    3.28    2.30   7
  -1  -1  -9    4.12    3.23   3
  -1   1  -9    5.10    2.07   4
   1  -1  10 1118.27   17.80   2
  -1  -1 -10 1177.20   29.91   7
  -1  -1 -10 1167.53   25.18   2
  -1   1 -10 1138.37   17.12   6
   1  -1  10 1122.69   30.41   7
  -1   1 -10 1112.72   27.75   3
   1   1  10 1194.36   30.20   7
   1   1  10 1127.17   26.69   2
  -1  -1 -10 1134.29   30.01   3
   1   1  10 1123.61   26.27   8
  -1   1 -10 1196.59   26.93   4
   1  -1  10 1161.09   28.21   3
   1   1  10 1152.88   30.57   3
   1   1  11    3.52    3.00   7
  -1   1 -11    1.78    2.44   4
  -1   1 -11    0.57    1.20   6
   1  -1  11    1.37    2.80   7
   1  -1  11    2.55    2.67   3
   1   1  11    1.02    1.60   2
  -1   1 -11    3.40    3.25   3
  -1  -1 -11    1.22    1.69   2
  -1  -1 -11    2.44    3.90   3
   1  -1  11    0.85    1.25   2
   1   1  11    2.74    2.71   8
   1  -1  12 1700.07   40.47   7
   1   1  12 1740.07   36.20   8
  -1   1 -12 1691.16   23.80   6
   1   1  12 1713.00   35.12   2
  -1  -1 -12 1769.94   40.98   3
  -1   1 -12 1721.79   35.07   4
  -1  -1 -12 1792.02   33.34   2
   1  -1  12 1717.63   25.12   2
   1   1  12 1754.40   39.94   7
  -1   1 -12 1769.20   38.56   3
   1  -1  13  229.59    9.77   2
   1  -1  13  248.45   16.20   7
  -1   1 -13  256.81   15.62   3
   1   1  13  231.14   13.51   2
  -1   1 -13  256.76   14.22   4
   1   1  13  238.31   15.48   7
  -1  -1 -13  254.11   13.09   2
  -1  -1 -13  224.85   15.41   3
  -1   1 -13  223.21    9.24   6
  -1   1 -14  403.53   13.02   6
   1  -1  14  449.40   22.26   7
  -1  -1 -14  418.30   21.89   3
   1   1  14  377.02   17.78   2
  -1   1 -14  434.79   21.14   3
   1   1  14  420.25   21.15   7
   1  -1  14  398.74   13.43   2
  -1  -1 -14  410.49   17.19   2
  -1   1 -14  412.39   18.62   4
  -1   1 -15   35.84    6.99   3
  -1  -1 -15   43.14    8.07   3
  -1   1 -15   34.19    6.07   4
   1   1  15   36.69    6.85   7
   1  -1  15   39.48    7.84   7
  -1   1 -15   28.74    3.94   6
   1  -1  15   33.73    4.35   2
  -1  -1 -15   34.51    5.50   2
  -1   1 -16  513.37   16.00   6
  -1   1 -16  534.17   24.90   3
   1   1  16  475.35   24.07   7
  -1  -1 -16  556.34   26.72   3
   1  -1  16  532.23   17.01   2
  -1   1 -16  500.67   21.90   4
   1  -1  16  487.02   24.99   7
   1   1  17   96.83   11.47   7
   1  -1  17   80.09   10.78   7
   1  -1  17  100.41    7.84   2
  -1   1 -17   92.89   10.16   4
  -1   1 -17   86.85    6.90   6
  -1  -1 -17   86.34   11.30   3
  -1   1 -17  107.39   12.01   3
   1  -1  18  124.52    9.06   2
  -1   1 -18  118.29   11.60   4
  -1  -1 -18  136.38   14.47   3
   1   1  18  126.39   13.34   7
  -1   1 -18  124.27    8.54   6
  -1   1 -18  137.66   13.94   3
   1  -1  18  122.57   13.57   7
  -1   1 -19    0.46    1.76   6
  -1   1 -19    2.79    3.13   4
   1  -1  19    5.77    4.48   7
   1  -1  19    3.44    2.03   2
   1   1  19    5.85    4.46   7
  -1   1 -19    5.16    4.47   3
  -1  -1 -19    4.93    4.60   3
  -1   1 -20    6.81    4.91   3
   1   1  20    8.21    5.05   7
  -1  -1 -20    5.85    4.98   3
  -1   1 -20    6.67    2.58   6
  -1   1 -20    3.13    3.99   4
   1  -1  20    4.97    4.93   7
   1  -1  20    2.57    2.08   2
  -1  -1 -21   39.40    8.82   3
  -1   1 -21   32.45    7.08   4
   1  -1  21   35.94    9.04   7
   1   1  21   34.60    7.62   7
  -1   1 -21   42.10    5.61   6
  -1   1 -21   47.75    9.72   3
  -1  -1 -22  140.47   16.39   3
   1  -1  22  107.89   14.02   7
   1   1  22  114.96   14.61   7
  -1   1 -22  109.48    9.12   6
  -1   1 -22  115.92   12.90   4
   1  -1  23  485.91   29.91   7
  -1   1 -23  528.00   27.78   4
  -1  -1 -23  455.06   29.41   3
  -1  -1 -23  454.77   22.41   6
   1   1  23  470.76   28.94   7
  -1   1 -23  493.04   19.36   6
  -1  -1 -24   15.34    5.39   6
  -1   1 -24   16.28    5.81   4
   1  -1  24   21.56    8.87   7
  -1  -1 -24   22.81    8.60   3
   1   1  24   19.68    8.19   7
  -1   1 -24   22.15    4.92   6
  -1  -1 -25  130.50   12.57   6
  -1  -1 -25   89.97   14.39   3
  -1  -1 -25  144.51   14.15   4
   1   1  25  125.33   16.12   7
  -1   1 -25  125.98   10.41   6
   1  -1  25  128.15   16.30   7
  -1   1 -25  114.12   14.29   4
   1   1  26   45.79   10.47   7
  -1   1 -26   37.19    8.71   4
   1  -1  26   46.39   10.66   7
  -1  -1 -26   41.41    8.39   4
  -1  -1 -26   37.87    7.33   6
  -1  -1 -26   41.50   10.15   3
  -1  -1 -27    0.16    4.34   3
   1   1  27    6.21    7.01   7
  -1  -1 -27    3.05    3.16   6
  -1   1 -27    8.74    4.75   4
  -1  -1 -27    2.71    4.56   4
   1  -1  27    4.97    5.47   7
  -1  -1 -28   70.63   11.00   4
  -1  -1 -28   77.49   14.93   3
   1   1  28   54.92   12.50   7
  -1   1 -28   84.78   12.95   4
   1  -1  28   72.48   13.99   7
  -1  -1 -28   62.21    9.44   6
  -1  -1 -29   19.64    6.63   4
   1   1  29   14.71    6.82   7
   1  -1  29   24.68    8.95   7
  -1  -1 -29   14.51    8.83   3
  -1   1 -29   26.01    8.53   4
  -1  -1 -30    2.83    3.90   4
   1   1  30    1.99    4.44   7
  -1  -1 -30    0.61    6.18   3
   1  -1  30    8.28    7.14   7
  -1   1 -30    0.53    4.02   4
   1  -1  31    5.47    6.86   7
  -1  -1 -31    8.76    5.05   4
   1   1  31   19.55    7.98   7
  -1  -1 -31   11.69    7.71   3
  -1   1 -31    7.82    5.40   4
  -1  -1 -32   -2.54    3.65   4
   1   1  32    2.00    4.16   7
  -1   1 -32  -11.28    6.44   4
   1   1  33  -13.13    7.82   7
   1  -1  33    0.88    5.86   7
  -1   1 -33   -1.20    5.80   4
  -1   1 -34  -12.36    7.52   4
   1   1  34   -6.61    6.95   7
   1   3 -33    9.60    7.08   4
   1  -3 -32   12.74    6.41   6
  -1  -3  32   20.78    9.25   7
   1   3 -32   19.96    8.96   4
  -1   3  32   22.85    9.06   7
  -1  -3  31   -1.27    4.80   7
   1   3 -31   23.70    9.74   4
   1  -3 -31   22.68    7.50   6
  -1   3  31   35.46   10.62   7
   1  -3 -31   10.11    7.11   3
   1   3 -30   15.93    8.52   4
   1  -3 -30    5.11    6.32   3
  -1  -3  30    8.45    8.17   7
   1  -3 -30    6.51    4.78   6
  -1   3  30   15.13    6.73   7
   1   3 -29   14.05    9.03   4
  -1   3  29   -6.38    6.27   7
   1  -3 -29   -3.10    4.22   6
  -1  -3  29   -5.65    5.77   7
   1  -3 -29    6.75    6.30   3
   1  -3 -28    8.11    6.02   3
  -1   3  28    0.99    5.49   7
  -1  -3  28   15.43    9.03   7
   1   3 -28    3.03    6.28   4
  -1  -3  27    2.14    4.96   7
   1  -3 -27   -4.21    6.20   3
   1   3 -27    3.66    5.46   4
  -1   3  27   -0.80    3.85   7
   1  -3 -26    7.80    6.21   3
   1   3 -26   24.03    8.86   4
  -1   3  26   22.87    8.04   7
  -1  -3  26    4.72    5.73   7
  -1  -3  25   41.98   10.73   7
  -1   3  25   21.84    7.45   7
   1  -3 -25   45.98   11.48   3
   1   3 -25   47.71   11.09   4
   1   3 -24  254.85   23.81   4
  -1   3  24  198.60   19.80   7
   1  -3 -24  218.60   21.81   3
  -1  -3  24  250.23   23.77   7
  -1  -3  23   69.49   13.28   7
   1  -3 -23   63.89   13.24   3
   1  -3 -23   51.97    9.96   8
   1   3 -23   52.56   11.60   4
  -1   3  23   50.38   11.09   7
  -1   3  22  553.13   31.20   7
  -1  -3  22  615.43   34.98   7
   1  -3 -22  570.53   30.18   8
   1  -3 -22  563.20   33.03   3
   1   3 -22  557.57   33.13   4
   1  -3 -21  299.19   23.73   3
   1  -3 -21  362.29   23.53   8
  -1  -3  21  341.88   25.34   7
   1   3 -21  368.55   26.33   4
  -1   3  21  370.08   24.87   7
  -1   3  20  296.13   21.53   7
   1  -3 -20  292.90   22.75   3
   1   3 -20  299.14   23.29   4
  -1  -3  20  287.99   22.63   7
   1  -3 -20  304.83   21.07   8
  -1  -3  19   47.62    9.56   7
   1  -3 -19   52.78   10.18   3
  -1   3  19   48.11    9.24   7
   1   3 -19   49.64    9.94   4
   1  -3 -19   56.23    9.58   2
   1  -3 -19   29.66    6.94   8
   1  -3 -18   25.26    7.31   3
   1   3 -18   30.12    7.72   4
   1  -3 -18   23.33    6.49   2
  -1  -3  18   29.62    7.71   7
   1  -3 -18   27.36    6.39   8
   1  -3 -17   94.95   12.03   3
  -1  -3  17   87.47   11.65   7
   1  -3 -17   85.17   10.26   8
   1  -3 -17  108.25   12.14   2
   1   3 -17   89.27   11.94   4
  -1  -3  16   35.51    7.57   7
   1  -3 -16   37.69    7.92   3
   1   3 -16   42.99    8.51   4
   1  -3 -16   33.20    6.49   8
   1  -3 -16   41.02    8.00   2
   1  -3 -15    2.35    2.50   8
  -1  -3  15   -5.68    2.45   6
   1  -3 -15    3.25    4.06   3
  -1  -3  15    0.89    4.04   7
   1   3 -15    0.47    4.30   4
   1  -3 -15    4.34    3.81   2
  -1  -3  14    8.59    4.32   7
   1  -3 -14    2.85    4.08   3
  -1  -3  14    8.86    2.65   6
   1   3 -14   16.42    5.33   4
   1  -3 -14   14.74    4.72   2
   1  -3 -14   12.45    4.50   8
   1  -3 -13  624.29   26.25   2
   1   3 -13  645.75   28.27   4
   1  -3 -13  639.57   24.31   8
   1  -3 -13  633.35   26.80   3
  -1  -3  13  661.22   20.20   6
  -1  -3  13  680.46   29.11   7
   1  -3 -12   69.96    8.97   2
   1  -3 -12   57.83    8.34   3
  -1  -3  12   49.12    8.41   7
   1   3 -12   76.76   10.04   4
  -1  -3  12   61.49    6.10   6
   1  -3 -12   61.96    7.58   8
   1  -3 -11    7.66    4.86   2
  -1  -3  11   -0.98    1.51   6
   1  -3 -11   -0.74    3.21   3
  -1  -3  11    5.09    2.99   7
   1  -3 -11    5.24    2.87   8
   1   3 -11    4.66    3.86   4
   1   3 -10 2506.37   51.68   4
  -1   3  10 2521.27   46.73   8
   1  -3 -10 2610.18   49.96   2
   1  -3 -10 2525.45   43.78   8
  -1  -3  10 2686.63   55.07   7
   1  -3 -10 2501.22   43.75   7
  -1  -3  10 2616.50   38.79   6
   1  -3 -10 2641.92   48.36   3
   1  -3  -9   76.43    8.93   2
   1  -3  -9   64.97    7.73   3
  -1   3   9   65.34    7.87   8
   1   3  -9   61.01    8.37   4
   1  -3  -9   61.91    7.09   8
   1  -3  -9   67.95    7.09   7
  -1  -3   9   62.21    8.73   7
   1  -3  -8  327.86   15.01   8
   1  -3  -8  320.47   16.06   3
  -1  -3   8  332.21   18.86   7
  -1   3   8  342.14   16.52   3
  -1   3   8  326.05   16.41   8
   1  -3  -8  356.65   18.01   2
   1   3  -8  308.13   17.35   4
   1  -3  -8  375.53   15.98   7
   1   3  -7  571.32   22.86   4
   1  -3  -7  549.26   19.42   3
  -1  -3   7  495.39   20.24   9
  -1  -3   7  563.98   24.18   7
   1  -3  -7  553.85   19.18   8
   1  -3  -7  565.21   22.15   2
  -1   3   7  544.10   20.07   3
  -1   3   7  543.53   20.81   8
  -1   3   6  404.93   16.71   3
  -1   3   6  404.90   17.79   8
  -1  -3   6  448.19   21.35   7
   1  -3  -6  412.98   18.80   2
  -1  -3   6  447.36   18.80   9
   1  -3  -6  425.46   16.76   8
  -1   3   6  432.96   14.82   9
   1   3  -6  404.23   19.16   4
   1  -3  -6  412.81   15.95   3
  -1   3   5 1707.40   36.11   8
   1   3  -5 1705.43   34.02   9
  -1  -3   5 1769.32   36.83   4
   1   3  -5 1635.51   37.51   4
   1  -3  -5 1661.98   30.37   3
   1  -3  -5 1679.24   33.29   8
  -1   3   5 1650.99   27.41   9
  -1  -3   5 1741.76   41.59   7
  -1  -3   5 1792.86   36.42   9
  -1   3   5 1672.85   32.20   3
   1  -3  -5 1743.33   37.01   2
   1   3  -4 3039.04   43.96   9
  -1  -3   4 3077.23   46.94   9
   1  -3  -4 3011.92   48.17   2
   1   3  -4 3036.37   50.25   4
  -1   3   4 2983.81   40.67   3
  -1   3   4 2989.26   47.91   8
  -1  -3   4 3072.56   47.59   4
   1  -3  -4 2950.94   44.37   8
  -1   3   4 2969.70   35.38   9
   1  -3  -4 3040.50   38.76   3
  -1  -3   3  949.00   25.56   9
   1  -3  -3  951.04   20.63   3
  -1  -3   3  917.37   23.52   5
   1  -3  -3  953.22   26.44   2
   1  -3  -3  915.14   25.11   8
  -1  -3   3  976.93   26.55   4
   1   3  -3  983.46   24.60   9
   1   3  -3  936.74   27.64   4
  -1   3   3  891.47   21.33   3
  -1   3   3  921.33   18.87   9
   1  -3  -2  594.10   13.61   9
  -1  -3   2  573.07   17.61   5
   1  -3  -2  571.29   15.23   3
   1  -3  -2  561.31   20.07   8
   1  -3  -2  526.46    9.94   1
   1   3  -2  576.58   18.83   9
  -1  -3   2  574.03   20.39   4
  -1  -3   2  577.37   19.46   9
  -1   3   2  561.71   14.03   9
   1  -3  -2  567.56   20.31   2
   1   3  -2  575.74   21.29   4
  -1   3   2  538.55   15.74   3
   1  -3  -2  560.74   21.24   4
  -1  -3   1   62.05    5.58   5
   1  -3  -1   63.57    4.05   1
   1  -3  -1   57.44    6.62   2
   1  -3  -1   67.65    7.59   4
  -1   3   1   56.88    4.41   9
   1  -3  -1   58.64    4.77   3
   1   3  -1   65.67    7.37   4
   1   3  -1   59.85    6.44   9
   1  -3  -1   62.73    7.03   8
  -1  -3   1   68.58    7.14   4
  -1  -3   1   61.22    6.26   9
   1  -3  -1   57.97    4.37   9
  -1  -3   0  584.14   15.83   5
   1  -3   0  596.98   22.18   4
  -1  -3   0  607.58   20.70   4
   1  -3   0  579.18   13.84   9
  -1   3   0  577.68   13.74   9
   1   3   0  563.10   20.50   4
   1  -3   0  569.76   14.18   3
   1   3   0  594.00   19.05   9
  -1  -3   0  565.11   18.40   9
   1  -3   1   -1.99    3.02   4
   1   3   1   -0.29    2.04   4
  -1  -3  -1    0.92    1.26   5
   1  -3   1   -0.06    1.07   3
  -1  -3  -1    2.08    1.69   9
  -1   3  -1    1.14    1.25   9
  -1  -3  -1   -1.14    1.81   3
  -1  -3  -1   -0.71    1.67   4
   1   3   1    0.35    2.54   9
  -1   3  -1   -2.39    2.44   4
   1  -3   1   -0.92    1.12   9
  -1  -3  -2  108.59    8.65   3
   1  -3   2  112.75    6.87   9
  -1  -3  -2  107.60    6.08   5
   1   3   2  105.00    8.34   9
   1  -3   2  115.19    9.45   7
   1   3   2  117.83    6.50   5
   1  -3   2   99.95    9.34   4
  -1   3  -2  105.96    9.88   4
  -1  -3  -2  123.21    9.36   4
  -1  -3  -2  104.58    7.95   9
  -1  -3  -2  113.36    7.39   8
   1  -3   3 1235.14   23.65   9
  -1  -3  -3 1219.77   26.70   9
  -1  -3  -3 1145.94   22.40   8
  -1   3  -3 1190.40   33.08   4
   1  -3   3 1158.47   31.28   4
   1   3   3 1180.06   27.73   9
  -1  -3  -3 1194.90   28.39   3
  -1  -3  -3 1162.24   18.79   5
  -1  -3  -3 1135.15   28.04   4
   1   3   3 1123.66   19.44   5
   1  -3   3 1196.84   31.17   7
  -1   3  -4    0.72    2.39   4
   1   3   4    1.99    2.37   3
   1  -3   4    0.35    2.53   7
   1  -3   4    0.87    2.66   4
   1   3   4    1.35    1.32   5
  -1  -3  -4   -0.29    1.81   4
  -1  -3  -4    1.80    1.51   8
  -1  -3  -4    2.22    2.10   9
  -1  -3  -4    5.29    2.61   3
   1  -3   4    2.21    1.86   9
   1   3   4    2.82    2.37   9
  -1  -3  -5    2.81    2.35   3
   1  -3   5   -3.66    2.48   7
  -1  -3  -5    1.18    1.57   8
  -1   3  -5    1.41    3.14   4
   1  -3   5    2.30    2.03   9
   1   3   5    5.02    1.80   5
   1   3   5    0.02    2.70   3
   1   3   5    1.76    2.14   9
   1   3   5   -0.94    1.84   8
   1   3   6 4031.51   54.49   9
  -1   3  -6 4090.37   62.76   4
   1  -3   6 3982.38   48.52   9
  -1  -3  -6 4104.29   40.50   8
  -1  -3  -6 4116.08   56.39   3
   1   3   6 4081.77   58.43   3
   1  -3   6 4060.15   59.78   7
   1   3   6 4032.48   45.26   8
   1   3   6 4007.05   37.91   5
  -1   3  -7  623.81   25.03   4
  -1  -3  -7  644.02   23.09   3
   1  -3   7  632.25   24.17   7
  -1  -3  -7  629.26   24.16   2
   1   3   7  627.07   21.98   9
   1   3   7  573.87   12.41   1
   1  -3   7  641.93   20.37   9
   1   3   7  584.52   17.64   8
  -1  -3  -7  609.56   16.22   8
   1   3   7  594.27   15.19   5
   1   3   8  171.03    7.63   1
  -1  -3  -8  191.82   13.77   2
   1  -3   8  200.86   10.66   3
  -1   3  -8  170.01   13.59   4
  -1  -3  -8  178.41    9.21   8
   1   3   8  187.10   12.55   9
  -1  -3  -8  176.36   12.68   3
   1  -3   8  172.20   12.85   7
   1   3   8  178.62   10.01   8
  -1   3  -9    7.90    4.22   4
   1  -3   9    7.65    2.73   3
  -1  -3  -9    7.12    3.78   3
  -1  -3  -9    4.98    4.04   2
   1   3   9    7.97    2.67   8
   1  -3   9    0.88    2.65   7
   1   3   9    4.10    1.85   1
  -1  -3  -9    6.35    2.20   8
   1   3   9    4.20    2.81   9
   1  -3  10  544.20   19.36   3
  -1   3 -10  549.84   24.77   4
   1  -3  10  554.35   14.74   6
  -1  -3 -10  530.33   23.23   2
   1  -3  10  542.53   23.87   7
  -1  -3 -10  512.95   22.75   3
   1   3  10  510.96   15.76   1
   1   3  10  527.93   18.31   8
  -1  -3 -10  532.91   17.46   8
   1   3  11   67.62    6.32   1
   1  -3  11   77.42    7.76   3
   1  -3  11   68.66    9.12   7
  -1  -3 -11   78.11    7.31   8
  -1   3 -11   64.01    8.96   4
  -1  -3 -11   74.41    9.36   3
  -1  -3 -11   56.92    7.95   2
   1   3  11   56.50    6.50   8
   1  -3  11   67.53    5.18   6
   1   3  12   12.37    3.69   8
  -1  -3 -12    5.86    4.01   3
   1  -3  12    6.88    4.18   7
   1  -3  12   12.65    2.40   6
  -1   3 -12    5.52    3.90   4
  -1  -3 -12   13.82    3.54   8
  -1  -3 -12   14.66    4.36   2
   1  -3  13   39.13    7.35   7
  -1  -3 -13   41.46    7.01   2
  -1  -3 -13   44.53    7.96   3
  -1   3 -13   33.44    7.11   4
  -1  -3 -13   47.16    6.10   8
   1  -3  13   38.43    4.02   6
   1   3  13   35.18    5.77   8
   1  -3  14  253.01   18.28   7
   1  -3  14  269.72   10.73   6
  -1   3 -14  264.41   18.74   4
  -1  -3 -14  255.97   17.22   2
  -1  -3 -14  303.23   19.73   3
  -1  -3 -14  258.82   14.69   8
   1  -3  15  146.45    8.15   6
  -1  -3 -15  142.01   14.04   3
   1  -3  15  138.64   14.12   7
  -1  -3 -15  142.81   13.03   2
  -1  -3 -15  143.17   11.48   8
  -1   3 -15  133.79   13.88   4
  -1   3 -16   12.83    5.78   4
  -1  -3 -16    6.04    3.59   2
   1  -3  16   16.20    3.15   6
  -1  -3 -16   16.93    6.83   3
   1  -3  16    9.32    4.73   7
  -1  -3 -16    8.07    3.38   8
  -1  -3 -17    1.97    3.75   3
  -1   3 -17    2.64    4.39   4
   1  -3  17    3.87    4.36   7
  -1  -3 -17    1.76    3.00   2
  -1  -3 -17    2.77    3.11   8
  -1  -3 -18  255.76   18.07   2
   1  -3  18  267.52   21.01   7
  -1   3 -18  250.58   20.25   4
  -1  -3 -18  268.04   21.04   3
   1  -3  19   18.74    8.70   7
  -1  -3 -19    1.09    4.67   2
  -1  -3 -19   27.07   10.30   3
  -1   3 -19    5.98    6.49   4
   1  -3  20 2281.62   64.53   7
  -1   3 -20 2228.73   62.40   4
  -1  -3 -20 2068.55   53.15   2
  -1  -3 -20 2065.70   61.43   3
  -1  -3 -21  143.07   17.13   3
  -1  -3 -21  107.06   13.24   2
  -1   3 -21  144.61   17.33   4
   1  -3  21  134.28   16.93   7
  -1   3 -22   -1.13    4.66   4
  -1  -3 -22   -0.84    3.97   3
   1   3  22    8.18    5.84   7
  -1  -3 -22   -3.42    4.35   2
   1  -3  22   -0.11    4.24   7
  -1  -3 -23   25.96   10.40   3
   1   3  23   12.62    6.63   7
  -1   3 -23    7.86    6.76   4
   1  -3  23    6.93    5.46   7
  -1   3 -24   20.55    7.69   4
   1   3  24   24.12    7.70   7
   1  -3  24   20.88    8.15   7
  -1  -3 -24   28.99    8.95   3
   1   3  25    9.72    6.14   7
   1  -3  25   16.79    8.00   7
  -1  -3 -25   10.86    6.12   3
  -1   3 -25   11.96    6.73   4
   1   3  26   29.76    9.33   7
  -1  -3 -26   32.82   10.00   3
   1  -3  26   31.61    9.59   7
  -1   3 -26   35.79    9.54   4
   1  -3  27   13.68    7.06   7
   1   3  27   17.25    8.07   7
  -1  -3 -27   20.74    8.50   3
  -1   3 -27    7.12    5.20   4
  -1   3 -28   -1.29    4.77   4
   1  -3  28    4.03    6.51   7
  -1  -3 -28    1.20    4.98   3
   1   3  28    0.79    5.26   7
  -1   3 -29    2.11    5.43   4
  -1  -3 -29    6.89    7.37   3
   1  -3  29   -0.57    4.06   7
  -1   3 -30    0.30    4.99   4
   1  -3  30    0.00    4.76   7
  -1  -3 -31   16.05    9.67   3
   1  -3  31   14.56    8.46   7
  -1   3 -31    3.04    6.31   4
  -1   3 -32    3.99    6.51   4
  -1   3 -33   -1.15    5.98   4
  -1   3 -34   54.01   14.16   4
  -1  -5  29    0.29    5.71   7
   1  -5 -29    5.56    5.97   3
   1   5 -29   -0.84    5.15   4
   1   5 -28   11.11    8.88   4
   1  -5 -28    3.81    5.97   3
  -1  -5  28   11.84    7.63   7
   1  -5 -27   -1.43    5.09   3
  -1  -5  27   -2.03    4.51   7
   1   5 -27    2.02    6.09   4
  -1  -5  26    2.08    5.41   7
   1  -5 -26    4.63    5.51   8
   1  -5 -26    1.74    5.82   3
   1   5 -26    4.25    7.91   4
  -1  -5  25    2.40    4.12   7
   1  -5 -25   10.40    6.91   8
   1  -5 -25   14.48    7.89   3
   1   5 -25   17.15   10.43   4
   1  -5 -24   22.83    8.55   2
   1  -5 -24   28.36    9.22   3
   1   5 -24   25.69    9.67   4
   1  -5 -24   23.81    7.29   8
  -1  -5  24   21.78    7.94   7
   1   5 -23   22.76    9.89   4
  -1  -5  23   30.73    9.53   7
   1  -5 -23   38.27   10.26   2
   1  -5 -23    6.28    4.89   8
   1  -5 -23   19.26    8.68   3
  -1  -5  22  163.39   20.15   7
   1  -5 -22  212.45   20.68   2
   1   5 -22  160.94   21.29   4
   1  -5 -22  196.27   18.24   8
   1  -5 -22  168.07   19.13   3
   1  -5 -21    5.24    6.25   3
   1  -5 -21    0.70    5.28   2
   1  -5 -21    3.72    4.66   8
   1   5 -21    1.24    5.97   4
  -1  -5  21    6.06    4.97   7
   1   5 -20   95.43   15.45   4
   1  -5 -20  120.25   15.13   2
   1  -5 -20  104.90   12.71   8
   1  -5 -20  116.57   15.73   3
  -1  -5  20  107.00   15.29   7
   1  -5 -19   65.82    9.91   8
   1  -5 -19   62.67   11.46   3
   1   5 -19   54.40   12.50   4
  -1  -5  19   72.53   12.89   7
   1  -5 -19   87.67   13.63   2
   1   5 -18  229.85   22.66   4
   1  -5 -18  225.75   20.37   3
   1  -5 -18  256.76   21.37   2
  -1  -5  18  208.65   20.80   7
   1  -5 -18  235.99   18.16   8
   1  -5 -17    1.81    4.21   8
  -1   5  17    2.41    3.56   9
   1   5 -17    7.84    6.79   4
  -1  -5  17   -2.60    5.70   7
   1  -5 -17    0.04    3.85   3
   1  -5 -17    5.97    5.51   2
   1  -5 -16  145.47   15.88   2
  -1  -5  16  131.76   16.14   7
  -1   5  16  132.19   14.33   9
   1  -5 -16  129.17   14.49   3
   1  -5 -16  127.50   12.78   8
   1   5 -16  133.79   16.94   4
   1  -5 -15   28.39    7.64   2
   1   5 -15   12.15    7.29   4
  -1  -5  15    7.44    5.20   7
   1  -5 -15   14.10    5.00   8
   1  -5 -15   12.22    5.81   3
  -1   5  15   23.30    6.45   9
   1  -5 -14   61.61    9.93   3
   1  -5 -14   60.11   10.18   2
  -1  -5  14   47.56   10.06   7
   1   5 -14   46.49   10.80   4
  -1   5  14   49.65    8.43   9
  -1   5  14   38.72    3.71   5
   1  -5 -14   49.71    7.91   8
  -1   5  14   36.88    3.56   1
  -1  -5  13   77.24   12.15   7
  -1   5  13   83.38   10.43   9
   1   5 -13   78.29   12.32   4
  -1   5  13   70.09    3.83   5
  -1   5  13   60.64    3.65   5
   1  -5 -13   83.22   10.71   3
   1  -5 -13   80.52    9.73   8
   1  -5 -13   86.18   12.06   2
  -1  -5  12    1.53    3.18   7
   1  -5 -12   -0.12    2.46   8
  -1   5  12    5.42    3.28   9
   1  -5 -12    1.12    3.53   3
   1   5 -12    2.88    4.85   4
   1  -5 -12    2.53    4.03   2
   1  -5 -11   32.33    6.82   3
  -1   5  11   35.33    6.52   9
   1  -5 -11   41.84    7.06   8
   1  -5 -11   45.95    9.03   2
  -1  -5  11   44.28    8.95   7
   1   5 -11   30.61    8.50   4
  -1   5  10   10.64    3.86   9
  -1  -5  10   16.77    6.14   7
   1  -5 -10   15.25    4.38   8
   1   5 -10   13.64    5.96   4
   1  -5 -10   12.55    4.37   3
   1  -5 -10    5.56    3.32   2
   1  -5  -9   44.72    7.25   8
  -1  -5   9   32.00    8.27   7
   1   5  -9   54.96   10.41   4
  -1   5   9   56.48    7.56   9
   1  -5  -9   57.64    8.25   3
   1  -5  -9   52.64    9.08   2
  -1  -5   8  546.95   29.78   7
   1   5  -8  502.96   28.19   4
   1  -5  -8  518.31   26.41   2
  -1   5   8  502.43   21.19   9
   1  -5  -8  513.58   22.45   8
   1  -5  -8  522.49   22.62   3
   1   5  -7  313.07   22.12   4
  -1   5   7  316.52   16.36   9
   1  -5  -7  289.17   16.46   3
   1  -5  -7  311.24   17.65   8
  -1  -5   7  300.93   21.94   7
   1  -5  -7  295.39   19.92   2
   1  -5  -6  162.08   14.71   2
  -1   5   6  155.14   11.18   9
   1  -5  -6  151.96   12.59   8
   1  -5  -6  151.47   11.47   3
  -1  -5   6  185.59   14.15   5
  -1  -5   6  154.48   15.84   7
   1   5  -6  169.30   16.29   4
   1  -5  -5   57.99    7.06   3
  -1   5   5   43.01    6.06   9
   1   5  -5   51.74    7.62   9
   1  -5  -5   44.86    7.13   8
   1  -5  -5   59.14    9.09   2
   1   5  -5   57.32    9.65   4
  -1  -5   5   49.17    7.12   5
  -1  -5   5   51.39    9.39   7
  -1  -5   4    0.41    1.88   5
   1  -5  -4    3.35    2.55   3
  -1   5   4   -0.34    2.08   9
   1  -5  -4    3.94    2.99   8
   1  -5  -4    6.47    3.93   2
   1   5  -4    2.51    3.82   4
   1  -5  -3   27.50    5.99   2
   1   5  -3   32.05    7.39   4
   1  -5  -3   41.19    5.67   3
  -1  -5   3   34.87    5.65   5
   1   5  -3   31.31    5.76   9
  -1   5   3   33.87    4.92   9
   1  -5  -3   37.35    6.76   8
   1  -5  -3   25.76    2.15   5
   1   5  -2    3.45    3.73   4
   1  -5  -2    2.74    2.91   2
   1   5  -2    2.20    2.33   9
   1  -5  -2    5.15    1.50   5
  -1  -5   2    6.48    2.72   5
   1  -5  -2    3.03    1.59   9
   1  -5  -2    8.03    3.07   3
   1  -5  -2    8.05    4.23   8
  -1   5   2    2.33    2.01   9
   1  -5  -2    4.03    1.25   1
  -1  -5   1  118.49    9.30   5
  -1   5   1  115.00    8.62   9
   1  -5  -1  125.14    9.23   3
   1  -5  -1  122.89   12.28   8
   1   5  -1  103.91   10.09   9
   1  -5  -1  114.03    8.32   9
   1  -5  -1  110.54    6.47   1
   1   5  -1  124.96   13.41   4
   1  -5  -1  114.11    6.84   5
   1  -5  -1  110.80   11.58   2
  -1  -5   1  110.91   10.61   3
   1   5   0   12.58    3.90   9
  -1   5   0   18.40    3.69   9
  -1  -5   0    9.61    4.04   3
   1  -5   0   23.08    3.37   1
  -1  -5   0   18.60    3.74   5
   1  -5   0   22.66    5.86   8
   1  -5   0   16.86    3.10   5
   1  -5   0   19.85    3.90   3
   1  -5   0   14.89    3.47   9
  -1  -5  -1  629.87   24.80   3
  -1  -5  -1  626.29   19.03   5
   1   5   1  619.97   24.39   9
   1  -5   1  601.11   19.96   9
   1  -5   1  591.27   19.52   3
  -1   5  -1  626.73   19.44   9
   1  -5   2   18.05    3.72   3
  -1  -5  -2   19.52    3.37   5
   1  -5   2   11.92    3.34   9
   1   5   2   17.23    4.41   9
  -1  -5  -2   19.76    4.76   8
  -1   5  -2   14.06    3.36   9
  -1  -5  -2   15.39    4.80   3
  -1  -5  -3  205.93   13.46   8
   1  -5   3  209.39   16.87   7
   1  -5   3  212.28   11.97   3
  -1  -5  -3  207.14   14.64   3
   1   5   3  219.52   14.89   9
  -1   5  -3  218.74   19.03   4
   1  -5   3  204.73   12.49   9
  -1  -5  -3  210.84    9.70   5
  -1  -5  -4  344.01   18.81   3
   1  -5   4  338.28   21.44   7
   1  -5   4  341.60   16.64   9
   1   5   4  350.83   19.06   9
  -1  -5  -4  329.96   16.46   8
  -1  -5  -4  323.11   11.22   5
  -1   5  -4  316.87   22.19   4
   1   5   5   87.66    9.89   9
  -1  -5  -5   98.12    8.86   8
   1  -5   5  101.76   12.13   7
  -1   5  -5   95.04   12.54   4
  -1  -5  -5  112.20   11.32   3
   1  -5   5  106.46    9.75   9
   1  -5   6  366.77   22.70   7
  -1  -5  -6  377.85   16.78   8
   1  -5   6  390.64   18.89   9
  -1  -5  -6  383.85   20.38   3
   1   5   6  377.02   20.23   9
  -1   5  -6  345.46   23.62   4
   1  -5   7   20.76    6.12   7
  -1  -5  -7   21.90    6.31   2
  -1  -5  -7   23.95    5.98   3
   1   5   7   22.35    3.05   5
   1   5   7   20.02    5.45   9
  -1  -5  -7   20.87    4.10   8
  -1   5  -7   33.86    8.31   4
  -1  -5  -8   90.82   10.56   3
  -1  -5  -8  102.00   12.67   2
   1  -5   8   83.28   11.47   7
   1   5   8   76.51    5.44   5
   1   5   8   91.42   10.55   9
  -1  -5  -8   86.37    8.00   8
  -1   5  -8   90.39   12.74   4
  -1  -5  -9  472.98   18.45   8
   1   5   9  427.65   13.08   5
  -1  -5  -9  485.00   24.24   3
   1   5   9  456.63   23.35   9
  -1   5  -9  449.70   27.52   4
   1  -5   9  416.14   25.12   7
  -1  -5  -9  512.95   27.47   2
  -1  -5 -10    8.81    4.84   3
  -1   5 -10   11.26    5.85   4
   1   5  10   13.76    4.80   9
  -1  -5 -10   12.55    6.57   2
  -1  -5 -10    5.82    2.90   8
   1   5  10    7.21    2.15   5
   1  -5  10   11.23    5.27   7
  -1  -5 -11    4.79    2.82   8
   1   5  11    5.30    1.91   5
  -1   5 -11    4.58    4.27   4
  -1  -5 -11   10.71    4.79   3
   1   5  11    3.04    3.54   9
  -1  -5 -11   12.20    5.71   2
   1   5  11    2.42    1.80   8
   1  -5  11    4.59    3.84   7
  -1  -5 -12   56.87    9.14   3
  -1   5 -12   64.00   11.26   4
   1   5  12   63.08    9.50   9
   1   5  12   57.21    5.62   5
   1  -5  12   52.24    9.73   7
  -1  -5 -12   67.70   10.94   2
  -1  -5 -12   55.96    6.92   8
  -1  -5 -13   63.73    7.42   8
  -1   5 -13   78.25   12.59   4
   1   5  13   67.39    6.39   5
  -1  -5 -13   61.76   10.50   2
  -1  -5 -13   74.52   10.93   3
   1   5  13   64.64    9.96   9
   1  -5  13   50.40    9.75   7
  -1   5 -14  121.72   15.86   4
   1   5  14  123.17    8.93   5
  -1  -5 -14  131.44   10.87   8
  -1  -5 -14  142.52   14.95   3
   1  -5  14  144.01   15.84   7
  -1  -5 -14  131.99   14.81   2
   1   5  14  151.29   15.12   9
  -1   5 -15   -1.01    5.15   4
  -1  -5 -15    0.74    2.62   8
  -1  -5 -15   -2.36    4.16   2
   1   5  15    4.44    4.25   9
  -1  -5 -15    4.42    5.10   3
   1  -5  15    1.49    4.30   7
   1  -5  16   98.16   13.75   7
  -1  -5 -16   81.88   12.39   3
  -1  -5 -16   88.27    9.56   8
  -1  -5 -16  100.44   13.80   2
   1   5  16   95.33   12.69   9
  -1   5 -16   92.97   14.37   4
  -1  -5 -17    2.87    3.10   8
  -1   5 -17    8.30    5.99   4
  -1  -5 -17    8.03    5.22   2
  -1  -5 -17    6.50    4.55   3
   1  -5  17   -1.36    4.82   7
   1   5  17    4.22    5.12   9
  -1  -5 -18   22.09    7.29   3
  -1  -5 -18   13.96    5.09   8
   1   5  18   14.45    6.77   9
   1  -5  18   10.64    6.13   7
  -1   5 -18    4.48    6.14   4
  -1  -5 -18   14.83    7.06   2
   1   5  19   20.60    7.71   9
   1  -5  19   28.99    8.83   7
  -1  -5 -19   29.83    8.60   2
  -1  -5 -19   30.66    9.73   3
  -1   5 -19   17.35    8.11   4
  -1  -5 -19   29.97    6.95   8
   1  -5  20  480.50   31.86   7
   1   5  20  518.78   32.04   9
  -1  -5 -20  494.61   24.99   8
  -1  -5 -20  491.46   29.86   2
  -1  -5 -20  498.68   31.93   3
  -1   5 -20  466.77   33.77   4
  -1   5 -21   39.88   11.62   4
   1   5  21   36.06    9.38   9
  -1  -5 -21   21.02    8.74   3
  -1  -5 -21   22.45    8.39   2
  -1  -5 -21   35.13    7.69   8
   1  -5  21   32.12   10.07   7
  -1  -5 -22   44.58    9.66   2
  -1   5 -22   51.56   12.92   4
   1   5  22   47.67   11.37   9
  -1  -5 -22   28.77    8.18   3
   1  -5  22   44.08   11.06   7
   1   5  23   -0.68    4.91   9
  -1  -5 -23    4.67    6.83   3
  -1   5 -23    3.94    7.65   4
   1  -5  23    8.52    6.78   7
  -1  -5 -23    5.39    5.02   2
   1  -5  24   21.26    8.64   7
  -1  -5 -24   10.26    6.24   2
   1   5  24   17.84    7.80   9
  -1  -5 -24   28.06    9.12   3
  -1   5 -24   11.75    7.52   4
  -1  -5 -25    5.69    5.21   3
   1   5  25   -1.05    6.15   9
  -1   5 -25   14.36    8.44   4
  -1  -5 -25    3.19    4.49   2
   1  -5  25   15.34    7.72   7
  -1   5 -26    7.70    7.18   4
   1  -5  26   -2.42    4.94   7
   1   5  26    2.35    5.10   9
  -1  -5 -26    3.56    6.64   3
  -1  -5 -26    1.63    4.17   2
  -1  -5 -27    3.05    5.19   2
   1  -5  27   18.66    8.78   7
  -1  -5 -27   14.36    8.48   3
   1   5  27    1.27    6.43   9
  -1   5 -27   -1.27    6.03   4
   1   5  28    0.69    5.48   9
  -1   5 -28    4.47    6.68   4
   1  -5  28   -3.11    5.35   7
  -1   5 -29   14.87    8.67   4
  -1  -5 -29   11.25    7.84   3
   1  -5  29   30.22   11.07   7
   1   5  29    1.11    5.33   9
  -1   5 -30    7.39    8.16   4
   1   5  30    9.85    7.36   9
   1   5  31   -5.24    6.04   9
   1  -7 -26    2.44    6.82   3
   1  -7 -25   45.49   12.93   2
   1  -7 -25   26.25    9.39   3
   1  -7 -24   26.90   10.31   2
   1  -7 -24   21.00    9.14   3
   1   7 -24   23.80   10.63   4
   1   7 -23   23.60   11.48   4
   1  -7 -23   31.79   10.45   3
   1  -7 -23   33.02   10.27   2
  -1  -7  23   20.35    8.93   7
   1  -7 -22   -6.44    6.48   2
   1  -7 -22   -4.24    5.91   3
  -1  -7  22    0.07    4.59   7
   1   7 -22    9.67    7.34   4
  -1  -7  21    7.11    5.74   7
   1   7 -21    9.11    8.38   4
   1  -7 -21    8.24    5.98   3
   1  -7 -21    0.75    4.60   2
   1  -7 -20    5.39    5.10   3
  -1   7  20    7.83    4.06   9
   1   7 -20    5.68    8.08   4
  -1  -7  20   12.69    7.67   7
   1  -7 -20    5.35    5.45   2
  -1  -7  19   31.49    9.80   7
   1   7 -19   14.34    8.95   4
   1  -7 -19   29.11    9.01   2
   1  -7 -19   15.03    7.00   3
  -1   7  19   21.34    7.19   9
   1  -7 -18   36.90    9.59   3
  -1   7  18   44.60    9.63   9
   1   7 -18   40.95   11.67   4
   1  -7 -18   31.64    8.79   2
  -1  -7  18   31.40    9.69   7
   1   7 -17   -0.70    6.75   4
   1  -7 -17    1.39    3.69   8
   1  -7 -17    0.23    5.17   2
   1  -7 -17    1.56    4.50   3
  -1   7  17  -11.84    5.59   9
  -1  -7  17   -2.86    4.27   7
   1  -7 -16    5.31    4.74   2
  -1   7  16   10.98    5.08   9
   1  -7 -16   14.12    5.18   8
   1  -7 -16   28.11    8.21   3
   1   7 -16   13.65    8.50   4
  -1  -7  16   22.28    8.51   7
   1   7 -15   46.09   13.04   4
   1  -7 -15   42.03   10.62   2
  -1   7  15   45.91    9.47   9
   1  -7 -15   51.84    9.99   3
   1  -7 -15   41.74    7.96   8
  -1  -7  15   44.98   10.93   7
  -1  -7  14   -4.73    4.98   7
   1  -7 -14   16.40    7.13   3
   1  -7 -14   11.24    5.88   8
  -1   7  14    4.96    3.62   9
   1   7 -14    9.14    6.75   4
   1  -7 -14    6.21    7.30   2
   1   7 -13  377.62   30.97   4
  -1  -7  13  360.37   29.31   7
  -1  -7  13  358.11   26.50   5
  -1   7  13  392.32   23.86   9
   1  -7 -13  372.14   22.33   8
   1  -7 -13  389.50   28.52   2
   1  -7 -13  352.55   23.78   3
   1  -7 -12   59.91    9.84   8
  -1  -7  12   53.02   10.92   5
  -1  -7  12   32.93    9.95   7
   1  -7 -12   57.08   10.48   3
   1   7 -12   38.32   11.04   4
  -1   7  12   47.66    8.61   9
   1  -7 -12   47.77   10.93   2
   1   7 -11   42.30   11.86   4
   1  -7 -11   40.16    8.40   8
   1  -7 -11   45.68   10.96   2
   1  -7 -11   47.02    8.57   3
  -1   7  11   30.45    6.80   9
  -1  -7  11   44.15   10.75   7
  -1  -7  11   34.96    8.73   5
   1  -7 -10   12.29    5.33   8
  -1  -7  10    9.51    5.01   5
  -1  -7  10   10.21    7.03   7
   1  -7 -10   14.40    7.14   2
  -1   7  10   16.34    5.36   9
   1   7 -10    6.13    7.49   4
   1  -7 -10   17.02    5.37   3
  -1  -7   9   59.45   12.45   7
  -1   7   9   42.39    7.63   9
   1   7  -9   44.80   10.73   4
   1  -7  -9   57.85   11.62   2
   1  -7  -9   60.90    9.40   8
   1  -7  -9   44.39    8.12   3
  -1  -7   9   63.28   10.27   5
   1   7  -8   11.77    7.89   4
   1  -7  -8    7.36    6.45   2
   1  -7  -8    8.10    3.99   8
  -1  -7   8    9.13    6.93   7
  -1  -7   8    2.71    3.97   5
  -1   7   8    8.81    4.35   9
   1  -7  -8   12.42    5.33   3
  -1  -7   7  415.51   31.02   7
   1  -7  -7  420.96   24.25   8
  -1   7   7  436.72   21.88   9
   1   7  -7  440.36   31.20   4
  -1  -7   7  454.45   25.27   5
   1  -7  -7  396.28   27.18   2
   1  -7  -7  419.70   22.19   3
   1  -7  -6   15.24    6.03   8
   1  -7  -6   17.14    7.15   2
   1  -7  -6   13.17    4.63   3
  -1  -7   6   23.43    7.63   7
  -1   7   6   12.44    4.47   9
   1   7  -6   19.86    8.37   4
  -1  -7   6    8.79    4.63   5
   1  -7  -5   -1.91    3.69   8
   1  -7  -5    7.66    5.48   2
  -1  -7   5    0.27    4.28   7
  -1   7   5   -0.32    3.07   9
  -1  -7   5   -1.74    3.30   5
  -1  -7   5   -2.01    4.78   3
   1   7  -5    1.34    4.83   4
   1  -7  -5   -1.01    2.60   3
  -1  -7   4   97.63   11.60   3
   1  -7  -4   98.80   10.36   3
   1  -7  -4   85.07   11.80   8
  -1  -7   4  108.77   15.47   7
   1  -7  -4  107.04   14.55   2
  -1  -7   4  112.92   11.82   5
   1   7  -4  130.66   17.15   4
  -1   7   4  108.65   10.34   9
   1   7  -4  110.79   12.03   9
   1   7  -3   12.53    5.00   9
  -1  -7   3    7.61    3.67   3
  -1  -7   3    8.56    4.07   5
   1  -7  -3   12.31    3.84   3
   1  -7  -3   21.15    7.15   2
  -1   7   3   14.52    4.37   9
   1  -7  -3   11.99    5.35   8
  -1  -7   2  160.53   12.92   5
  -1  -7   2  159.07   14.66   3
  -1   7   2  151.66   11.63   9
   1  -7  -2  150.49   16.33   8
   1  -7  -2  169.06   17.78   2
   1  -7  -2  143.67   12.05   3
   1   7  -2  147.86   13.70   9
   1  -7  -1  637.96   17.97   5
   1  -7  -1  639.79   33.03   2
   1   7  -1  640.88   27.99   9
  -1  -7   1  690.53   30.03   3
  -1  -7   1  697.50   25.36   5
  -1   7   1  619.56   23.06   9
   1  -7  -1  677.33   34.23   8
   1  -7  -1  662.59   24.97   3
  -1   7   0    1.78    3.53   9
  -1  -7   0    1.42    5.73   3
   1  -7   0    6.55    7.19   2
   1  -7   0    3.70    4.65   8
  -1  -7   0    4.65    4.77   8
   1  -7   0   -0.57    3.40   3
  -1  -7   0    3.40    3.48   5
   1  -7   0    0.32    2.81   5
   1   7   0    7.19    5.79   9
  -1  -7  -1 1511.18   46.87   8
   1  -7   1 1431.17   35.99   3
   1  -7   1 1457.90   51.86   8
  -1  -7  -1 1514.70   44.00   3
   1   7   1 1500.99   43.64   9
  -1  -7  -1 1430.89   32.14   5
  -1   7  -1 1494.57   35.59   9
   1  -7   1 1406.83   32.29   5
   1  -7   1 1470.03   49.02   2
  -1  -7  -2   43.75    8.72   8
   1  -7   2   39.47    9.00   7
   1   7   2   37.78    7.69   9
  -1  -7  -2   35.44    5.01   5
   1  -7   2   43.68   10.22   8
   1  -7   2   54.73    9.87   2
   1  -7   2   42.12    6.55   5
   1  -7   2   29.73    5.59   3
  -1  -7  -2   34.93    7.34   3
   1  -7   3    0.57    3.94   3
  -1  -7  -3    0.51    3.69   3
   1  -7   3    7.22    2.85   5
   1   7   3    3.23    4.20   9
   1  -7   3    2.49    4.13   7
  -1  -7  -3    6.21    2.21   5
   1  -7   3    2.42    4.55   2
  -1  -7  -3   -0.77    3.85   8
   1   7   4   -0.99    5.08   9
  -1  -7  -4    1.72    5.23   2
   1  -7   4    8.13    3.33   5
   1  -7   4    0.57    2.49   3
  -1  -7  -4    8.85    4.24   3
   1  -7   4    4.13    4.90   7
  -1  -7  -4    6.88    3.58   8
   1  -7   5  212.31   15.72   5
   1   7   5  219.55   17.62   9
   1  -7   5  224.32   14.47   3
   1  -7   5  217.38   20.98   7
  -1  -7  -5  216.50   16.15   8
  -1  -7  -5  257.01   22.48   2
  -1  -7  -5  193.11   16.37   3
  -1  -7  -6  202.95   20.04   2
  -1  -7  -6  205.12   15.29   8
  -1  -7  -6  211.64   17.39   3
   1  -7   6  177.15   13.17   3
   1  -7   6  183.31   19.44   7
  -1   7  -6  190.76   21.28   4
   1   7   6  214.87   17.60   9
  -1  -7  -7  194.44   14.47   8
   1  -7   7  174.65   18.86   7
  -1  -7  -7  200.53   20.31   2
  -1   7  -7  180.14   20.88   4
  -1  -7  -7  189.34   16.70   3
   1   7   7  195.53   17.16   9
   1  -7   8    5.79    4.53   7
  -1  -7  -8    6.83    5.87   2
   1   7   8    6.95    4.41   9
  -1  -7  -8    3.73    3.41   8
  -1   7  -8   17.54    8.76   4
  -1  -7  -8   11.57    5.50   3
   1  -7   9   12.65    5.98   7
  -1  -7  -9   15.88    6.70   2
  -1  -7  -9   14.79    5.39   3
  -1  -7  -9   11.74    3.58   8
  -1   7  -9   14.81    7.42   4
   1   7   9   16.47    6.10   9
  -1  -7 -10    1.34    2.91   8
   1   7  10    5.18    5.32   9
  -1   7 -10    5.13    5.73   4
  -1  -7 -10    7.54    4.36   3
   1  -7  10    7.41    4.91   7
  -1  -7 -10    2.00    4.66   2
   1  -7  11   96.32   14.70   7
  -1  -7 -11  133.53   15.02   3
   1   7  11  114.50   14.19   9
  -1  -7 -11  122.34   11.31   8
  -1  -7 -11  119.88   16.40   2
  -1   7 -11  132.66   18.51   4
  -1  -7 -12  108.25   15.57   2
  -1   7 -12   94.18   16.07   4
   1  -7  12  117.61   16.02   7
   1   7  12  120.08   14.85   9
  -1  -7 -12  120.97   14.66   3
   1  -7  13  127.79   16.91   7
   1   7  13  122.20   15.13   9
  -1   7 -13  110.96   17.25   4
  -1  -7 -13  123.41   16.45   2
  -1  -7 -13  122.00   15.08   3
  -1  -7 -14    0.85    5.04   3
  -1  -7 -14    4.19    5.40   2
   1  -7  14    1.85    4.54   7
  -1   7 -14    1.27    6.30   4
   1   7  14    5.24    5.01   9
  -1  -7 -15   20.11    6.65   3
  -1  -7 -15   29.98    9.18   2
   1  -7  15   30.54    9.51   7
  -1   7 -15   42.34   11.53   4
   1   7  15   22.05    7.29   9
   1   7  16   24.49    8.45   9
   1  -7  16   16.75    7.75   7
  -1   7 -16   22.43   10.22   4
  -1  -7 -16   31.28    9.13   3
  -1  -7 -16   13.92    6.55   2
  -1   7 -17    8.03    7.21   4
  -1  -7 -17   -4.90    5.60   2
  -1  -7 -17    8.51    5.63   3
   1  -7  17    8.65    5.96   7
   1   7  17   11.62    5.90   9
  -1   7 -18   39.20   11.64   4
  -1  -7 -18   21.55    9.21   2
   1   7  18   19.41    7.13   9
  -1  -7 -18   19.19    7.51   3
   1  -7  18   22.42    8.19   7
  -1  -7 -19   33.07    9.93   2
  -1   7 -19   40.28   12.03   4
   1  -7  19   50.16   11.64   7
  -1  -7 -19   52.85   11.91   3
   1   7  19   37.50   10.17   9
   1   7  20   -3.49    5.07   9
  -1  -7 -20    5.46    5.00   3
  -1   7 -20    4.57    7.97   4
   1  -7  20   16.63    7.75   7
  -1  -7 -20   10.81    6.38   2
   1  -7  21   45.33   11.23   7
  -1  -7 -21   48.53   11.18   2
   1   7  21   72.26   14.23   9
  -1  -7 -21   58.30   12.42   3
  -1   7 -21   35.99   11.54   4
   1  -7  22   45.95   12.39   7
  -1  -7 -22   20.32    8.44   3
  -1  -7 -22   36.20    9.84   2
  -1   7 -22   45.45   14.45   4
   1   7  22   29.80   10.09   9
  -1  -7 -23   -0.31    6.71   3
   1   7  23   -0.15    5.84   9
   1  -7  23    6.43    6.66   7
  -1  -7 -23    8.93    6.26   2
  -1   7 -23   21.02   11.17   4
  -1   7 -24   21.43   11.58   4
   1  -7  24   15.44    8.21   7
  -1  -7 -24    6.63    6.17   3
  -1  -7 -24   -4.35    5.56   2
   1   7  24    7.69    6.76   9
   1   7  25   26.28   10.52   9
  -1  -7 -25   29.66    9.96   2
  -1  -7 -25   42.39   12.36   3
   1   7  26   26.21   10.14   9
   1   7  27   24.11   10.10   9
   1   7  28    7.89    8.45   9
  -1  -9  21   10.66    8.37   5
  -1  -9  20   12.13    7.87   5
  -1  -9  19    2.15    5.22   5
  -1  -9  18    7.79    7.24   5
  -1  -9  17   19.91    8.99   7
  -1  -9  17    0.19    4.24   5
  -1  -9  16    7.95    6.34   7
   1   9 -16    4.82    7.58   4
  -1  -9  16   17.27    7.80   5
   1  -9 -16   14.17    7.80   2
  -1  -9  15   17.41    9.10   7
   1  -9 -15    0.78    5.53   2
  -1  -9  15    5.04    4.78   5
   1   9 -15    9.17    7.87   4
  -1  -9  14    6.76    6.52   7
   1   9 -14    5.54    6.38   4
   1  -9 -14   -2.60    5.65   2
   1  -9 -13   16.96    8.64   2
  -1  -9  13   14.32    7.89   7
   1   9 -13   19.30   10.00   4
   1  -9 -12   -0.64    5.17   2
   1   9 -12    3.97    6.79   4
   1   9 -11   -1.89    5.58   4
   1  -9 -11    0.88    5.10   2
  -1  -9  11    2.22    5.17   7
   1  -9 -10   37.68   10.98   2
   1   9 -10   42.89   12.76   4
  -1  -9  10   30.21   10.20   7
  -1  -9   9   22.71    9.47   7
   1   9  -9   33.23   11.02   4
   1  -9  -9   20.18    8.76   2
   1  -9  -8    1.78    4.58   2
  -1  -9   8   -0.07    4.72   7
   1  -9  -7   10.24    6.89   2
  -1  -9   7    9.04    7.29   7
  -1  -9   6    8.93    6.69   7
   1  -9  -6   25.74    8.58   2
  -1  -9   5    6.01    5.91   7
   1  -9  -5    1.64    3.61   2
   1  -9  -5   -4.37    4.31   8
  -1  -9   4  -11.92    7.20   8
  -1  -9   4    1.92    4.90   7
   1  -9  -4    7.87    6.32   2
   1  -9  -4  -13.06    6.19   8
   1  -9  -3   12.06    6.67   2
  -1  -9   3    8.46    6.46   8
  -1  -9   3   23.22    9.11   7
   1  -9  -3   13.87    7.37   8
   1  -9  -2  161.73   18.94   8
  -1  -9   2  148.56   21.01   7
   1  -9  -2  154.52   19.15   2
  -1  -9   2  133.93   17.40   8
  -1  -9   1   31.89    9.90   2
   1  -9  -1   36.99   10.64   7
   1  -9  -1   28.56    9.51   2
   1  -9  -1   16.12    7.20   8
  -1  -9   1   30.09    9.02   8
   1  -9   0   19.80    9.41   7
  -1  -9   0    8.11    7.06   2
   1  -9   0   -3.79    6.08   2
   1  -9   0    4.01    4.91   8
   1  -9   1   29.26    9.00   2
   1  -9   1   30.44    9.08   8
   1  -9   1   33.83    9.83   7
  -1  -9  -1   31.20    8.69   2
  -1  -9  -2    3.61    6.06   2
   1  -9   2   -6.69    5.03   2
   1  -9   2   -0.01    4.26   8
   1  -9   3    3.47    4.57   8
  -1  -9  -3    5.42    5.88   2
   1  -9   3   -6.22    5.56   7
   1  -9   3    1.97    3.95   2
  -1  -9  -4   21.67    8.69   2
   1  -9   4   43.10   11.25   8
   1  -9   4   31.79   10.93   7
   1  -9   4   28.50    9.06   2
   1  -9   5   20.17    8.01   7
   1  -9   5   11.27    5.64   8
  -1  -9  -5   11.19    7.57   2
   1  -9   5   12.69    6.00   2
  -1  -9  -6   17.98    8.38   2
   1  -9   6   -0.77    4.74   7
  -1  -9  -6   20.29    6.48   3
   1  -9   6   23.04    7.55   2
  -1  -9  -7   48.65   10.23   3
   1  -9   7   61.77   14.07   7
  -1  -9  -7   53.90   12.46   2
   1  -9   7   54.66   11.24   2
   1  -9   8   10.57    6.37   2
   1  -9   8    7.23    7.23   7
  -1  -9  -8    5.23    4.25   3
  -1  -9  -8   15.52    8.04   2
  -1  -9  -9    3.08    4.82   2
  -1  -9  -9    5.64    4.68   3
   1  -9   9    0.14    4.21   2
   1  -9   9   -0.19    4.73   7
  -1  -9 -10    1.85    4.52   3
  -1  -9 -10    6.87    5.62   2
   1  -9  10   -5.65    4.79   2
   1  -9  11   -0.16    6.14   7
  -1  -9 -11    1.60    5.52   2
  -1  -9 -11    1.98    4.05   3
  -1   9 -12   16.76   10.32   4
   1  -9  12   38.52   10.76   7
  -1  -9 -12   22.31    7.78   3
  -1  -9 -12   14.73    7.67   2
  -1   9 -13   48.98   13.70   4
  -1  -9 -13   42.02   10.06   3
  -1  -9 -13   46.95   11.82   2
   1  -9  13   45.58   11.84   7
  -1  -9 -14   -3.50    5.27   2
   1  -9  14    8.78    6.40   7
  -1  -9 -14    0.18    4.39   3
  -1   9 -14    2.52    5.60   4
  -1   9 -15   -5.15    6.29   4
   1  -9  15   -4.33    4.61   7
  -1  -9 -15    3.18    5.84   2
  -1  -9 -15   -1.60    5.67   3
  -1  -9 -16    8.10    8.68   2
   1  -9  16    3.34    5.23   7
  -1  -9 -16    0.90    4.45   3
   1  -9  17    0.75    5.24   7
  -1  -9 -17    7.40    6.04   3
  -1  -9 -18   13.62    7.02   3
  -1  -9 -19   14.12    7.17   3
  -1  -9 -20    8.88    7.17   3
  -1  -9 -21   27.05    9.77   3
  -1 -11   7    9.07    7.09   2
  -1 -11   6   -1.24    5.55   2
  -1 -11   5   19.83    9.37   2
  -1 -11   4   31.07    9.86   2
  -1 -11   3   13.40    8.19   2
  -1 -11   1    1.15    5.61   7
   1 -11  -1    5.62    5.79   7
  -1 -11   0    3.62    6.27   7
   1 -11   0   -4.62    5.77   7
   1 -11   0   -6.52    5.39   2
  -1 -11  -1  -14.24    8.87   7
   1 -11   1   -4.13    6.66   2
   1 -11   1   10.71    7.48   7
   1 -11   2    1.42    5.70   7
   1 -11   2   10.42    6.34   2
   1 -11   3    9.06    6.75   7
   1 -11   3    2.76    5.77   2
   1 -11   4   17.35    8.59   2
   1 -11   4   28.53   11.65   7
   1 -11   5   -0.41    5.34   7
   2   0 -35    3.46    6.18   4
  -2   0  35    2.88    4.95   7
   2   0 -34   27.98    8.93   4
  -2   0  34   15.50    7.98   7
  -2   0  33    0.08    4.60   7
   2   0 -33   10.79    7.28   4
  -2   0  32    8.05    6.98   7
   2   0 -32    1.28    4.28   4
  -2   0  31    3.11    5.24   7
   2   0 -31   -0.91    3.82   4
   2   0 -30   45.44    8.57   6
  -2   0  30   48.33   11.04   7
   2   0 -30   34.82    8.98   4
   2   0 -29    9.27    6.12   4
   2   0 -29   -0.08    3.39   6
  -2   0  29    1.60    4.73   7
   2   0 -28   27.16    6.87   6
  -2   0  28   17.40    7.87   7
   2   0 -28   22.54    7.13   4
  -2   0  27   -0.61    4.20   7
   2   0 -27   -0.11    5.59   4
   2   0 -27    2.31    3.25   6
  -2   0  26  288.29   23.62   7
   2   0 -26  312.43   20.05   6
  -2   0  25    4.15    4.54   7
   2   0 -25    3.48    4.17   6
  -2   0  24    8.19    5.09   7
   2   0 -24   13.96    4.76   6
  -2   0  23    4.48    3.92   7
   2   0 -23   -0.22    2.78   6
   2   0 -22   12.64    4.48   6
  -2   0  22   14.34    5.59   7
  -2   0  21   -2.59    3.72   7
   2   0 -21    2.01    3.03   6
  -2   0  20   11.74    5.13   7
   2   0 -20   15.00    4.56   6
   2   0 -19    0.70    2.75   6
  -2   0  19   -2.84    3.46   7
  -2   0  18  572.31   26.53   7
   2   0 -18  573.03   22.96   6
  -2   0  17    9.16    4.68   7
   2   0 -17    6.16    4.17   6
  -2   0  16  715.77   27.63   7
   2   0 -16  637.10   23.22   6
   2   0 -15    3.32    3.61   6
  -2   0  15    2.01    3.18   7
   2   0 -15    3.92    5.29   8
   2   0 -14 1141.90   30.05   6
   2   0 -14 1190.60   36.56   8
  -2   0  14 1259.31   33.73   7
   2   0 -13    0.39    3.31   8
   2   0 -13    4.39    3.26   6
  -2   0  13    4.01    3.32   7
   2   0 -12    4.00    3.43   8
  -2   0  12    4.78    2.76   7
   2   0 -12    2.02    2.23   7
   2   0 -12    2.56    2.17   6
   2   0 -11    1.92    2.93   8
  -2   0  11   -2.03    1.97   7
   2   0 -11   -0.18    1.46   7
   2   0 -11    1.74    2.06   6
   2   0 -10  141.33   10.71   8
  -2   0  10  145.80   10.70   3
   2   0 -10  134.85    8.95   6
  -2   0  10  136.89   10.57   8
   2   0 -10  146.60    9.75   7
  -2   0  10  139.60    9.29   7
   2   0  -9    0.14    1.39   7
  -2   0   9    2.15    2.08   3
  -2   0   9    0.39    1.44   7
   2   0  -9    1.93    1.85   6
  -2   0   9   -1.28    2.06   8
   2   0  -8  760.90   19.38   7
   2   0  -8  695.05   18.41   6
   2   0  -8  701.01   21.52   8
  -2   0   8  719.30   21.57   8
  -2   0   8  724.21   21.32   3
  -2   0   8  724.39   18.32   7
   2   0  -7    1.23    1.92   6
   2   0  -7   -0.74    1.42   7
  -2   0   7    2.22    2.22   3
  -2   0   7    1.86    1.43   7
   2   0  -7    2.75    2.43   8
  -2   0   7    1.02    1.64   8
   2   0  -6 3689.35   37.24   7
  -2   0   6 3799.80   35.19   7
   2   0  -6 3757.92   43.61   8
  -2   0   6 3668.59   38.45   6
  -2   0   6 3751.49   43.68   8
   2   0  -6 3726.44   38.46   6
  -2   0   5    1.27    0.99   7
  -2   0   5    0.40    1.43   5
  -2   0   5    1.95    1.71   8
   2   0  -5    1.96    1.96   8
  -2   0   5    2.30    1.40   6
   2   0  -5    0.93    1.24   7
   2   0  -5    1.21    1.76   6
  -2   0   4  294.32   10.65   8
  -2   0   4  292.90    9.79   6
  -2   0   4  294.99   10.24   9
   2   0  -4  306.85    9.86   6
   2   0  -4  294.82   10.74   5
  -2   0   4  314.80   11.03   5
   2   0  -4  291.44    8.78   7
   2   0  -4  301.35   10.64   8
  -2   0   4  305.09    8.50   7
  -2   0   3    2.24    1.15   8
   2   0  -3    4.32    1.39   6
   2   0  -3    3.88    1.56   9
   2   0  -3    3.22    1.62   5
  -2   0   3    2.92    1.33   6
  -2   0   3    3.54    1.59   5
  -2   0   2  144.65    6.47   8
   2   0  -2  139.78    5.82   6
   2   0  -2  130.73    6.47   5
   2   0   2 2009.12   23.25   7
   2   0   2 2007.66   24.21   9
   2   0   2 1936.46   23.61   3
  -2   0  -2 1950.15   26.03   1
  -2   0  -3    0.81    1.48   1
   2   0   3    1.36    1.28   3
   2   0   3    4.02    1.75   1
  -2   0  -3    1.55    1.34   7
   2   0   3    2.08    1.24   7
  -2   0  -3    2.80    1.46   3
   2   0   4    6.78    2.03   1
  -2   0  -4    4.65    1.60   3
   2   0   4    7.87    2.39   7
   2   0   4    3.87    1.57   3
  -2   0  -4    7.24    2.11   7
  -2   0  -4    4.38    1.02   4
   2   0   4    5.70    1.01   4
  -2   0  -5    2.80    2.15   7
   2   0   5    9.49    2.66   7
   2   0   5    5.26    2.26   1
  -2   0  -5    4.15    2.00   3
  -2   0  -5    5.79    1.32   4
   2   0   5    5.84    2.19   3
  -2   0  -6    1.24    1.46   3
  -2   0  -6    3.59    1.73   7
  -2   0  -6    1.99    1.15   4
   2   0   6    3.72    2.51   7
   2   0   6    6.96    2.19   3
  -2   0  -6    1.45    1.07   2
  -2   0  -7    2.49    1.28   2
   2   0   7    1.42    2.14   7
  -2   0  -7    2.15    1.83   7
   2   0   7    1.76    1.83   3
  -2   0  -7    0.33    2.14   3
  -2   0  -7    1.78    1.54   4
   2   0   8  329.56   14.99   7
  -2   0  -8  319.47   14.01   3
   2   0   8  334.33   14.35   3
  -2   0  -8  302.69   10.09   4
  -2   0  -8  288.13    8.74   2
  -2   0  -8  304.20   14.47   7
  -2   0  -9   -0.67    1.86   3
  -2   0  -9    1.17    1.63   7
  -2   0  -9    0.31    0.93   2
   2   0   9    4.13    3.13   7
  -2   0  -9    0.58    1.25   4
   2   0   9   -0.40    1.51   3
   2   0  10 1380.72   32.33   3
   2   0  10 1305.40   32.57   7
  -2   0 -10 1388.73   24.73   4
  -2   0 -10 1389.01   21.58   2
  -2   0 -10 1362.35   31.87   3
  -2   0 -11    2.26    3.54   3
   2   0  11    3.25    3.39   7
  -2   0 -11    3.01    2.59   4
  -2   0 -11    1.10    1.35   2
   2   0  12  736.68   26.80   7
  -2   0 -12  729.17   20.13   4
  -2   0 -12  753.86   26.17   3
   2   0  13   10.56    5.34   7
  -2   0 -13    2.68    2.66   4
  -2   0 -13    4.66    4.47   3
  -2   0 -14 1294.49   37.34   3
   2   0  14 1312.47   38.16   7
  -2   0 -14 1237.38   28.65   4
   2   0  15    3.00    3.47   7
  -2   0 -15    0.85    2.21   4
  -2   0 -15    0.48    3.71   3
  -2   0 -16    9.18    3.37   4
  -2   0 -16   11.02    4.61   3
   2   0  16   13.22    4.25   7
  -2   0 -17    3.75    3.25   4
  -2   0 -17    0.43    3.71   3
   2   0  17    1.74    3.43   7
  -2   0 -18  247.04   18.82   3
  -2   0 -18  242.84   12.62   6
   2   0  18  230.90   18.35   7
  -2   0 -18  256.30   15.34   4
  -2   0 -19    1.50    3.26   4
  -2   0 -19    1.06    1.67   6
  -2   0 -19    9.65    5.36   3
   2   0  19    7.91    4.82   7
  -2   0 -20    3.06    4.28   3
  -2   0 -20   -0.73    1.60   6
   2   0  20    3.41    4.22   7
  -2   0 -20    2.49    2.44   4
  -2   0 -21   11.28    6.63   3
  -2   0 -21    3.96    2.87   6
  -2   0 -21    4.38    4.31   4
   2   0  21    2.03    4.68   7
  -2   0 -22  320.31   23.85   3
  -2   0 -22  337.87   16.60   6
   2   0  22  347.63   25.07   7
  -2   0 -23    0.35    5.54   3
  -2   0 -23    0.77    2.47   6
   2   0  23    3.62    4.59   7
  -2   0 -23    3.80    3.97   4
  -2   0 -24   -1.96    3.84   3
  -2   0 -24    1.61    2.74   6
  -2   0 -24   -0.10    2.97   4
   2   0  24    4.52    4.29   7
  -2   0 -25    1.84    2.81   6
   2   0  25    0.80    5.00   7
  -2   0 -25    9.75    4.82   4
  -2   0 -25    4.86    6.11   3
  -2   0 -26  125.13   14.18   4
   2   0  26  154.04   18.56   7
  -2   0 -26  163.68   19.23   3
  -2   0 -27    4.71    4.38   4
  -2   0 -27    6.63    6.41   3
   2   0  27    0.23    5.82   7
  -2   0 -28    6.90    5.99   3
   2   0  28    3.75    5.77   7
  -2   0 -28    6.02    5.00   4
  -2   0 -29    8.87    6.42   3
   2   0  29   -3.10    5.35   7
  -2   0 -29   -2.63    4.20   4
   2   0  30   -2.91    4.42   7
  -2   0 -30    1.93    5.31   3
  -2   0 -31   -3.42    4.77   4
   2   0  31    7.61    7.32   7
   2   0  32    6.19    6.20   7
   2   0  33    4.09    6.08   7
  -2   2  35  -16.85    8.27   7
   2  -2 -35    8.36    5.77   4
   2   2 -34   -9.30    7.43   4
  -2   2  34    4.34    4.87   7
   2   2 -33   17.42    8.33   4
  -2  -2  33    3.74    6.19   7
  -2   2  33    0.08    4.65   7
  -2   2  32   -0.98    4.87   7
  -2  -2  32    6.24    6.10   7
   2   2 -32   -1.92    5.21   4
   2  -2 -32   15.36    6.30   6
   2   2 -31   -1.63    5.34   4
  -2  -2  31    8.10    6.54   7
   2  -2 -31    7.67    5.47   6
  -2   2  31   -8.53    6.05   7
   2  -2 -30   21.32    7.43   6
  -2   2  30   20.19    8.18   7
  -2  -2  30   17.38    7.63   7
   2   2 -30    7.13    6.51   4
   2  -2 -29   22.11    7.26   6
  -2  -2  29   18.04    8.27   7
  -2   2  29    9.50    4.19   7
   2   2 -29   15.55    7.04   4
   2   2 -28   -0.70    5.07   4
   2  -2 -28    2.48    3.52   6
  -2  -2  28    3.24    6.84   7
  -2   2  28    3.12    4.90   7
   2   2 -27   79.22   13.58   4
  -2  -2  27   95.08   15.46   7
  -2   2  27  106.45   15.29   7
   2  -2 -27   87.28   12.54   6
   2   2 -27   85.45   10.80   6
   2  -2 -26   11.28    5.08   6
   2   2 -26   16.77    5.02   6
  -2   2  26    9.18    6.56   7
   2   2 -26   12.54    6.85   4
  -2  -2  26   16.03    7.25   7
   2  -2 -26   12.83    6.45   3
  -2   2  25   45.65    9.85   7
   2   2 -25   61.26   11.65   4
   2  -2 -25   49.97    9.49   6
  -2  -2  25   48.32   10.88   7
   2  -2 -25   60.91   12.02   3
   2   2 -25   40.47    7.60   6
   2  -2 -24  249.17   23.09   3
  -2  -2  24  241.49   22.33   7
   2   2 -24  262.55   17.48   6
   2  -2 -24  254.21   19.72   6
  -2   2  24  244.23   20.40   7
   2   2 -24  259.18   21.93   4
  -2  -2  23   61.94   11.46   7
  -2   2  23   81.20   12.11   7
   2   2 -23   72.02   11.92   4
   2  -2 -23   70.26   12.48   3
   2  -2 -23   62.39   10.26   6
   2  -2 -23   65.53   11.43   8
   2   2 -23   77.99    9.48   6
  -2  -2  22  156.86   17.13   7
   2   2 -22  183.98   17.78   4
   2   2 -22  148.77   12.67   6
  -2   2  22  146.28   15.72   7
   2  -2 -22  161.31   17.63   3
   2  -2 -22  177.93   17.67   8
  -2  -2  21    6.32    4.53   7
   2  -2 -21   11.52    6.37   3
  -2   2  21    7.68    5.10   7
   2  -2 -21    6.24    5.53   8
   2   2 -21    5.68    4.52   4
   2   2 -21    6.14    3.39   6
   2   2 -20  132.41   14.31   4
   2   2 -20  152.10   12.27   6
   2  -2 -20  145.53   14.97   8
  -2   2  20  137.93   13.83   7
   2  -2 -20  131.81   15.17   3
  -2  -2  20  128.36   14.72   7
   2   2 -19  300.85   20.79   4
   2   2 -19  273.62   16.17   6
  -2  -2  19  284.35   20.93   7
   2  -2 -19  284.44   20.16   8
   2  -2 -19  275.41   21.21   3
  -2   2  19  295.00   19.66   7
   2  -2 -18  155.12   15.55   3
  -2  -2  18  146.60   14.94   7
  -2   2  18  133.44   13.04   7
   2   2 -18  134.87   11.02   6
   2  -2 -18  134.13   13.70   8
   2   2 -18  137.40   13.96   4
   2  -2 -17  151.32   14.04   8
   2   2 -17  161.57   11.79   6
  -2   2  17  162.25   13.72   7
  -2  -2  17  144.38   14.22   7
   2  -2 -17  190.61   16.46   3
   2   2 -17  170.66   14.87   4
  -2   2  16   98.77   10.39   7
   2   2 -16   81.48    8.43   6
   2   2 -16  105.74   11.38   4
   2  -2 -16  102.24   12.09   3
  -2  -2  16   91.92   11.04   7
   2  -2 -16   78.30   10.22   8
   2  -2 -15   12.79    4.64   8
  -2   2  15    6.33    3.22   7
  -2  -2  15    9.70    4.81   7
   2  -2 -15    8.21    4.52   3
   2   2 -15    7.46    3.96   4
   2   2 -15    8.60    3.04   6
   2  -2 -14  201.01   14.69   8
  -2   2  14  195.12   13.45   7
  -2  -2  14  180.37   14.53   7
   2  -2 -14  186.17   14.94   3
   2   2 -14  196.38   14.64   4
   2  -2 -13 1220.52   31.23   7
  -2  -2  13 1332.65   29.79   6
  -2  -2  13 1375.11   37.90   7
   2   2 -13 1325.56   36.21   4
  -2   2  13 1286.28   32.96   7
   2  -2 -13 1266.64   35.35   8
   2  -2 -13 1270.69   36.97   3
  -2   2  12  584.82   21.02   7
   2  -2 -12  583.10   20.62   7
   2  -2 -12  574.58   22.91   8
   2   2 -12  644.81   24.54   4
  -2  -2  12  633.29   19.99   6
  -2  -2  12  591.51   24.40   7
   2  -2 -12  568.66   23.71   3
   2   2 -11   10.80    4.27   4
   2  -2 -11    2.31    1.84   7
  -2  -2  11    4.30    2.18   6
   2  -2 -11    7.93    3.82   2
   2  -2 -11    8.59    3.71   8
  -2   2  11    7.34    2.92   7
  -2  -2  11    6.13    3.73   7
   2  -2 -11    7.53    4.21   3
  -2   2  10  700.19   21.15   7
   2  -2 -10  762.95   20.99   7
  -2  -2  10  736.42   26.38   7
  -2  -2  10  787.26   20.83   6
   2  -2 -10  737.25   24.86   3
   2   2 -10  732.26   24.59   4
   2  -2 -10  749.05   25.16   2
   2  -2 -10  763.89   24.56   8
  -2  -2   9   20.31    3.47   6
  -2   2   9   24.75    4.94   8
   2  -2  -9   17.69    4.31   3
   2  -2  -9   16.58    3.11   7
  -2   2   9   14.05    3.69   3
   2  -2  -9   15.17    4.24   2
  -2  -2   9   18.94    4.75   7
   2  -2  -9   20.83    4.69   8
   2   2  -9   23.68    4.83   4
  -2   2   9   14.61    3.27   7
   2  -2  -8  554.41   19.64   3
  -2   2   8  519.43   18.64   3
  -2   2   8  536.59   20.33   2
   2   2  -8  559.78   19.94   4
  -2  -2   8  495.74   20.09   9
  -2   2   8  541.50   20.30   8
  -2  -2   8  517.42   21.52   7
  -2  -2   8  554.04   16.86   6
  -2  -2   8  495.72   19.83   8
   2  -2  -8  513.01   15.51   7
   2  -2  -8  537.95   20.13   2
   2  -2  -8  539.42   19.62   8
  -2  -2   7    6.79    2.99   8
   2  -2  -7    6.13    2.03   7
   2   2  -7   11.59    3.45   4
  -2   2   7   14.20    3.46   3
  -2  -2   7   13.02    2.99   6
   2  -2  -7    7.06    3.15   2
  -2  -2   7    4.77    2.78   7
  -2   2   7    8.56    1.93   5
  -2  -2   7   13.83    3.76   9
   2  -2  -7    8.16    2.86   3
   2  -2  -7    6.75    2.92   8
  -2   2   7   13.08    3.60   8
  -2   2   7   11.24    3.43   2
  -2   2   6 1438.94   27.52   3
   2  -2  -6 1521.90   31.20   2
  -2  -2   6 1443.05   34.49   7
   2  -2  -6 1427.12   27.54   3
  -2   2   6 1412.13   31.42   8
   2  -2  -6 1439.13   29.86   8
   2   2  -6 1469.00   31.71   9
   2   2  -6 1523.39   30.35   4
  -2   2   6 1457.80   19.32   5
  -2  -2   6 1424.92   27.80   4
  -2   2   6 1454.57   31.56   2
  -2  -2   6 1448.88   32.09   9
   2  -2  -6 1428.99   22.60   7
   2   2  -5 1881.98   32.82   4
  -2   2   5 1821.97   28.54   3
  -2  -2   5 1880.20   35.59   5
   2  -2  -5 1834.51   23.86   7
  -2  -2   5 1798.02   35.52   9
   2  -2  -5 1772.06   28.44   3
   2  -2  -5 1805.12   33.10   2
  -2   2   5 1800.24   33.79   2
  -2   2   5 1751.16   18.89   5
  -2   2   5 1790.02   35.04   8
  -2  -2   5 1810.94   30.13   4
   2  -2  -5 1775.95   33.04   8
   2   2  -5 1831.70   34.36   9
  -2  -2   5 1867.56   38.30   7
  -2   2   4   99.87    6.24   3
  -2   2   4   96.91    7.85   2
   2  -2  -4  101.79    7.89   2
  -2  -2   4  102.30    8.07   5
   2   2  -4   93.31    7.21   4
  -2   2   4   96.05    3.97   5
  -2   2   4   97.51    8.37   8
   2  -2  -4   91.10    7.62   8
   2  -2  -4  108.91    6.58   3
  -2  -2   4   89.23    6.58   4
  -2  -2   4   84.95    7.67   9
   2   2  -4   98.08    8.04   9
   2  -2  -4   88.88    3.92   5
  -2   2   3  400.84   16.51   8
   2   2  -3  384.12   15.36   9
  -2  -2   3  375.48   14.57   5
   2  -2  -3  369.94   15.21   8
   2  -2  -3  375.62   10.83   3
   2   2  -3  377.12   13.78   4
  -2   2   3  395.66   14.91   2
   2  -2  -3  352.48    7.59   5
  -2  -2   3  400.76   16.02   9
   2  -2  -3  387.34   14.22   2
  -2  -2   3  368.77   12.72   4
  -2   2   3  378.57   10.82   3
   2  -2  -2   68.98    4.15   3
  -2   2   2   66.63    4.06   3
   2  -2  -2   66.66    3.47   5
   2  -2  -2   74.76    7.04   8
  -2   2   2   75.24    7.24   8
  -2   2   2   72.99    6.29   2
   2   2  -2   77.50    7.69   9
  -2  -2   2   65.28    5.31   4
  -2  -2   2   57.79    6.13   9
  -2   2   2   74.31    4.80   1
   2  -2  -2   74.81    6.28   2
   2   2  -2   69.97    5.88   4
  -2  -2   2   67.63    6.06   5
   2   2  -2   72.98    6.31   5
  -2   2   1  938.50   17.48   1
   2  -2  -1  948.51   17.66   1
  -2  -2   1  930.29   21.19   5
   2   2  -1  947.15   20.53   4
  -2  -2   1  951.12   19.77   4
   2   2  -1  936.56   23.29   9
  -2  -2   1  942.64   23.62   9
   2  -2  -1  964.12   20.57   2
  -2   2   1  874.18   12.34   3
  -2   2   1  946.48   21.32   2
   2   2  -1  938.34   21.16   5
   2  -2  -1  894.53   23.94   8
   2  -2  -1  940.59   12.29   3
   2   2   0  310.13   11.92   5
  -2   2   0  312.73   11.90   2
  -2  -2   0  308.10   11.03   4
   2  -2   0  299.36   10.87   7
  -2  -2   0  315.53   13.49   9
   2  -2   0  328.59   11.59   2
  -2   2   0  313.07   10.82   1
   2  -2   0  300.02   10.57   1
  -2  -2   0  318.89   11.99   5
   2   2   0  325.23   13.80   9
   2   2   0  333.97   12.02   4
   2  -2   0  316.32   14.51   8
  -2  -2  -1  529.61   17.36   9
   2   2   1  573.66   18.38   9
   2  -2   1  543.07   18.45   4
   2   2   1  563.75   15.27   4
   2  -2   1  542.30   14.96   1
   2  -2   1  538.43   14.06   2
  -2  -2  -1  563.02   15.38   5
   2   2   1  550.15   15.43   5
  -2  -2  -1  531.15   14.21   4
   2  -2   1  541.10   14.90   7
   2  -2   2  458.68   14.35   7
   2  -2   2  477.27   17.51   4
  -2  -2  -2  465.52   16.32   9
  -2  -2  -2  448.07   13.35   5
   2   2   2  443.04   16.46   9
   2   2   2  451.29   13.94   5
   2  -2   2  472.77   14.89   1
  -2   2  -2  465.24   15.73   7
   2  -2   2  471.96   12.56   2
  -2  -2  -2  473.64   13.32   4
  -2  -2  -2  448.94   16.72   3
   2   2   2  443.41   13.19   4
  -2  -2  -3   67.63    5.16   4
   2   2   3   66.78    6.89   9
   2   2   3   67.41    5.48   5
  -2   2  -3   65.93    6.40   7
   2  -2   3   73.12    6.11   7
  -2   2  -3   74.33    7.32   4
   2   2   3   70.94    7.03   3
  -2  -2  -3   61.83    6.59   3
   2  -2   3   64.91    4.55   2
   2  -2   3   60.29    6.38   4
  -2  -2  -3   69.40    5.38   5
  -2  -2  -3   74.85    4.99   1
  -2  -2  -3   75.80    6.72   9
  -2  -2  -4   61.08    4.65   1
   2   2   4   50.97    4.81   5
  -2   2  -4   59.83    6.10   7
  -2   2  -4   55.13    6.37   4
  -2  -2  -4   59.56    6.55   3
   2  -2   4   61.92    5.86   7
   2   2   4   55.44    6.36   3
   2   2   4   55.69    6.16   9
  -2  -2  -4   55.24    4.63   4
   2  -2   4   59.88    3.60   3
  -2  -2  -4   72.29    6.74   9
   2  -2   4   59.42    6.39   4
   2  -2   4   57.66    4.02   2
   2   2   5   28.19    2.37   8
   2  -2   5   29.08    3.02   3
   2  -2   5   25.24    4.31   4
  -2   2  -5   36.34    5.44   4
   2   2   5   27.56    4.79   9
   2  -2   5   40.10    4.97   7
  -2  -2  -5   25.14    2.13   8
   2   2   5   28.89    4.93   3
  -2  -2  -5   31.50    3.54   1
   2   2   5   22.49    3.33   5
  -2   2  -5   31.69    4.90   7
  -2  -2  -5   25.08    4.69   3
   2   2   5   27.66    3.45   1
   2  -2   6   48.29    5.73   7
   2   2   6   56.17    3.68   8
  -2  -2  -6   58.93    6.85   7
   2   2   6   49.02    4.74   1
  -2  -2  -6   51.26    3.55   8
  -2   2  -6   50.66    6.08   7
   2   2   6   59.80    6.72   9
   2  -2   6   56.44    4.57   3
   2   2   6   60.71    7.08   3
   2  -2   6   50.76    6.04   4
  -2  -2  -6   61.88    7.17   3
  -2   2  -6   50.36    6.38   4
   2   2   7   35.28    5.71   3
   2   2   7   39.81    4.54   1
  -2   2  -7   56.81    6.71   7
   2   2   7   46.11    6.25   9
   2  -2   7   44.46    5.70   4
   2  -2   7   48.19    5.92   7
  -2  -2  -7   40.60    5.91   7
  -2   2  -7   48.99    6.59   4
   2  -2   7   36.50    4.04   3
  -2  -2  -7   44.95    3.81   8
  -2  -2  -7   43.45    6.21   3
   2   2   7   41.25    3.59   8
   2  -2   8  307.41   14.54   4
   2   2   8  306.88   12.85   1
  -2  -2  -8  304.42   10.59   8
   2  -2   8  284.62    6.35   6
  -2  -2  -8  298.10   15.80   3
   2  -2   8  300.14   15.40   7
   2   2   8  307.47   10.77   8
  -2   2  -8  306.46   16.29   7
  -2   2  -8  280.46   14.96   4
   2  -2   8  301.51   12.43   3
   2  -2   9 1940.01   40.44   7
  -2   2  -9 1853.00   39.15   4
  -2  -2  -9 1912.36   38.31   2
   2   2   9 1833.63   33.36   1
   2   2   9 1913.58   29.14   8
  -2  -2  -9 1908.51   40.82   3
   2  -2   9 1907.66   35.94   4
   2  -2   9 1870.13   32.87   3
   2  -2  10   98.78    3.95   6
   2   2  10  103.69    7.46   8
   2  -2  10   94.46    7.95   3
  -2  -2 -10  115.82   10.68   3
   2   2  10   94.56    8.08   1
  -2   2 -10   93.67    9.18   4
  -2  -2 -10  101.27    9.32   2
   2  -2  10  105.65   10.11   7
   2   2  11   34.86    6.59   7
  -2  -2 -11   24.45    5.73   3
   2  -2  11   33.54    6.24   7
   2   2  11   26.27    4.07   8
   2  -2  11   25.78    4.65   3
  -2   2 -11   32.90    5.89   4
  -2  -2 -11   23.30    5.00   2
   2   2  12   50.71    7.82   7
  -2   2 -12   41.53    6.66   4
   2  -2  12   48.19    6.48   3
   2   2  12   53.88    6.07   8
  -2  -2 -12   48.60    6.74   2
   2  -2  12   64.95    8.81   7
  -2  -2 -12   54.34    7.83   3
   2   2  13  182.50   11.54   8
   2   2  13  213.14   15.97   7
  -2   2 -13  182.07   13.79   4
   2  -2  13  177.17    6.66   2
  -2  -2 -13  198.41   15.25   3
  -2  -2 -13  188.53   12.91   2
   2  -2  13  176.13   14.67   7
   2   2  14  138.71   10.92   8
  -2   2 -14  145.01   12.87   4
   2  -2  14  148.07    6.43   2
   2   2  14  157.32   14.17   7
   2  -2  14  138.25   13.34   7
  -2  -2 -14  131.94   11.33   2
  -2  -2 -14  154.48   14.10   3
  -2   2 -15  538.23   24.79   4
   2  -2  15  549.42   27.21   7
  -2  -2 -15  603.84   27.95   3
  -2  -2 -15  593.86   23.39   2
   2   2  15  569.60   27.16   7
   2  -2  15  534.44   12.89   2
  -2  -2 -16  358.27   22.44   3
   2  -2  16  405.00   23.94   7
   2   2  16  334.75   21.78   7
   2  -2  16  373.76   11.39   2
  -2  -2 -16  394.70   19.34   2
  -2   2 -16  369.21   21.18   4
  -2   2 -17  184.06   15.66   4
   2  -2  17  164.53    8.01   2
  -2  -2 -17  190.20   17.03   3
   2  -2  17  185.28   16.76   7
   2   2  17  208.56   17.60   7
  -2  -2 -17  185.75   13.80   2
   2   2  18  229.36   18.96   7
   2  -2  18  270.83   20.98   7
  -2  -2 -18  270.29   20.46   3
  -2  -2 -18  268.04   16.84   2
   2  -2  18  240.09   10.15   2
  -2   2 -18  249.60   18.58   4
   2  -2  19  128.01   15.16   7
  -2  -2 -19  152.28   16.17   3
   2   2  19  135.65   15.30   7
  -2  -2 -19  164.66   13.60   2
   2  -2  19  146.29    8.36   2
  -2   2 -19  165.90   15.63   4
   2  -2  20  303.71   23.21   7
  -2  -2 -20  252.33   21.35   3
   2   2  20  318.76   23.39   7
  -2  -2 -20  288.43   18.02   2
  -2   2 -20  269.47   20.46   4
   2   2  21  107.47   14.01   7
  -2  -2 -21   82.85   10.17   2
  -2   2 -21  108.39   13.54   4
  -2  -2 -21   95.79   13.84   3
   2  -2  21  104.52   14.44   7
  -2  -2 -22   65.88   12.15   3
   2   2  22   39.34    9.75   7
   2  -2  22   73.94   13.02   7
  -2   2 -22   69.08   11.53   4
   2   2  23  351.25   26.35   7
   2  -2  23  315.77   25.45   7
  -2  -2 -23  314.60   25.46   3
  -2   2 -23  337.68   24.61   4
  -2   2 -24    6.06    5.34   4
   2   2  24   10.32    6.35   7
  -2  -2 -24   14.05    7.36   3
   2  -2  24   11.42    6.43   7
  -2  -2 -25   15.23    7.13   3
   2   2  25   10.36    6.18   7
   2  -2  25   11.65    6.78   7
  -2   2 -25   10.17    6.58   4
   2   2  26   23.58    8.15   7
  -2  -2 -26   32.99    9.86   3
   2  -2  26   25.43    8.80   7
  -2   2 -26   32.16    9.20   4
   2   2  27   26.30    9.34   7
  -2  -2 -27   57.04    9.17   4
  -2  -2 -27   59.73   12.76   3
  -2   2 -27   33.90    9.20   4
   2  -2  27   44.42   11.52   7
  -2  -2 -28   24.22    7.26   4
  -2   2 -28   21.87    8.04   4
  -2  -2 -28   15.60    7.97   3
   2  -2  28    0.82    4.84   7
   2   2  28    9.75    7.63   7
   2  -2  29   -1.70    6.02   7
   2   2  29   -2.27    4.50   7
  -2  -2 -29    2.06    5.47   3
  -2  -2 -30   17.71    8.72   3
   2   2  30   -0.67    4.96   7
   2  -2  30   16.40    7.92   7
  -2   2 -30   17.95    7.74   4
   2  -2  31    6.69    7.72   7
   2   2  31   -3.79    5.32   7
  -2  -2 -31   -0.91    5.65   3
  -2   2 -31    7.69    6.44   4
  -2  -2 -32    4.69    5.79   3
   2   2  32   -6.60    6.34   7
  -2   2 -32   15.68    8.37   4
   2  -2  32    8.62    9.00   7
  -2   2 -33   17.28    8.63   4
   2   2  33   23.23    9.43   7
   2  -4 -34   -6.65    6.25   6
   2  -4 -33   -2.56    4.46   6
   2  -4 -32    5.05    5.38   6
  -2  -4  31    4.37    6.47   7
   2   4 -31   -1.83    6.37   4
   2  -4 -31    3.01    3.63   6
   2   4 -30    6.94    6.92   4
   2  -4 -30   -7.02    7.21   3
  -2  -4  30   -1.46    5.27   7
   2  -4 -30    0.47    4.28   6
   2   4 -29   19.64    9.27   4
  -2  -4  29   16.94    8.77   7
   2  -4 -29   29.70    9.93   3
  -2  -4  28   -1.22    4.11   7
   2   4 -28   17.25    8.92   4
   2  -4 -28   32.60   10.68   3
   2  -4 -27    6.13    5.28   3
  -2  -4  27   19.64    8.51   7
   2   4 -27   15.68    7.89   4
   2  -4 -27   18.06    7.19   8
  -2  -4  26   87.26   15.61   7
   2  -4 -26  113.59   15.45   8
   2  -4 -26  108.41   16.78   3
   2   4 -26   88.09   16.18   4
   2   4 -25   80.24   15.23   4
  -2  -4  25   68.00   13.85   7
   2  -4 -25   75.95   13.81   3
   2  -4 -25   57.44   10.92   8
   2   4 -24   33.22   11.00   4
  -2  -4  24   26.71    9.25   7
   2  -4 -24   48.26   11.81   3
   2  -4 -24   44.64   10.80   8
   2  -4 -23  807.62   40.85   3
  -2  -4  23  708.51   39.19   7
   2   4 -23  741.70   41.51   4
   2  -4 -23  737.78   36.20   8
   2   4 -22  197.67   21.62   4
  -2  -4  22  189.58   20.56   7
   2  -4 -22  187.20   18.21   8
   2  -4 -22  180.05   19.44   3
  -2  -4  21   32.64    9.12   7
   2   4 -21   35.03   10.34   4
   2  -4 -21   40.52    9.85   3
   2  -4 -21   33.37    8.66   8
   2   4 -20  107.76   15.39   4
   2  -4 -20  109.11   13.52   8
   2  -4 -20  134.03   15.91   3
  -2  -4  20  113.71   15.43   7
   2   4 -19    3.94    5.01   4
   2  -4 -19   -1.08    5.04   2
   2  -4 -19   -2.36    3.92   3
   2  -4 -19   -5.15    5.37   8
  -2  -4  19    2.01    3.82   7
   2   4 -18   21.91    8.00   4
  -2  -4  18    9.49    5.52   7
   2  -4 -18   18.55    6.67   2
   2  -4 -18    5.06    4.50   8
   2  -4 -18   15.38    6.03   3
   2  -4 -17  247.74   19.72   3
   2   4 -17  222.67   20.06   4
  -2  -4  17  254.71   20.91   7
   2  -4 -17  277.12   20.68   2
   2  -4 -17  282.44   19.42   8
   2  -4 -16   71.79   10.56   3
   2  -4 -16   58.61    9.97   2
  -2  -4  16   61.63   10.99   7
   2   4 -16   69.58   11.63   4
   2  -4 -16   64.11    9.26   8
   2   4 -15    6.44    5.61   4
   2  -4 -15    9.13    5.61   2
   2  -4 -15    1.70    2.87   8
   2  -4 -15    1.10    3.42   3
  -2  -4  15    3.85    3.87   7
   2   4 -14   56.08   10.11   4
   2  -4 -14   39.25    8.23   3
  -2  -4  14   48.62    9.38   7
   2  -4 -14   49.38    8.06   8
   2  -4 -14   34.03    7.48   2
   2  -4 -13  533.13   25.95   3
  -2  -4  13  541.30   29.03   7
  -2   4  13  532.89   15.60   5
   2  -4 -13  591.38   28.08   2
   2  -4 -13  528.51   24.18   8
   2   4 -13  552.62   28.78   4
  -2   4  12  496.37   13.38   5
   2  -4 -12  580.91   27.12   2
   2   4 -12  494.63   26.93   4
  -2  -4  12  510.90   28.03   7
   2  -4 -12  480.42   22.99   8
   2  -4 -12  553.77   24.98   3
   2  -4 -11   26.31    5.96   8
   2   4 -11   27.83    7.25   4
   2  -4 -11   39.94    8.04   2
  -2   4  11   27.08    2.75   5
   2  -4 -11   29.35    6.30   3
  -2  -4  11   22.40    6.40   7
  -2  -4  10  527.31   27.59   7
   2  -4 -10  548.66   23.44   8
   2   4 -10  538.94   27.04   4
   2  -4 -10  521.74   24.94   2
   2  -4 -10  553.43   23.05   3
  -2   4   9 1891.82   35.95   9
   2  -4  -9 1796.28   37.82   7
   2   4  -9 1919.37   49.49   4
   2  -4  -9 1927.13   46.56   2
  -2  -4   9 1895.17   51.81   7
   2  -4  -9 1782.62   41.46   8
   2  -4  -9 1808.75   40.01   3
   2  -4  -8  138.51   12.95   2
   2  -4  -8  125.43   11.16   8
  -2   4   8  129.65    9.32   9
   2   4  -8  132.29   13.08   4
  -2   4   8  120.56    5.40   1
   2  -4  -8  140.38   10.84   3
  -2  -4   8  134.03   14.12   7
  -2   4   7  273.22   12.54   9
  -2  -4   7  281.28   17.43   5
   2  -4  -7  219.33   14.58   8
  -2  -4   7  261.82   19.35   7
   2  -4  -7  264.38   14.00   3
  -2   4   7  262.94   14.76   3
   2  -4  -7  258.63   16.92   2
   2   4  -7  293.75   18.78   4
  -2   4   7  245.89    7.00   1
   2   4  -7  272.73   16.55   9
  -2  -4   6  930.87   30.49   5
   2  -4  -6  946.77   25.27   3
   2  -4  -6  991.28   31.91   2
   2   4  -6  902.67   32.34   4
   2  -4  -6  909.88   29.55   8
  -2  -4   6  895.11   34.81   7
   2   4  -6  956.93   30.29   9
  -2   4   6  944.39   22.12   9
  -2   4   6  916.35   26.14   3
  -2   4   5   73.18    6.05   9
  -2   4   5   77.66    7.59   3
  -2  -4   5   62.85    7.89   5
   2  -4  -5   74.27    8.59   8
   2  -4  -5   72.40    9.15   2
   2  -4  -5   67.11    6.59   3
   2   4  -5   76.86    9.70   4
   2   4  -5   71.69    8.75   9
  -2  -4   4  234.85   14.27   5
   2  -4  -4  238.10   11.38   3
   2   4  -4  245.16   16.55   4
  -2   4   4  256.04   12.82   3
   2  -4  -4  286.81   16.91   8
   2   4  -4  245.85   15.05   9
   2  -4  -4  243.27   15.50   2
  -2   4   4  251.63   10.19   9
  -2   4   3 1579.56   24.11   9
   2   4  -3 1613.53   41.64   4
   2   4  -3 1719.96   39.53   9
   2  -4  -3 1617.93   27.68   3
  -2   4   3 1560.57   29.68   3
  -2  -4   3 1597.96   35.67   5
   2  -4  -3 1654.67   39.06   2
   2  -4  -3 1670.86   41.18   8
   2  -4  -2   19.96    3.22   3
   2  -4  -2   17.69    4.76   2
   2   4  -2   15.87    4.26   9
   2   4  -2   11.80    4.12   4
  -2  -4   2   13.61    3.95   5
   2  -4  -2   18.65    5.05   8
  -2   4   2   14.22    2.43   9
   2   4  -1  557.65   23.78   4
   2  -4  -1  597.14   23.10   2
   2  -4  -1  553.25   24.76   8
   2   4  -1  550.49   22.47   9
  -2  -4   1  540.79   19.52   5
   2  -4  -1  569.37   14.80   3
   2  -4  -1  568.69   12.88   9
  -2   4   1  554.35   12.87   9
   2  -4  -1  556.67   15.25   1
   2  -4   0 1001.97   22.10   1
   2  -4   0 1045.13   29.83   2
   2   4   0 1038.33   31.12   9
  -2  -4   0 1061.91   31.43   3
   2  -4   0 1032.16   34.05   8
   2  -4   0  992.95   17.97   9
   2   4   0 1045.98   32.20   4
   2  -4   0 1033.93   19.04   3
  -2  -4   0 1040.98   25.96   5
  -2  -4   0 1020.32   30.22   9
  -2   4   0  974.33   17.01   9
   2  -4   1  486.87   21.25   7
   2  -4   1  485.79   20.12   2
  -2  -4  -1  488.37   20.93   9
  -2  -4  -1  487.00   17.21   5
   2  -4   1  485.36   12.69   3
  -2  -4  -1  518.43   22.16   3
   2   4   1  507.01   17.70   5
   2  -4   1  482.31   16.44   1
   2   4   1  486.54   21.22   9
   2   4   1  502.38   22.33   4
   2  -4   1  493.61   13.61   9
   2  -4   2  643.93   20.19   1
   2  -4   2  684.46   25.55   7
   2   4   2  685.90   25.52   9
  -2  -4  -2  704.00   19.82   5
   2   4   2  699.42   20.18   5
  -2  -4  -2  672.75   24.55   4
  -2  -4  -2  685.16   25.64   3
   2  -4   2  728.17   24.16   2
  -2  -4  -2  682.63   19.91   8
   2  -4   2  724.52   17.64   9
   2  -4   2  698.17   15.30   3
  -2  -4  -3   21.02    4.66   3
   2   4   3   15.86    4.27   9
  -2   4  -3   13.60    5.31   4
   2   4   3   11.90    3.03   5
  -2  -4  -3   19.75    4.58   4
   2  -4   3   16.36    4.71   7
  -2  -4  -3   16.68    3.27   8
   2  -4   3   25.04    4.58   2
   2  -4   3   21.67    3.34   9
  -2  -4  -3   16.51    3.26   5
  -2   4  -4   67.49    9.81   4
   2  -4   4   63.53    6.12   9
  -2  -4  -4   63.71    7.58   4
   2  -4   4   65.30    8.49   7
  -2  -4  -4   51.33    7.85   3
  -2  -4  -4   55.09    3.99   1
  -2  -4  -4   62.49    5.77   5
   2   4   4   64.70    8.35   9
  -2  -4  -4   56.74    5.41   8
   2   4   4   59.47    6.02   5
   2   4   5 1961.75   32.63   5
  -2  -4  -5 2033.10   29.51   8
   2   4   5 1996.44   45.22   9
  -2   4  -5 2003.79   51.06   4
  -2  -4  -5 1972.47   41.74   4
  -2  -4  -5 1949.00   44.82   3
   2  -4   5 1959.24   45.36   7
   2  -4   5 1984.25   34.41   9
  -2  -4  -5 1934.20   22.64   1
   2   4   6  261.93   16.70   9
   2  -4   6  281.06   13.51   9
  -2  -4  -6  268.87   15.42   4
  -2   4  -6  304.38   20.24   4
   2  -4   6  276.57   17.62   7
  -2  -4  -6  283.19   10.84   8
  -2  -4  -6  280.06   17.34   3
   2   4   6  279.24   12.41   5
  -2  -4  -7   25.28    5.77   3
   2  -4   7   33.53    6.48   7
  -2  -4  -7   32.04    3.84   8
  -2   4  -7   34.73    7.61   4
  -2  -4  -7   26.39    5.17   4
   2   4   7   28.77    6.21   9
   2  -4   7   31.27    4.01   3
   2  -4   7   42.89    5.81   9
   2   4   7   29.51    4.31   5
   2   4   8  463.28   22.81   9
   2   4   8  429.25   16.00   5
  -2  -4  -8  434.60   22.16   3
  -2   4  -8  481.05   25.92   4
  -2  -4  -8  435.31   19.76   4
   2  -4   8  474.21   23.05   7
   2  -4   8  453.27   15.51   3
  -2  -4  -8  460.16   14.24   8
   2  -4   8  420.10   17.96   9
   2  -4   9  449.99   16.47   3
  -2  -4  -9  449.15   14.47   8
   2   4   9  460.50   16.74   8
  -2  -4  -9  456.87   23.19   3
   2   4   9  444.98   16.56   5
   2   4   9  472.59   23.39   9
  -2   4  -9  430.48   24.78   4
  -2  -4  -9  449.69   24.01   2
   2  -4   9  464.02   23.34   7
   2  -4  10    8.90    4.29   7
  -2  -4 -10    9.26    4.81   3
  -2   4 -10   15.05    5.59   4
   2  -4  10   13.04    3.53   3
   2   4  10    9.68    4.52   9
   2   4  10    5.56    2.22   5
  -2  -4 -10    8.17    2.33   8
   2   4  10   12.07    2.95   8
  -2  -4 -10    5.36    4.75   2
  -2   4 -11    1.03    4.20   4
  -2  -4 -11    2.03    3.50   2
   2   4  11    1.67    2.66   9
  -2  -4 -11    9.81    5.60   3
  -2  -4 -11    2.23    2.14   8
   2  -4  11    0.20    1.98   3
   2  -4  11    3.41    3.72   7
   2   4  11    0.47    1.52   8
   2   4  11    1.75    2.07   5
   2   4  11    0.32    1.62   1
   2   4  12   43.85    5.37   1
   2   4  12   59.92    9.35   9
   2  -4  12   44.97    6.25   3
   2  -4  12   53.96    9.03   7
  -2  -4 -12   45.74    5.57   8
   2   4  12   51.14    6.29   5
   2  -4  12   45.26    4.69   6
   2   4  12   48.69    6.09   8
  -2   4 -12   53.95    9.87   4
  -2  -4 -12   40.34    8.05   3
  -2  -4 -12   47.34    8.39   2
  -2  -4 -13  519.43   26.85   3
   2   4  13  585.46   28.29   9
  -2   4 -13  524.57   28.93   4
   2   4  13  531.77   18.49   1
   2  -4  13  550.01   15.30   6
   2  -4  13  516.45   26.99   7
  -2  -4 -13  561.29   27.54   2
   2   4  13  521.57   20.43   8
   2   4  13  537.39   20.59   5
  -2  -4 -13  503.59   18.67   8
  -2  -4 -14  102.66   12.24   2
  -2   4 -14   83.81   12.22   4
  -2  -4 -14   77.03    7.89   8
   2  -4  14   74.68   10.94   7
   2  -4  14   85.54    5.97   6
   2   4  14   96.52   12.38   9
   2   4  14   70.01    7.26   1
   2   4  14   73.06    7.92   8
  -2  -4 -14   76.62   11.02   3
   2  -4  15  119.52   13.83   7
  -2  -4 -15  134.43   14.52   3
   2   4  15  120.56   10.01   1
  -2  -4 -15  107.50   12.70   2
   2  -4  15  117.68    7.02   6
   2   4  15  145.40   15.07   9
   2   4  15  109.79   10.21   8
  -2  -4 -15  104.05    9.39   8
  -2   4 -15  101.30   13.67   4
   2  -4  16  529.09   14.68   6
  -2  -4 -16  542.29   28.00   2
  -2  -4 -16  559.71   22.24   8
   2  -4  16  542.30   29.75   7
  -2   4 -16  565.07   31.82   4
  -2  -4 -16  515.49   28.86   3
   2   4  16  598.88   30.80   9
   2   4  16  500.39   21.03   1
   2  -4  17  102.59   14.21   7
  -2   4 -17   86.70   13.88   4
   2   4  17  116.96   14.61   9
  -2  -4 -17   94.87   12.35   2
  -2  -4 -17  101.43   13.75   3
  -2  -4 -18  533.87   30.93   3
  -2  -4 -18  535.87   28.51   2
   2  -4  18  473.34   29.66   7
   2   4  18  538.92   30.85   9
  -2   4 -18  484.96   31.05   4
  -2   4 -19 1841.15   60.58   4
  -2  -4 -19 1785.57   52.15   2
  -2  -4 -19 1990.05   60.53   3
   2  -4  19 1798.49   58.42   7
   2  -4  20   30.82    9.05   7
  -2   4 -20   43.74   11.20   4
  -2  -4 -20   54.82   10.08   2
  -2  -4 -20   55.04   11.79   3
   2  -4  21   32.78    9.44   7
  -2   4 -21   41.70   11.25   4
  -2  -4 -21   53.33   10.01   2
  -2  -4 -21   28.58    8.23   3
  -2  -4 -22  253.45   20.62   2
  -2   4 -22  237.98   23.36   4
   2  -4  22  274.91   24.74   7
  -2  -4 -22  261.22   23.76   3
  -2  -4 -23   27.27    9.49   3
  -2  -4 -23   56.65   10.78   2
  -2   4 -23   43.17   11.72   4
   2  -4  23   45.71   11.43   7
   2  -4  24    1.44    4.47   7
  -2  -4 -24    3.73    7.02   3
  -2   4 -24    9.74    7.30   4
  -2  -4 -24    6.26    5.27   2
  -2   4 -25  168.23   20.79   4
  -2  -4 -25  149.67   16.86   2
   2  -4  25  144.91   19.73   7
  -2  -4 -25  134.60   18.92   3
  -2   4 -26   13.81    7.43   4
   2  -4  26    3.85    6.26   7
  -2  -4 -26    1.67    3.71   2
  -2  -4 -26    5.29    6.37   3
  -2   4 -27   14.06    8.58   4
  -2  -4 -27    2.60    4.96   3
   2  -4  27    2.36    5.54   7
  -2   4 -28   63.76   14.34   4
  -2  -4 -28   59.23   13.31   3
   2  -4  28   57.09   13.31   7
  -2  -4 -29   -1.67    5.89   3
   2  -4  29    0.10    5.35   7
  -2   4 -29    4.65    7.43   4
   2  -4  30   -2.95    6.36   7
  -2  -4 -30   -3.59    5.11   3
  -2   4 -30    7.45    8.83   4
  -2   4 -31   35.10   11.80   4
  -2   4 -32  101.25   19.19   4
  -2   6  28   11.35    6.88   9
   2  -6 -28   33.59   10.00   3
   2  -6 -27    1.02    4.45   3
  -2  -6  27   10.95    7.26   7
   2   6 -27   12.19    9.02   4
  -2   6  27   10.97    7.02   9
   2  -6 -26    5.14    5.98   3
  -2  -6  26   -0.48    4.47   7
  -2   6  26    2.31    5.90   9
   2   6 -26   14.74    7.63   4
  -2  -6  25    6.34    6.13   7
   2  -6 -25    0.52    5.92   3
  -2   6  25    1.11    4.77   9
   2   6 -25    5.87    7.53   4
   2  -6 -24   17.30    7.80   3
  -2   6  24   15.07    7.73   9
   2  -6 -24   26.54    8.53   8
  -2  -6  24    4.43    5.06   7
   2   6 -24    8.05    6.31   4
  -2  -6  23   10.83    6.26   7
   2  -6 -23    7.56    5.30   8
  -2   6  23   11.82    6.75   9
   2  -6 -23    8.18    6.26   3
   2   6 -23   12.87    8.92   4
   2  -6 -23   12.97    6.86   2
  -2   6  22   14.75    6.69   9
   2  -6 -22    1.56    3.81   8
   2   6 -22    1.13    7.88   4
   2  -6 -22   11.73    7.36   3
   2  -6 -22    6.36    5.87   2
  -2  -6  22   13.66    7.25   7
   2  -6 -21   53.16   11.35   2
   2  -6 -21   37.61   10.07   3
   2  -6 -21   44.84    9.32   8
   2   6 -21   56.55   13.91   4
  -2   6  21   50.36   10.89   9
  -2  -6  21   36.32   10.52   7
  -2  -6  20   18.58    9.34   7
   2   6 -20   16.99    8.31   4
   2  -6 -20   15.27    7.64   3
   2  -6 -20    2.67    3.95   8
  -2   6  20    9.56    5.44   9
   2  -6 -20   19.37    8.31   2
   2   6 -19   33.20   10.83   4
   2  -6 -19   13.09    6.01   3
   2  -6 -19   25.41    8.26   2
  -2  -6  19    8.86    6.21   7
  -2   6  19   25.46    7.13   9
   2  -6 -19   19.31    6.39   8
   2  -6 -18   21.01    7.30   3
   2  -6 -18   39.83   10.45   2
  -2  -6  18   34.31   10.10   7
  -2   6  18   22.99    7.63   9
   2   6 -18   31.21   10.10   4
   2  -6 -18   29.00    7.16   8
   2  -6 -17   57.85   11.59   2
   2  -6 -17   39.20    9.43   3
   2   6 -17   54.23   13.07   4
  -2  -6  17   33.26   10.38   7
   2  -6 -17   71.00   10.84   8
  -2   6  17   57.38    9.50   9
  -2  -6  16  142.20   18.34   7
   2  -6 -16  138.40   14.33   8
  -2   6  16  118.05   13.58   9
   2   6 -16  110.44   16.73   4
   2  -6 -16  120.56   15.64   2
   2  -6 -16  105.72   13.65   3
   2  -6 -15    3.35    4.41   8
   2   6 -15    4.31    6.47   4
  -2  -6  15    0.50    4.62   7
   2  -6 -15    6.19    5.15   2
  -2   6  15    6.09    4.16   9
   2  -6 -15    8.09    6.05   3
  -2  -6  14    2.09    5.18   7
   2  -6 -14    1.50    5.63   2
   2  -6 -14   10.35    5.02   3
   2  -6 -14    2.13    3.58   8
  -2   6  14    5.32    4.45   9
   2   6 -14    0.91    6.12   4
   2   6 -13  285.47   24.87   4
  -2  -6  13  251.92   21.71   5
  -2  -6  13  273.64   24.62   7
  -2   6  13  286.73   18.49   9
   2  -6 -13  290.69   22.93   2
   2  -6 -13  262.29   18.93   8
   2  -6 -13  256.13   19.01   3
   2  -6 -12   43.48    8.43   8
   2   6 -12   25.30    8.50   4
   2  -6 -12   32.69    8.49   2
  -2  -6  12   25.88    8.54   7
  -2  -6  12   23.59    6.73   5
   2  -6 -12   40.84    7.99   3
  -2   6  12   32.77    6.30   9
   2  -6 -11    5.81    4.03   8
   2  -6 -11    5.52    4.35   2
  -2  -6  11    9.97    6.22   7
  -2  -6  11    9.32    6.17   5
   2   6 -11   13.65    7.12   4
   2  -6 -11    8.69    3.57   3
  -2   6  11    8.44    3.63   9
  -2  -6  10  198.76   20.67   7
  -2   6  10  219.24   14.90   9
   2  -6 -10  239.85   16.79   3
   2   6 -10  228.13   21.38   4
  -2  -6  10  222.73   18.80   5
   2  -6 -10  230.25   17.53   8
   2  -6 -10  246.97   20.18   2
  -2  -6   9    2.20    4.80   7
   2  -6  -9    4.76    4.11   8
   2   6  -9    8.59    6.74   4
  -2   6   9    1.01    2.55   9
   2  -6  -9   10.45    4.43   3
  -2  -6   9    6.66    4.45   5
   2  -6  -9    7.13    5.45   2
  -2  -6   8   31.00    7.13   5
   2  -6  -8   29.88    7.76   2
   2  -6  -8   28.83    6.09   3
   2  -6  -8   29.47    6.45   8
   2   6  -8   20.57    7.52   4
  -2  -6   8   18.67    7.64   7
  -2   6   8   24.57    4.83   9
   2  -6  -7  427.49   20.44   3
   2   6  -7  450.81   24.36   9
   2  -6  -7  409.18   23.46   8
  -2  -6   7  445.79   24.50   5
  -2  -6   7  439.63   29.75   7
   2  -6  -7  456.39   26.39   2
   2   6  -7  412.77   27.57   4
  -2   6   7  392.60   17.75   9
   2   6  -6   51.76   11.07   4
   2   6  -6   55.36    9.24   9
  -2   6   6   46.20    6.47   9
   2  -6  -6   50.66    9.62   2
   2  -6  -6   72.88   10.32   8
   2  -6  -6   62.82    7.64   3
  -2  -6   6   67.27   12.32   7
  -2  -6   6   48.33    8.17   5
  -2   6   5   -8.47    3.12   9
   2   6  -5    5.60    5.04   4
   2  -6  -5    1.95    2.36   3
   2   6  -5   -2.00    3.76   9
   2  -6  -5   -0.08    3.40   8
  -2  -6   5    2.94    3.38   5
   2  -6  -5   -1.75    3.25   2
   2  -6  -4  130.86   14.04   2
  -2   6   4  110.35    8.45   9
   2   6  -4   96.08   13.37   4
   2  -6  -4  112.38    9.51   3
   2   6  -4  124.60   12.81   9
  -2  -6   4  106.76   11.28   5
   2  -6  -4  130.39   13.89   8
   2  -6  -3  647.90   30.26   2
   2   6  -3  635.77   32.97   4
  -2  -6   3  665.45   26.65   5
   2   6  -3  688.26   28.97   9
   2  -6  -3  632.64   30.88   8
   2  -6  -3  627.95   21.32   3
  -2   6   3  635.82   19.21   9
   2  -6  -2    1.65    4.31   2
   2  -6  -2    5.44    3.27   3
   2  -6  -2    4.73    4.59   8
  -2   6   2   -0.57    2.84   9
   2   6  -2   -1.19    3.86   9
   2   6  -2   13.00    6.62   4
   2  -6  -2    0.61    0.93   5
  -2  -6   2    4.64    3.31   5
  -2  -6   2    3.24    5.14   3
  -2  -6   1  554.12   22.72   5
   2  -6  -1  603.47   28.68   2
  -2  -6   1  625.62   28.68   3
   2  -6  -1  621.86   18.22   9
   2   6  -1  627.90   32.06   4
   2   6  -1  568.33   27.10   9
  -2   6   1  583.40   17.61   9
   2  -6  -1  613.96   19.87   3
   2  -6  -1  555.72   15.44   5
   2  -6  -1  638.13   31.76   8
   2  -6  -1  550.39   16.60   1
  -2  -6   0  520.75   21.23   5
   2  -6   0  520.72   16.77   5
  -2  -6   0  545.68   26.62   3
   2   6   0  543.41   26.53   9
   2  -6   0  497.80   16.69   9
   2  -6   0  571.42   27.67   2
   2  -6   0  509.89   17.69   3
   2  -6   0  474.93   16.74   1
   2  -6   0  518.65   29.18   8
  -2  -6  -1   29.95    6.16   8
   2  -6   1   26.30    7.20   8
   2  -6   1   35.24    7.51   2
  -2  -6  -1   29.94    6.83   3
   2  -6   1   24.35    4.06   9
   2  -6   1   32.46    5.08   1
   2  -6   1   34.11    4.68   3
   2   6   1   32.37    7.15   9
   2  -6   1   33.88    7.63   7
  -2  -6  -1   33.59    5.35   5
  -2  -6  -2    8.92    3.61   8
  -2  -6  -2    8.82    3.46   5
   2  -6   2    9.17    4.46   7
   2  -6   2    5.76    2.89   1
   2  -6   2    7.56    2.80   9
  -2  -6  -2    1.73    3.28   3
   2  -6   2   10.26    4.72   2
   2  -6   2    6.84    2.43   3
   2   6   2   -2.26    5.21   9
   2   6   3  257.90   18.73   9
   2  -6   3  239.56   14.42   1
   2  -6   3  248.74   19.57   7
  -2  -6  -3  264.62   18.88   3
   2  -6   3  224.70   17.17   2
   2  -6   3  265.45   14.09   9
   2  -6   3  237.01   11.89   3
  -2  -6  -3  269.06   13.34   5
  -2  -6  -3  214.21    7.58   1
  -2  -6  -3  270.99   16.13   8
   2  -6   4   93.44   11.12   2
  -2  -6  -4   96.37   11.75   3
   2  -6   4   73.18    7.91   9
   2  -6   4   99.27   12.69   7
  -2  -6  -4   88.88    8.98   8
  -2  -6  -4   78.75    7.09   5
   2   6   4   72.34   10.10   9
   2  -6   4   76.62    7.00   3
  -2  -6  -5    2.56    2.24   8
   2  -6   5   -1.15    3.32   7
   2   6   5   -0.62    3.87   9
  -2  -6  -5   -0.84    3.82   3
   2  -6   5    1.43    2.07   3
   2  -6   5   -0.64    3.23   2
   2   6   6   58.82    9.30   9
  -2  -6  -6   61.72    9.99   3
   2  -6   6   52.13    9.65   7
  -2   6  -6   58.79   11.77   4
  -2  -6  -6   61.90    7.17   8
   2  -6   6   51.82    8.38   2
   2  -6   6   60.55    7.84   9
  -2  -6  -7   36.73    5.56   8
   2  -6   7   33.81    7.75   7
   2   6   7   36.89    7.71   9
  -2   6  -7   28.66    9.06   4
  -2  -6  -7   37.03    8.02   3
   2   6   8  109.45   12.86   9
  -2  -6  -8   87.62   13.36   2
  -2   6  -8   71.55   12.73   4
  -2  -6  -8   92.08    8.28   8
   2   6   8   88.54    7.14   5
   2  -6   8  111.30   14.09   7
  -2  -6  -8  102.60   12.62   3
  -2   6  -9  368.95   27.97   4
   2  -6   9  415.96   26.48   7
  -2  -6  -9  393.55   24.21   3
  -2  -6  -9  362.91   15.87   8
   2   6   9  417.92   25.31   9
  -2  -6  -9  397.08   26.76   2
   2   6  10  101.17   13.18   9
   2  -6  10   96.89   13.29   7
  -2   6 -10  101.07   15.80   4
  -2  -6 -10   99.55   12.65   3
  -2  -6 -10   92.42    8.29   8
  -2  -6 -10  100.12   13.95   2
  -2   6 -11    1.39    6.68   4
   2   6  11    1.54    4.70   9
  -2  -6 -11    6.65    2.66   8
  -2  -6 -11    2.92    4.44   2
  -2  -6 -11    5.68    5.19   3
   2  -6  11    1.46    4.31   7
  -2  -6 -12  119.81   15.61   2
   2  -6  12  127.48   15.29   7
  -2  -6 -12  120.40    9.57   8
  -2   6 -12  121.78   17.06   4
   2   6  12  155.33   16.75   9
  -2  -6 -12  125.53   14.20   3
  -2  -6 -13  132.16   16.23   2
  -2   6 -13  111.48   16.82   4
  -2  -6 -13  113.36    9.44   8
  -2  -6 -13  123.07   15.17   3
   2  -6  13   99.48   14.09   7
   2   6  13  123.35   15.30   9
  -2  -6 -14  170.03   18.33   2
  -2  -6 -14  189.87   18.62   3
   2   6  14  171.24   18.20   9
  -2  -6 -14  174.02   11.91   8
   2  -6  14  188.85   18.97   7
  -2   6 -14  185.83   20.90   4
  -2  -6 -15   53.10   10.02   3
   2  -6  15   51.97   10.99   7
   2   6  15   48.34   10.68   9
  -2   6 -15   43.26   10.45   4
  -2  -6 -15   43.95   10.37   2
  -2   6 -16    4.24    6.54   4
  -2  -6 -16   11.89    6.08   3
   2   6  16    6.50    6.24   9
   2  -6  16    1.76    3.91   7
  -2  -6 -16    9.98    5.87   2
  -2   6 -17   69.43   14.12   4
  -2  -6 -17   69.13   13.16   2
  -2  -6 -17   89.41   13.63   3
   2  -6  17  100.36   14.65   7
   2   6  17   59.56   11.58   9
  -2   6 -18    1.91    5.60   4
  -2  -6 -18    5.06    5.60   3
  -2  -6 -18   -0.87    4.12   2
   2  -6  18    7.07    7.14   7
   2   6  18   10.11    7.10   9
   2  -6  19   60.87   12.47   7
  -2   6 -19   57.47   13.10   4
   2   6  19   70.66   13.06   9
  -2  -6 -19   70.58   12.71   2
  -2  -6 -19   71.71   12.81   3
   2   6  20    9.13    6.45   9
   2  -6  20    4.48    6.10   7
  -2  -6 -20    3.68    4.11   2
  -2   6 -20   12.85    8.43   4
  -2  -6 -20   -5.77    5.14   3
   2  -6  21    5.80    5.66   7
  -2   6 -21   16.82    8.65   4
  -2  -6 -21   21.88    8.14   2
  -2  -6 -21   14.88    7.67   3
   2   6  21    9.06    6.29   9
   2  -6  22   -0.15    4.04   7
  -2  -6 -22    2.77    4.63   2
  -2  -6 -22   -0.16    4.23   3
  -2   6 -22    5.46    6.14   4
   2   6  22   -7.26    6.37   9
  -2  -6 -23   15.23    7.21   2
  -2  -6 -23    2.77    5.44   3
   2  -6  23    7.46    6.63   7
  -2   6 -23   24.90   10.73   4
   2   6  23    8.90    6.86   9
  -2  -6 -24   66.59   14.45   3
  -2   6 -24   51.12   13.37   4
   2  -6  24   62.38   13.57   7
   2   6  24   71.20   14.70   9
  -2  -6 -24   61.94   12.43   2
   2  -6  25   85.23   16.35   7
  -2   6 -25   80.45   18.02   4
  -2  -6 -25   80.46   16.00   3
  -2  -6 -25   69.47   13.37   2
   2   6  25   82.83   15.62   9
  -2  -6 -26    6.61    5.82   2
   2  -6  26    9.12    7.33   7
  -2  -6 -26    7.17    6.29   3
  -2   6 -26    6.10    8.46   4
   2   6  26    8.21    7.05   9
  -2  -6 -27   18.45   10.60   3
  -2   6 -27   13.78    9.22   4
   2   6  27   15.52    7.64   9
  -2  -6 -27   19.99    8.67   2
  -2   6 -28   18.14    9.83   4
   2   6  28   11.08    8.93   9
  -2  -6 -28    4.19    5.45   2
   2   6  29   11.13    6.91   9
  -2  -6 -29   -0.53    4.69   2
   2  -8 -25   16.42    8.21   3
   2  -8 -24    6.11    6.18   3
   2  -8 -23   -2.38    5.11   3
  -2  -8  23    1.25    5.24   5
   2  -8 -22    0.20    4.18   3
  -2  -8  22   -3.25    6.03   5
  -2  -8  21    0.11    7.12   5
  -2  -8  21    0.14    5.22   7
   2  -8 -21    2.95    5.69   2
   2  -8 -21    0.76    4.44   3
   2  -8 -20    9.17    7.78   2
  -2  -8  20   -6.35    6.61   7
   2   8 -20   18.33   10.74   4
   2  -8 -20    4.96    5.96   3
  -2  -8  20    5.85    6.61   5
  -2  -8  19    6.90    5.95   5
  -2  -8  19   21.57    9.06   7
   2   8 -19   15.71   10.44   4
   2  -8 -19   18.80    6.86   3
   2  -8 -19    4.32    7.67   2
   2  -8 -18   -1.60    4.35   3
  -2  -8  18   18.42    8.98   7
   2   8 -18   15.99    9.18   4
   2  -8 -18   21.41    9.21   2
  -2  -8  18   15.07    7.76   5
   2  -8 -17   13.98    6.86   3
   2  -8 -17    7.87    7.08   2
  -2  -8  17    9.42    6.59   7
  -2  -8  17   -2.72    4.97   5
   2   8 -17    6.14    6.59   4
  -2  -8  16   22.67    8.90   7
   2  -8 -16   16.08    7.31   2
   2  -8 -16   40.58    9.55   3
   2   8 -16   13.67    9.31   4
  -2  -8  16   36.75   10.37   5
   2  -8 -15    4.96    4.52   3
   2  -8 -15    2.36    4.32   2
   2   8 -15    9.03    8.40   4
  -2  -8  15    8.22    6.42   7
  -2  -8  15    4.70    5.44   5
   2   8 -14    8.91    8.09   4
   2  -8 -14   23.93    7.73   2
   2  -8 -14    8.27    4.83   3
   2  -8 -14   12.18    5.76   8
  -2  -8  14   21.05    9.48   7
  -2  -8  14   20.42    7.58   5
   2  -8 -13    1.77    3.73   8
  -2  -8  13   -2.09    4.26   5
   2  -8 -13   -2.38    5.95   2
   2  -8 -13   -1.92    3.85   3
  -2  -8  13   11.03    7.74   7
   2   8 -13    7.73    5.97   4
   2  -8 -12    1.16    3.56   3
  -2  -8  12    5.36    5.31   7
   2  -8 -12    4.47    5.55   2
  -2  -8  12    3.38    6.18   5
   2   8 -12    0.79    7.85   4
   2  -8 -12    9.27    5.09   8
   2  -8 -11   17.84    8.54   2
  -2  -8  11    4.56    4.83   5
  -2  -8  11   11.16    6.44   7
   2  -8 -11    3.24    3.92   3
   2  -8 -11    7.27    4.52   8
   2   8 -11   10.81    8.52   4
   2  -8 -10   58.68   10.25   8
  -2  -8  10   56.39   13.23   7
   2  -8 -10   57.25    9.55   3
   2  -8 -10   52.02   11.58   2
   2   8 -10   57.45   12.93   4
  -2  -8  10   71.04   12.08   5
   2  -8  -9   11.41    7.23   2
   2  -8  -9    7.55    3.67   3
  -2  -8   9   -0.40    3.63   5
   2   8  -9   10.29    6.73   4
  -2  -8   9    6.00    6.09   7
   2  -8  -9   -0.16    3.16   8
   2  -8  -8   34.95    8.58   8
  -2  -8   8   22.85    8.91   7
  -2  -8   8   23.81    7.15   5
   2   8  -8   11.49    6.58   4
   2  -8  -8   18.92    8.01   2
   2  -8  -8   26.61    6.37   3
   2  -8  -7   73.84   11.88   8
   2   8  -7   81.57   14.95   4
   2  -8  -7   95.10   14.88   2
  -2  -8   7   91.90   16.46   7
  -2  -8   7   87.86   12.64   5
  -2  -8   6    9.05    5.02   3
  -2  -8   6   -3.29    4.94   7
   2   8  -6    8.62    7.74   4
   2  -8  -6    5.63    6.44   2
  -2  -8   6    9.93    5.17   5
   2  -8  -6    8.27    6.23   8
   2   8  -5   -0.07    4.47   9
   2  -8  -5    6.27    5.34   2
   2  -8  -5    1.53    3.94   8
  -2  -8   5    0.65    5.07   7
   2   8  -5   -1.21    5.55   4
  -2  -8   5   -0.61    3.99   3
  -2  -8   5    1.44    4.50   5
  -2  -8   4   57.06    9.23   5
   2   8  -4   67.53   10.67   9
  -2  -8   4   69.72   11.27   3
   2  -8  -4   55.26   10.72   8
   2  -8  -4   41.72   10.30   2
   2  -8  -3    4.94    4.46   8
   2  -8  -3    2.63    4.48   2
   2   8  -3    5.11    5.26   9
  -2  -8   3  -11.00    5.15   3
  -2  -8   2   33.69    8.32   3
   2  -8  -2   30.02    8.18   8
   2  -8  -2   26.40    7.94   2
   2   8  -2   34.88    8.22   9
   2  -8  -1    4.60    5.60   2
   2  -8  -1    8.95    6.49   8
  -2  -8   1    2.02    3.05   8
  -2  -8   1   10.14    5.28   3
   2  -8  -1    3.11    3.60   7
   2   8  -1    6.26    4.37   9
   2  -8   0    2.55    4.22   8
   2  -8   0    3.93    4.41   2
  -2  -8   0    5.65    4.62   8
   2   8   0    4.76    5.71   9
   2  -8   0   -5.58    5.18   7
  -2  -8   0    7.20    5.02   3
   2  -8   1   10.49    6.15   2
  -2  -8  -1    9.89    5.23   8
  -2  -8  -1    6.50    5.04   3
   2   8   1    2.03    3.84   9
   2  -8   1   15.95    6.27   7
   2  -8   1   10.99    8.20   8
   2  -8   2   39.15    9.06   2
  -2  -8  -2   44.06    8.95   3
   2  -8   2   63.21   12.32   7
   2  -8   2   57.41   12.21   8
   2   8   2   68.19   11.22   9
  -2  -8  -2   41.92    8.36   8
  -2  -8  -3  140.98   15.76   3
  -2  -8  -3  132.52   13.65   8
   2   8   3  151.28   16.19   9
   2  -8   3  144.93   16.59   2
   2  -8   3  125.40   16.78   7
   2  -8   3  138.58   18.57   8
  -2  -8  -4   -0.32    3.63   3
   2  -8   4   -2.71    7.35   8
   2  -8   4    6.18    5.25   7
   2  -8   4    3.39    4.33   2
   2   8   4   -7.82    4.89   9
  -2  -8  -5   -1.71    4.01   3
   2  -8   5   -1.30    3.57   2
   2  -8   5   -0.18    4.41   7
  -2  -8  -5   -0.33    5.54   2
   2   8   5   -2.99    4.22   9
   2   8   6   -0.16    3.77   9
   2  -8   6    7.73    4.96   7
  -2  -8  -6    5.83    4.72   3
  -2  -8  -6    1.06    4.75   2
   2  -8   6    8.03    4.67   2
  -2  -8  -7   19.78    8.02   2
  -2  -8  -7   17.02    6.43   3
   2  -8   7   16.02    7.29   7
   2   8   7   16.88    6.41   9
   2  -8   7   19.77    6.71   2
   2  -8   8   17.43    6.90   7
   2  -8   8    5.71    3.44   2
   2   8   8   10.98    5.44   9
  -2  -8  -8   19.87    7.64   2
  -2  -8  -8   16.31    6.18   3
  -2  -8  -9   -3.78    5.20   2
   2  -8   9    4.35    3.11   2
   2   8   9    3.35    3.44   9
  -2  -8  -9    4.85    5.38   3
   2  -8   9   -3.67    4.69   7
   2  -8  10    3.33    4.79   7
  -2  -8 -10    3.53    4.63   3
  -2  -8 -10    6.73    5.70   2
   2   8  10   10.46    5.78   9
   2  -8  10   -2.27    3.57   2
   2  -8  11    0.40    3.56   2
   2  -8  11   -2.90    4.34   7
  -2   8 -11   -0.39    5.58   4
  -2  -8 -11    2.94    5.49   2
   2   8  11   -1.80    4.74   9
  -2  -8 -11   -2.16    4.83   3
  -2  -8 -12    8.16    5.59   3
   2  -8  12    3.17    4.55   7
  -2   8 -12    0.96    6.52   4
  -2  -8 -12    0.85    4.67   2
   2   8  12   -4.52    4.74   9
   2  -8  13   29.59    9.30   7
  -2  -8 -13   44.01   10.69   3
  -2   8 -13   29.93   11.08   4
  -2  -8 -13   48.21   11.89   2
   2   8  13   32.11    9.34   9
  -2  -8 -14   12.26    7.70   2
  -2  -8 -14   11.64    6.30   3
  -2   8 -14   13.89    9.01   4
   2  -8  14   11.77    6.54   7
   2   8  14   12.66    7.22   9
  -2  -8 -15   -0.28    4.72   2
   2   8  15    0.38    4.21   9
   2  -8  15    0.62    4.37   7
  -2   8 -15    3.75    6.45   4
  -2  -8 -15    4.05    5.30   3
  -2  -8 -16    0.16    3.93   3
   2  -8  16   13.13    7.25   7
  -2  -8 -16    5.21    5.41   2
  -2   8 -16    1.65    6.08   4
   2   8  16    8.47    6.30   9
   2   8  17    9.67    6.32   9
   2  -8  17   -9.00    6.21   7
  -2  -8 -17   -0.08    6.02   2
  -2   8 -17    2.06    7.22   4
  -2  -8 -17    9.63    6.06   3
   2  -8  18   -4.94    5.21   7
  -2  -8 -18   -3.90    4.98   2
  -2  -8 -18   10.24    6.71   3
  -2   8 -18  -12.58    8.71   4
   2   8  18   -8.60    6.41   9
   2   8  19   14.50    7.72   9
  -2  -8 -19    1.06    5.56   2
  -2  -8 -19    1.43    4.77   3
  -2   8 -19   -0.02    6.83   4
   2  -8  19    3.09    6.27   7
  -2   8 -20   17.68   10.56   4
   2  -8  20    2.73    4.94   7
  -2  -8 -20    6.04    4.70   2
  -2  -8 -20   11.36    7.19   3
   2   8  20    8.71    6.28   9
  -2  -8 -21    2.22    6.64   2
  -2  -8 -21   14.58    7.64   3
  -2  -8 -22   -2.52    6.05   3
  -2  -8 -23   18.47    9.48   3
  -2 -10  10   36.42   12.68   7
  -2 -10   9   56.21   15.10   7
   2 -10  -9   66.33   14.23   2
  -2 -10   8   10.56    8.23   7
   2 -10  -8   -0.56    6.66   2
   2 -10  -7   -2.97    6.47   2
  -2 -10   7    2.92    6.03   7
  -2 -10   6    5.30    6.42   7
   2 -10  -6   18.47    7.90   2
   2 -10  -5   13.76    9.02   2
  -2 -10   5   16.56    9.68   7
   2 -10  -4   49.32   11.76   2
   2 -10  -4   54.83   12.84   7
  -2 -10   4   30.92   11.13   7
   2 -10  -3    6.76    6.91   2
   2 -10  -3   18.24    8.93   7
   2 -10  -2    9.08    7.10   2
   2 -10  -2    4.50    5.44   7
  -2 -10   2   -5.85    6.14   7
   2 -10  -1   10.55    6.89   7
   2 -10  -1   10.78    7.77   2
  -2 -10   1    6.08    5.86   2
   2 -10  -1  -10.93    7.28   8
   2 -10   0    9.42    6.97   8
   2 -10   0   44.43   12.66   7
  -2 -10   0   37.79   11.66   2
   2 -10   0   29.72    9.60   2
  -2 -10  -1   14.77    9.24   2
   2 -10   1    9.74    5.86   2
   2 -10   1    4.16    5.52   8
   2 -10   1    3.63    5.72   7
  -2 -10  -2   23.25    9.64   2
   2 -10   2   36.17   11.06   8
   2 -10   2   22.98    8.45   2
   2 -10   2   30.85   10.78   7
  -2 -10  -3   -4.86    7.00   2
   2 -10   3    4.37    4.91   2
   2 -10   3   -0.95    5.44   7
   2 -10   3    8.75    6.73   8
   2 -10   4    5.91    7.57   7
   2 -10   4    9.64    6.28   2
   2 -10   4    8.94    7.47   8
  -2 -10  -4    4.67    8.11   2
   2 -10   5   48.50   13.71   8
   2 -10   5   59.87   12.38   2
   2 -10   5   56.56   13.16   7
  -2 -10  -5   43.40   12.64   2
   2 -10   6   31.78   10.29   7
   2 -10   6   24.10    8.41   2
  -2 -10  -6   33.42   11.61   2
   2 -10   6   38.01   12.37   8
   2 -10   7    8.91    7.74   7
  -2 -10  -7    7.44    7.49   2
   2 -10   7   -9.15    7.19   8
   2 -10   8   -7.50    6.47   7
   2 -10   8  -20.20    9.52   8
  -2 -10  -8  -14.28    8.45   2
   2 -10   9   11.65    8.44   7
   2 -10   9    0.63    6.53   8
   2 -10  10   12.78    7.64   7
   2 -10  11    9.60    6.80   7
   2 -10  12    2.11    5.43   7
   2 -10  13   -4.22    6.52   7
  -3   1  36   -3.24    5.75   7
  -3  -1  35   27.44    9.32   7
   3  -1 -35    8.01    6.90   4
  -3   1  35   17.30    7.94   7
  -3  -1  34    6.26    5.92   7
  -3   1  34   -5.64    5.02   7
   3   1 -34   -6.98    6.93   4
   3  -1 -34    3.67    5.35   4
   3   1 -33    1.55    6.07   4
   3  -1 -33    2.79    5.95   4
  -3   1  33   16.71    7.91   7
  -3  -1  33   11.72    7.30   7
  -3   1  32   18.40    7.69   7
   3   1 -32   11.46    6.12   4
  -3  -1  32   24.07    8.56   7
   3  -1 -32    9.71    5.99   6
   3   1 -31    7.17    6.16   4
  -3  -1  31    5.81    6.28   7
  -3   1  31    8.54    5.95   7
   3  -1 -31    6.44    5.61   6
   3   1 -30   79.16   14.03   4
  -3  -1  30   82.09   14.43   7
   3   1 -30   70.29   11.05   6
   3  -1 -30   88.07   12.98   6
  -3   1  30   83.49   14.58   7
   3   1 -29   65.70   10.64   6
  -3   1  29   89.21   14.32   7
  -3  -1  29   92.84   15.29   7
   3   1 -29   88.83   14.41   4
   3  -1 -29   68.57   11.76   6
  -3   1  28   28.03    8.35   7
   3  -1 -28   14.34    6.23   6
  -3  -1  28   28.04    8.51   7
   3   1 -28   31.59    8.62   4
   3   1 -28   22.85    6.91   6
  -3   1  27  162.89   17.86   7
  -3  -1  27  180.87   20.06   7
   3   1 -27  183.96   16.00   6
   3   1 -27  174.07   18.40   4
   3  -1 -27  165.26   16.47   6
  -3   1  26   70.78   11.76   7
   3   1 -26   63.56    9.49   6
   3  -1 -26   45.81    9.03   6
  -3  -1  26   61.33   12.04   7
   3   1 -26   80.73   12.77   4
  -3   1  25    2.83    4.04   7
   3   1 -25    6.26    3.61   6
  -3  -1  25    1.87    4.60   7
   3  -1 -25    8.78    5.26   6
   3   1 -25    6.76    6.34   4
   3  -1 -24    5.34    4.76   6
   3   1 -24    4.92    3.51   6
   3   1 -24    1.73    4.65   4
  -3  -1  24   -3.21    4.79   7
  -3   1  24   -2.74    3.98   7
   3  -1 -23    8.13    4.66   6
  -3   1  23   -4.07    3.92   7
  -3  -1  23    4.56    4.65   7
   3   1 -23   -0.47    4.28   4
   3   1 -23    4.46    3.60   6
   3   1 -22   64.95   10.65   4
  -3  -1  22   64.40   10.86   7
   3  -1 -22   76.94   10.48   6
  -3   1  22   69.60   10.48   7
   3   1 -22   76.09    9.55   6
   3  -1 -22   75.82   11.90   8
   3  -1 -21  132.18   15.76   8
   3  -1 -21  170.03   14.90   6
   3   1 -21  145.35   12.85   6
  -3   1  21  133.79   13.76   7
  -3  -1  21  140.70   15.25   7
  -3   1  20  396.68   22.84   7
   3  -1 -20  442.44   23.11   6
   3   1 -20  424.89   20.94   6
  -3  -1  20  408.26   24.70   7
   3  -1 -20  421.13   26.01   8
  -3  -1  19   35.86    8.23   7
   3  -1 -19   32.11    6.67   6
  -3   1  19   32.98    6.80   7
   3   1 -19   28.88    5.79   6
   3  -1 -19   34.13    7.74   8
  -3   1  18   13.05    4.49   7
   3  -1 -18    7.56    3.93   6
  -3  -1  18    4.98    3.65   7
   3   1 -18   14.33    4.58   6
  -3   1  17   59.43    8.14   7
  -3  -1  17   59.50    8.88   7
   3  -1 -17   58.33    9.77   8
   3  -1 -17   60.27    8.47   6
   3   1 -17   57.94    7.75   6
  -3  -1  16 1264.74   37.81   7
  -3   1  16 1208.73   34.13   7
   3   1 -16 1256.58   32.59   6
   3  -1 -16 1237.34   35.60   6
   3  -1 -16 1283.36   40.43   8
  -3  -1  15  154.01   13.05   7
  -3   1  15  163.92   12.21   7
   3  -1 -15  181.55   15.09   8
   3  -1 -15  149.99   12.49   6
   3   1 -15  161.90   11.63   6
   3  -1 -14 1111.78   32.10   6
   3   1 -14 1063.44   29.01   6
  -3  -1  14 1180.34   33.59   7
   3  -1 -14 1153.03   35.82   8
  -3   1  14 1075.72   29.76   7
   3   1 -13    7.66    3.64   6
   3  -1 -13    5.28    3.78   8
  -3   1  13    9.19    3.31   7
   3  -1 -13    6.14    3.64   6
   3  -1 -13    4.39    2.53   7
  -3  -1  13    6.26    2.89   7
  -3   1  12  913.34   24.59   7
   3  -1 -12  963.61   30.49   8
   3  -1 -12  882.32   27.35   6
   3   1 -12  885.25   25.25   6
   3   1 -12  937.82   31.51   8
   3  -1 -12  958.67   24.69   7
  -3  -1  12  908.35   27.73   7
  -3  -1  11    6.68    2.97   7
   3   1 -11   10.39    3.43   6
   3  -1 -11    6.50    2.77   7
   3   1 -11    4.43    3.10   7
   3  -1 -11    8.75    3.82   8
  -3  -1  11    8.22    2.65   6
   3   1 -11    6.50    3.70   8
   3  -1 -11    6.25    3.46   6
  -3   1  11   10.17    3.00   7
  -3   1  10  278.99   14.15   5
   3  -1 -10  263.42   11.89   7
   3  -1 -10  296.07   15.77   8
  -3  -1  10  298.17   15.01   7
   3  -1 -10  288.05   14.71   6
   3   1 -10  290.68   15.85   7
  -3  -1  10  316.25   14.21   6
   3   1 -10  270.53   13.14   6
  -3   1  10  295.88   15.50   3
   3   1 -10  277.91   16.11   8
  -3   1  10  286.82   12.11   7
  -3   1   9   85.05    6.16   7
  -3   1   9   85.80    8.16   3
  -3   1   9   78.42    8.17   8
   3   1  -9   78.78    8.20   8
   3  -1  -9   64.96    5.57   7
  -3  -1   9   89.88    8.82   8
  -3  -1   9   84.07    7.93   7
   3  -1  -9   73.18    7.46   6
  -3   1   9   83.73    7.50   5
   3   1  -9   80.96    7.11   6
  -3   1   9   86.05    8.12   2
   3   1  -9   73.30    7.79   7
  -3  -1   9   88.16    7.43   6
   3  -1  -9   84.63    8.29   8
  -3   1   8  410.14   12.25   7
  -3  -1   8  392.71   17.10   8
  -3  -1   8  410.30   18.40   5
   3  -1  -8  386.24   11.72   7
   3   1  -8  388.85   17.13   8
  -3  -1   8  422.12   15.32   6
   3   1  -8  399.49   17.32   7
   3   1  -8  423.20   15.54   6
  -3   1   8  413.93   17.62   8
  -3   1   8  402.60   15.34   5
  -3  -1   8  406.48   17.65   9
  -3  -1   8  419.24   17.02   7
   3  -1  -8  403.61   17.04   8
  -3   1   8  423.32   16.76   3
  -3   1   8  416.49   16.87   2
  -3  -1   7  675.75   21.97   9
  -3   1   7  668.35   19.90   3
   3  -1  -7  679.59   13.94   7
  -3   1   7  697.23   14.36   7
   3  -1  -7  671.22   21.50   8
  -3  -1   7  720.43   21.45   7
  -3  -1   7  693.55   19.06   6
  -3  -1   7  688.19   22.73   5
  -3  -1   7  692.83   21.54   8
   3   1  -7  686.83   21.58   8
  -3   1   7  682.02   20.74   2
   3   1  -7  691.13   19.29   6
  -3   1   7  686.90   19.01   5
  -3   1   7  720.85   22.45   8
  -3   1   6 1531.55   31.69   8
   3  -1  -6 1405.12   29.96   8
  -3  -1   6 1508.46   31.85   9
  -3   1   6 1509.81   18.40   7
   3   1  -6 1564.36   30.71   8
  -3  -1   6 1527.85   30.63   7
  -3   1   6 1465.13   26.35   5
  -3  -1   6 1563.72   27.43   6
  -3  -1   6 1483.11   32.19   5
   3   1  -6 1509.54   27.56   6
  -3  -1   6 1479.84   29.47   8
   3   1  -6 1514.41   31.22   9
  -3   1   6 1477.55   27.65   3
   3  -1  -6 1517.11   18.19   7
   3   1  -5 1184.66   26.75   9
  -3   1   5 1161.95   22.90   3
  -3  -1   5 1162.79   26.07   7
  -3  -1   5 1146.13   24.33   8
  -3   1   5 1120.03   20.66   9
   3   1  -5 1147.48   23.39   6
  -3  -1   5 1156.02   22.86   6
   3  -1  -5 1123.90   13.17   7
   3   1  -5 1224.36   25.54   8
   3   1  -5 1155.57   27.37   5
  -3  -1   5 1138.75   27.24   5
   3  -1  -5 1128.56   22.05   5
  -3   1   5 1172.43   22.53   5
  -3   1   5 1181.59   13.39   7
   3  -1  -5 1117.40   25.68   8
  -3   1   5 1182.59   27.04   8
  -3  -1   5 1135.72   27.04   9
  -3  -1   4 1644.22   31.46   5
  -3   1   4 1537.30   24.84   5
   3   1  -4 1527.75   29.82   9
   3  -1  -4 1547.19   24.91   5
  -3  -1   4 1592.17   26.12   6
  -3   1   4 1547.49   30.64   8
   3  -1  -4 1523.94   29.34   8
  -3   1   4 1527.73   22.22   9
  -3  -1   4 1542.10   30.70   9
   3   1  -4 1587.14   27.33   8
   3   1  -4 1582.39   30.84   5
  -3  -1   4 1523.58   26.23   8
   3  -1  -3  539.99   17.24   8
   3   1  -3  517.81   17.22   5
  -3   1   3  491.48   13.57   5
  -3  -1   3  488.38   16.99   9
   3  -1  -3  514.22   14.79   6
  -3  -1   3  499.51   13.77   8
  -3  -1   3  494.88   14.38   6
  -3  -1   3  500.44   16.93   5
   3   1  -3  523.96   14.61   8
  -3   1   3  511.60   17.44   8
  -3   1   3  482.54   11.85   9
   3  -1  -3  505.95   13.96   5
   3   1  -3  493.31   16.88   9
  -3  -1   212594.89   81.90   5
  -3  -1   212539.89   83.39   9
   3  -1  -212311.89   67.18   5
  -3   1   212364.19   67.02   5
  -3   1   212280.19   55.34   9
   3  -1  -212375.59   53.56   9
  -3  -1   212296.89   62.50   8
   3   1  -212264.99   81.68   5
   3   1  -212286.59   82.41   9
   3   1  -212467.79   64.00   8
  -3   1   212304.69   84.96   8
   3  -1  -212517.29   82.02   8
   3  -1  -1 5220.61   44.46   5
   3  -1  -1 5384.71   34.82   9
  -3  -1   1 5354.61   52.23   5
   3  -1  -1 5339.67   54.29   8
  -3   1   1 5333.62   43.96   5
  -3   1   1 5287.70   34.44   9
  -3   1   1 5242.45   49.80   1
  -3  -1   1 5279.54   53.46   9
  -3  -1   1 5333.11   37.28   8
   3  -1  -1 5277.37   41.98   6
  -3   1   1 5304.93   55.65   8
   3   1  -1 5473.71   38.01   8
   3   1  -1 5291.40   52.61   5
   3   1  -1 5265.67   53.44   9
   3   1   0  203.42   10.70   9
  -3   1   0  214.53    6.28   7
  -3  -1   0  205.53   10.20   5
   3  -1   0  198.09    6.02   7
  -3  -1   0  171.21    9.78   9
  -3  -1   0  204.38    6.69   8
  -3   1   0  192.35   10.76   8
   3  -1   0  198.11    6.81   9
   3   1   0  200.19    6.44   8
   3   1   0  201.20    6.25   4
   3  -1   0  200.08   10.74   8
   3  -1   0  188.10    8.57   5
  -3   1   0  199.41    6.65   9
   3  -1   0  203.60    7.74   6
   3   1   0  189.77    9.96   5
  -3   1   0  197.55    9.86   1
  -3  -1  -1 2500.28   34.71   5
   3   1   1 2486.91   35.36   5
  -3   1  -1 2491.10   35.48   1
   3  -1   1 2483.71   25.16   9
   3  -1   1 2525.70   24.74   6
   3  -1   1 2454.62   38.05   8
   3   1   1 2445.53   36.90   9
  -3  -1  -1 2463.43   36.33   9
  -3  -1  -1 2482.18   21.86   8
   3   1   1 2544.96   20.26   8
   3  -1   1 2495.24   25.11   7
   3  -1   1 2449.67   35.52   1
   3   1   1 2477.04   18.84   4
  -3   1  -1 2434.54   24.74   7
   3   1   2 1086.91   12.94   8
  -3  -1  -2 1081.38   22.94   5
  -3   1  -2 1091.19   24.20   1
   3  -1   2 1075.06   24.09   1
  -3   1  -2 1074.12   18.79   7
  -3  -1  -2 1106.98   23.17   1
   3   1   2 1069.68   24.75   9
   3  -1   2 1107.84   18.92   7
   3  -1   2 1083.58   17.87   9
   3  -1   2 1129.44   15.00   6
  -3  -1  -2 1071.36   24.60   3
  -3   1  -2 1115.37   15.60   3
   3   1   2 1093.84   23.47   5
  -3  -1  -2 1067.93   24.09   9
   3  -1   2 1070.34   21.76   4
   3   1   3  262.70   11.63   5
  -3   1  -3  270.40    8.25   3
  -3  -1  -3  260.03   12.38   3
  -3   1  -3  253.62   10.14   7
   3  -1   3  274.14   12.71   1
  -3  -1  -3  252.84   11.24   1
   3  -1   3  270.98    6.51   6
   3  -1   3  257.08    8.42   3
   3  -1   3  272.45   10.45   7
  -3  -1  -3  253.44   11.99   9
  -3   1  -3  262.86   12.57   1
   3   1   3  254.29    6.85   8
   3  -1   3  243.98   10.62   4
   3   1   3  271.80   12.78   9
   3   1   3  268.84   11.77   1
   3   1   4  166.00    9.51   1
   3   1   4  175.38    9.78   5
  -3  -1  -4  179.76   10.30   7
  -3   1  -4  170.85    9.05   4
   3  -1   4  179.28   10.61   1
  -3  -1  -4  173.14    9.64   1
   3  -1   4  173.52    4.55   6
  -3  -1  -4  178.53   10.56   3
   3  -1   4  177.73    9.06   4
  -3   1  -4  168.68    8.98   7
  -3   1  -4  175.93    7.36   3
   3  -1   4  177.38    7.61   3
   3   1   4  172.30   10.63   3
   3  -1   4  167.58    8.91   7
   3   1   4  189.94   10.96   9
   3  -1   5  361.50   15.72   1
  -3  -1  -5  374.69   15.63   3
  -3   1  -5  361.34   14.00   7
   3  -1   5  351.11   13.78   7
  -3  -1  -5  366.25   14.44   1
  -3  -1  -5  387.55   15.60   7
   3   1   5  367.67   15.88   3
   3  -1   5  362.17   11.72   3
   3   1   5  364.16   15.57   9
  -3   1  -5  357.30   13.42   4
  -3   1  -5  363.36   11.49   3
   3   1   5  354.29   14.24   1
   3  -1   5  366.75   12.82   4
   3   1   6   21.54    4.30   3
   3  -1   6   25.84    4.40   7
   3  -1   6   29.71    4.90   1
   3  -1   6   24.65    3.44   3
  -3  -1  -6   24.55    4.79   3
   3  -1   6   24.87    3.52   4
  -3  -1  -6   31.85    4.90   7
  -3   1  -6   28.54    4.26   7
   3   1   6   32.30    5.15   9
  -3   1  -6   27.41    4.10   4
   3   1   6   21.80    4.35   7
  -3   1  -6   27.92    3.77   3
   3   1   6   23.54    4.00   1
   3  -1   7  336.48   16.56   1
   3   1   7  329.32   16.08   3
   3  -1   7  343.42   12.55   4
   3  -1   7  329.53   12.78   3
   3   1   7  350.93   16.33   7
  -3  -1  -7  329.09   15.92   3
  -3   1  -7  339.62   12.99   3
  -3   1  -7  319.53   14.77   7
  -3  -1  -7  349.37   15.77   7
   3  -1   7  315.76   14.74   7
   3   1   7  314.72   14.56   1
  -3   1  -7  317.66   13.40   4
   3   1   8   39.81    5.97   7
   3  -1   8   56.01    6.65   7
   3   1   8   37.03    5.96   3
   3  -1   8   47.46    4.81   4
  -3   1  -8   43.59    5.26   3
  -3   1  -8   52.04    5.63   4
   3  -1   8   43.16    5.12   3
  -3   1  -8   48.28    6.09   7
  -3  -1  -8   43.06    6.07   7
  -3  -1  -8   49.48    6.68   3
   3   1   8   46.01    5.94   1
  -3  -1  -9   14.13    4.38   3
   3  -1   9   14.49    3.23   3
   3   1   9   20.94    5.15   7
  -3   1  -9   13.74    3.45   3
   3  -1   9   10.94    3.51   7
  -3   1  -9    9.30    2.69   4
   3  -1   9   13.40    2.86   4
   3   1   9   11.51    3.41   1
   3   1  10    8.59    3.73   7
  -3   1 -10   10.68    3.18   4
   3  -1  10    6.50    2.31   4
   3  -1  10   10.46    3.82   7
  -3   1 -10    8.82    3.54   3
   3   1  10    4.36    2.85   1
   3   1  10    5.19    2.35   8
  -3  -1 -10    7.61    2.60   2
   3  -1  10    6.68    2.72   3
  -3  -1 -10    6.62    3.75   3
  -3   1 -11   85.13    7.94   4
   3   1  11   86.77    9.56   7
   3  -1  11   91.26    7.20   4
   3  -1  11   96.89   10.10   7
  -3   1 -11   82.73    8.45   3
  -3  -1 -11   83.12    7.27   2
  -3  -1 -11   86.80    9.61   3
   3  -1  11   99.79    9.02   3
   3   1  11   90.80    7.78   8
  -3   1 -12  141.10    4.70   6
  -3   1 -12  155.06   10.89   4
   3  -1  12  167.11   13.32   7
  -3  -1 -12  141.47   12.33   3
  -3  -1 -12  159.54   10.08   2
   3   1  12  163.45   10.69   8
   3   1  12  150.42   12.92   7
  -3   1 -12  167.25   12.15   3
  -3  -1 -13  220.79   15.96   3
  -3   1 -13  213.98   13.35   4
   3  -1  13  242.09   16.59   7
  -3  -1 -13  229.21   12.17   2
  -3   1 -13  191.99    6.13   6
   3   1  13  203.86   12.59   8
  -3   1 -13  232.82   14.86   3
   3   1  13  225.54   16.38   7
  -3  -1 -14    6.39    4.45   3
   3   1  14    4.77    4.36   7
  -3   1 -14    4.85    2.96   4
  -3   1 -14   10.49    4.42   3
  -3   1 -14    7.97    1.59   6
  -3  -1 -14    7.23    2.67   2
   3  -1  14    7.03    4.54   7
   3   1  15  818.55   32.43   7
  -3   1 -15  814.83   27.42   4
  -3  -1 -15  825.49   23.78   2
  -3   1 -15  787.28   14.65   6
   3  -1  15  894.10   33.66   7
  -3  -1 -15  906.98   33.58   3
  -3   1 -15  863.76   30.64   3
   3  -1  16   24.78    6.57   7
  -3  -1 -16   30.86    5.14   2
  -3   1 -16   26.34    5.78   4
  -3   1 -16   37.20    7.01   3
  -3   1 -16   31.26    3.20   6
  -3  -1 -16   32.30    7.09   3
   3   1  16   29.86    6.97   7
  -3  -1 -16   32.89    5.20   4
  -3  -1 -17   17.80    4.24   4
  -3  -1 -17   18.77    6.23   3
   3   1  17   22.13    6.44   7
  -3   1 -17   11.29    4.45   4
  -3   1 -17   17.99    5.43   3
  -3  -1 -17   16.85    4.08   2
  -3   1 -17   13.53    2.39   6
   3  -1  17   11.33    5.54   7
   3  -1  18  162.37   15.90   7
  -3  -1 -18  151.26   11.02   4
  -3   1 -18  160.33   13.79   4
   3   1  18  151.16   15.41   7
  -3   1 -18  157.16    7.77   6
  -3  -1 -18  160.71   15.79   3
  -3  -1 -18  164.03   11.55   2
  -3   1 -18  154.71   14.93   3
  -3  -1 -19    2.39    2.61   2
   3   1  19    1.19    3.88   7
   3  -1  19    7.48    4.86   7
  -3  -1 -19    2.71    2.75   4
  -3   1 -19    1.09    3.14   4
  -3  -1 -19    4.00    4.45   3
  -3   1 -19    2.86    3.44   3
  -3   1 -19    3.20    1.70   6
  -3  -1 -20   11.97    4.14   4
   3   1  20   13.08    5.31   7
   3  -1  20   12.34    5.52   7
  -3  -1 -20    4.56    5.95   3
  -3   1 -20    1.90    3.17   4
  -3   1 -20   10.25    4.96   3
  -3   1 -20    6.13    2.10   6
   3   1  21   54.26   10.53   7
  -3   1 -21   63.14    9.77   4
  -3  -1 -21   66.07   11.24   3
  -3   1 -21   54.78    5.20   6
   3  -1  21   45.69    9.62   7
  -3  -1 -21   53.29    7.33   4
  -3   1 -21   71.57   11.32   3
  -3   1 -22  102.47    7.32   6
   3  -1  22  105.39   14.74   7
  -3  -1 -22  127.08   11.48   4
   3   1  22  123.67   15.64   7
  -3   1 -22  104.84   13.67   3
  -3  -1 -22  110.19   14.94   3
  -3   1 -22  111.84   12.96   4
   3   1  23   36.30    9.24   7
  -3   1 -23   34.70    8.53   3
   3  -1  23   54.74   11.30   7
  -3   1 -23   34.59    8.00   4
  -3  -1 -23   53.63   11.30   3
  -3  -1 -23   39.63    6.88   4
   3  -1  24   24.36    8.75   7
  -3  -1 -24   15.11    4.79   4
   3   1  24   20.55    7.16   7
  -3   1 -24   19.83    6.94   4
  -3  -1 -24   36.08   10.07   3
  -3   1 -24   20.06    7.27   3
  -3  -1 -25   -0.21    3.10   4
   3  -1  25   -4.03    4.83   7
  -3   1 -25    1.46    4.08   4
  -3  -1 -25   -0.96    4.37   3
   3   1  25    2.82    5.17   7
  -3   1 -25   -5.30    6.09   3
  -3  -1 -26   25.45    6.36   4
   3  -1  26   32.83    9.41   7
  -3   1 -26   23.95    7.68   3
  -3  -1 -26   28.71    8.67   3
  -3   1 -26   25.34    7.85   4
   3   1  26   26.05    8.74   7
  -3  -1 -27    2.00    3.06   4
  -3  -1 -27   -0.46    4.61   3
  -3   1 -27   -1.69    3.68   4
   3   1  27   -5.04    4.81   7
   3  -1  27    6.41    4.89   7
  -3   1 -27   -2.99    5.63   3
  -3  -1 -28   38.75    8.10   4
   3  -1  28   63.70   13.45   7
  -3   1 -28   51.79   10.65   4
  -3  -1 -28   48.18   11.19   3
   3   1  28   46.85   12.11   7
  -3   1 -29    2.84    5.62   4
   3  -1  29    5.37    6.53   7
  -3  -1 -29   -3.94    5.86   3
   3   1  29    7.04    7.10   7
  -3   1 -30    1.06    3.91   4
   3   1  30    2.52    5.15   7
   3  -1  30    1.71    4.99   7
  -3  -1 -30    2.13    5.09   3
   3   1  31    8.51    6.31   7
  -3  -1 -31   14.98    8.72   3
   3  -1  32    5.34    6.25   7
   3   1  32   16.18    8.31   7
  -3  -1 -32   11.75    8.27   3
   3  -3 -34   12.02    6.41   6
   3  -3 -33    8.66    7.02   6
  -3   3  32    4.13    5.02   7
  -3  -3  32   -9.25    7.19   7
   3  -3 -32    5.33    4.99   6
   3   3 -32    0.35    6.69   4
  -3   3  31   -3.28    6.20   7
  -3  -3  31   11.60    7.47   7
   3  -3 -31    1.34    4.50   6
   3   3 -31   11.69    7.23   4
  -3   3  30   -3.71    5.45   7
  -3  -3  30    7.60    7.47   7
   3  -3 -30   -2.16    3.67   6
   3   3 -30   -2.03    7.70   4
  -3   3  29    2.91    4.47   7
   3   3 -29   11.93    7.82   4
  -3  -3  29   -0.38    5.57   7
   3  -3 -29   12.75    5.65   6
  -3   3  28    4.10    3.96   7
  -3  -3  28   20.32    8.21   7
   3  -3 -28    5.10    4.80   6
   3   3 -28    6.77    5.11   4
   3   3 -27   -2.03    5.47   4
  -3  -3  27    5.45    6.93   7
   3  -3 -27    3.17    5.21   8
   3  -3 -27    4.34    5.31   6
  -3   3  27    1.23    4.45   7
   3  -3 -26   29.11    8.00   6
   3   3 -26   59.78   12.78   4
  -3  -3  26   42.83   11.60   7
  -3   3  26   49.90   10.73   7
   3  -3 -26   54.74   11.88   8
  -3  -3  25   50.36   11.99   7
   3  -3 -25   52.05   12.28   8
   3   3 -25   43.45   11.79   4
  -3   3  25   41.35    9.96   7
   3  -3 -25   51.30   10.34   6
   3  -3 -25   62.98   13.67   3
   3  -3 -24  741.40   39.59   3
   3   3 -24  762.74   39.97   4
  -3  -3  24  720.67   39.15   7
   3  -3 -24  708.46   37.44   8
  -3   3  24  727.76   35.59   7
   3   3 -23   73.34   14.18   4
  -3   3  23   49.46   10.07   7
   3  -3 -23   86.75   14.39   3
  -3  -3  23   52.31   11.10   7
   3  -3 -23   67.86   13.38   8
   3  -3 -22  410.30   28.11   3
   3  -3 -22  359.82   25.50   8
   3   3 -22  394.95   27.84   4
  -3   3  22  370.90   23.97   7
  -3  -3  22  382.33   27.32   7
  -3  -3  21   89.07   13.68   7
  -3   3  21   73.58   11.09   7
   3  -3 -21   86.02   13.44   3
   3   3 -21   83.35   12.99   4
   3  -3 -21   77.25   12.87   8
  -3   3  20  289.93   20.21   7
   3   3 -20  260.02   21.50   4
  -3  -3  20  267.72   21.77   7
   3  -3 -20  281.56   22.18   3
   3  -3 -20  302.00   22.07   8
   3   3 -19  121.10   14.64   4
  -3  -3  19  126.81   14.76   7
  -3   3  19  133.44   13.45   7
   3  -3 -19  121.55   13.91   8
   3  -3 -19  129.89   14.99   3
   3  -3 -18   33.44    7.89   3
  -3  -3  18   28.40    7.51   7
   3   3 -18   28.84    7.72   4
   3  -3 -18   24.81    6.83   8
   3   3 -17   -2.30    3.83   4
  -3  -3  17   -3.70    4.06   7
   3  -3 -17    5.04    4.10   3
   3  -3 -17   -1.01    3.67   8
   3  -3 -16  101.54   12.15   8
   3  -3 -16  103.03   12.10   3
   3   3 -16  124.28   13.44   4
  -3  -3  16   95.53   11.99   7
  -3  -3  15   51.21    8.87   7
  -3   3  15   57.12    6.97   5
   3  -3 -15   72.02   10.18   3
   3   3 -15   48.71    8.97   4
   3  -3 -15   49.83    8.37   8
   3  -3 -14   32.12    6.93   8
  -3  -3  14   27.10    6.54   7
   3  -3 -14   32.07    6.92   3
  -3   3  14   29.13    5.17   5
   3   3 -14   22.94    6.11   4
   3   3 -13   52.18    8.30   4
   3  -3 -13   41.15    5.88   7
   3  -3 -13   44.32    7.42   8
  -3  -3  13   51.56    8.59   7
   3  -3 -13   49.35    7.98   3
   3  -3 -13   56.89    8.76   2
  -3   3  13   50.95    5.93   5
  -3   3  12   45.46    5.37   5
   3   3 -12   44.24    7.66   4
  -3  -3  12   41.43    8.05   7
   3  -3 -12   36.85    6.86   3
   3  -3 -12   36.78    7.24   2
   3  -3 -12   40.79    5.61   7
   3  -3 -12   48.37    7.74   8
  -3   3  11  113.23    7.67   5
  -3  -3  11  116.36   12.49   7
   3  -3 -11  109.60    8.53   7
   3  -3 -11  116.44   11.25   8
   3   3 -11  126.63   12.22   4
   3  -3 -11  109.26   11.31   2
   3  -3 -11  106.91   10.41   3
   3  -3 -10  753.50   27.14   8
   3  -3 -10  767.10   28.22   2
   3   3 -10  722.05   27.83   4
   3  -3 -10  719.84   20.41   7
  -3  -3  10  745.32   29.90   5
  -3   3  10  740.89   17.97   5
   3  -3 -10  707.92   25.10   3
  -3  -3  10  701.54   29.97   7
   3  -3  -9  185.46   12.35   3
   3  -3  -9  186.91   13.84   2
  -3   3   9  166.05   11.70   3
   3   3  -9  161.73   13.14   4
  -3   3   9  172.21    7.99   5
  -3  -3   9  169.29   14.30   5
   3  -3  -9  156.33   12.40   8
   3  -3  -9  150.63    9.05   7
  -3  -3   9  175.12   14.91   7
   3  -3  -8  261.33   11.34   7
   3  -3  -8  245.39   13.45   3
  -3  -3   8  256.94   17.79   7
  -3   3   8  255.25    8.85   5
  -3   3   8  263.46   13.82   3
   3  -3  -8  262.96   16.01   8
   3   3  -8  259.85   16.66   9
   3   3  -8  254.02   15.65   4
   3  -3  -8  262.87   16.23   2
  -3  -3   8  245.41   16.44   5
   3   3  -7  134.17   11.18   4
   3   3  -7  123.76   11.22   9
   3  -3  -7  130.18    8.04   7
  -3   3   7  131.18    9.33   3
  -3  -3   7  112.61   11.97   7
  -3  -3   7  130.54   11.63   5
  -3   3   7  131.15    5.71   5
   3  -3  -7  138.77   11.52   8
   3  -3  -7  136.15    9.61   3
   3  -3  -7  134.75   11.30   2
  -3  -3   6  166.94   12.67   5
   3   3  -6  183.26   13.18   9
   3   3  -6  204.19   13.30   4
  -3  -3   6  167.98   11.37   8
  -3   3   6  168.83    9.92   3
   3  -3  -6  173.37   10.19   3
   3  -3  -6  169.98   12.30   2
   3  -3  -6  155.80   11.98   8
  -3   3   6  167.46    5.89   5
  -3   3   5   39.98    4.79   3
   3  -3  -5   36.17    4.45   3
   3  -3  -5   42.70    6.63   2
   3   3  -5   39.28    5.96   4
  -3   3   5   35.50    4.24   1
   3  -3  -5   37.48    6.36   8
   3   3  -5   35.28    6.34   9
   3  -3  -5   35.94    2.84   5
  -3  -3   5   40.79    6.62   5
   3   3  -4  441.19   20.31   9
  -3   3   4  475.96   14.28   3
  -3  -3   4  469.42   19.84   5
  -3   3   4  462.86    9.48   9
   3  -3  -4  458.45   10.17   5
   3  -3  -4  465.75   14.11   3
   3  -3  -4  458.90   20.61   8
   3   3  -4  482.43   19.30   4
   3  -3  -4  501.04   19.76   2
  -3   3   4  472.18   14.34   1
  -3  -3   4  523.29   18.36   4
  -3   3   3    0.41    1.76   1
  -3   3   3   -0.07    1.16   3
   3  -3  -3    2.51    2.90   8
   3   3  -3   -0.10    2.41   4
   3  -3  -3    0.38    0.82   5
   3  -3  -3   -0.81    2.09   2
   3  -3  -3    1.40    1.30   3
  -3  -3   3    1.57    2.77   5
   3   3  -3    1.28    2.70   9
  -3  -3   3   -2.92    3.62   9
  -3   3   3   -0.49    1.85   2
  -3  -3   3    0.94    1.81   4
  -3  -3   2    5.48    2.98   9
  -3  -3   2    5.41    2.10   4
  -3   3   2    9.03    1.78   3
   3   3  -2    8.39    3.15   4
  -3   3   2    8.79    2.62   1
   3  -3  -2   14.19    3.71   2
   3   3  -2    7.74    3.00   5
   3   3  -2    3.69    3.06   9
  -3   3   2    4.11    2.55   2
  -3  -3   2   10.18    3.27   5
   3  -3  -2    7.97    3.70   8
   3  -3  -2    9.79    1.80   3
   3  -3  -2    9.92    1.93   5
  -3  -3   1  543.76   21.94   9
   3  -3  -1  524.64   10.00   3
  -3   3   1  505.93   10.33   3
   3  -3  -1  546.81   23.14   8
   3  -3  -1  553.43   19.03   2
  -3  -3   1  550.12   18.15   4
   3   3  -1  512.09   21.44   9
  -3   3   1  548.75   20.03   2
   3   3  -1  514.64   18.90   4
   3  -3  -1  515.41   16.87   7
   3  -3  -1  522.46   16.32   1
  -3  -3   1  539.03   19.57   5
  -3   3   1  537.09   16.59   1
   3   3  -1  534.68   19.50   5
  -3  -3   0 1829.85   32.64   4
   3  -3   0 1820.43   42.90   8
   3  -3   0 1771.94   31.83   7
   3  -3   0 1872.04   33.55   2
   3   3   0 1861.59   40.33   9
  -3  -3   0 1816.52   34.90   5
   3  -3   0 1842.54   31.84   1
   3   3   0 1782.02   35.02   5
   3   3   0 1832.23   35.03   4
  -3  -3   0 1815.20   39.52   9
  -3  -3  -1 1369.17   27.88   4
   3   3   1 1326.08   34.48   9
   3  -3   1 1332.56   28.19   7
  -3  -3  -1 1344.13   29.23   5
   3  -3   1 1393.21   28.16   2
   3   3   1 1345.45   29.65   4
  -3  -3  -1 1376.32   34.13   9
   3   3   1 1335.43   29.82   5
   3  -3   1 1317.64   28.31   1
   3  -3   2  125.10    9.26   1
   3   3   2  125.91   10.94   9
  -3  -3  -2  134.25    8.87   4
   3  -3   2  131.73    8.59   2
   3   3   2  120.73    8.81   4
   3  -3   2  119.17    8.84   7
  -3  -3  -2  115.69   10.57   3
   3   3   2  134.12    9.45   5
  -3  -3  -2  126.86   10.57   9
  -3  -3  -2  129.67    9.03   5
   3  -3   2  124.86    5.25   9
  -3  -3  -3  192.01   10.36   4
   3  -3   3  207.94   12.21   1
  -3  -3  -3  195.76    9.74   1
   3  -3   3  200.38   11.63   7
   3   3   3  197.64   11.41   5
  -3  -3  -3  195.00   10.89   5
   3  -3   3  213.06   10.27   2
  -3  -3  -3  195.49   13.69   3
   3   3   3  222.40   14.57   9
  -3  -3  -3  180.82    5.64   8
  -3  -3  -4  611.72   19.09   5
  -3  -3  -4  630.50   18.61   4
   3  -3   4  657.36   21.29   7
  -3   3  -4  640.58   23.47   7
  -3  -3  -4  651.66   24.92   3
   3  -3   4  632.46   16.99   2
   3   3   4  647.55   20.51   5
   3   3   4  643.74   24.76   9
  -3  -3  -4  593.44   16.82   1
  -3   3  -4  625.90   25.36   4
   3  -3   4  609.14   21.82   1
  -3  -3  -5  624.36   17.34   1
  -3   3  -5  640.39   25.99   4
   3  -3   5  641.83   23.30   1
  -3   3  -5  618.86   23.51   7
   3   3   5  648.92   20.66   5
   3  -3   5  627.18   11.60   3
   3   3   5  676.31   25.82   9
  -3  -3  -5  619.37   24.75   3
   3  -3   5  658.28   21.92   7
  -3  -3  -5  642.83   18.80   4
   3  -3   5  625.58   16.14   2
   3  -3   6 5380.04   64.93   7
   3   3   6 5324.38   73.16   9
  -3  -3  -6 5432.83   73.40   3
   3   3   6 5369.07   59.75   5
  -3  -3  -6 5244.14   53.82   4
   3  -3   6 5235.64   39.05   3
  -3   3  -6 5443.09   76.15   4
  -3  -3  -6 5292.33   51.79   1
   3  -3   6 5349.15   45.14   2
   3  -3   7  278.21    9.84   2
  -3  -3  -7  271.71   16.99   3
   3  -3   7  283.73   10.31   3
  -3   3  -7  286.10   18.09   4
   3   3   7  275.87   16.91   9
   3  -3   7  268.68   15.28   7
   3   3   7  264.44   13.57   5
   3   3   7  255.79    7.89   8
  -3  -3  -7  271.70   12.30   4
   3   3   8   -0.67    2.17   5
   3   3   8    1.50    3.97   9
   3   3   8    3.36    1.36   8
   3  -3   8    0.85    1.31   2
   3  -3   8    3.66    3.50   7
  -3   3  -8   -0.61    3.04   4
   3   3   8    2.41    2.23   1
   3  -3   8    0.44    1.34   3
  -3  -3  -8   -2.33    3.63   3
  -3  -3  -9 1367.32   38.92   3
   3  -3   9 1365.27   19.37   2
   3  -3   9 1418.01   37.42   7
   3   3   9 1407.30   29.97   1
   3   3   9 1378.61   32.06   5
   3   3   9 1398.64   22.02   8
   3  -3   9 1423.59   27.35   3
  -3   3  -9 1413.86   40.63   4
   3   3   9 1344.40   38.64   9
   3   3  10  104.26    8.55   1
  -3   3 -10  116.75   12.52   4
   3   3  10  106.35    9.34   5
   3  -3  10  125.52   11.72   7
   3  -3  10  112.61    4.75   6
   3  -3  10  112.50    8.35   3
  -3  -3 -10  130.33   12.58   3
   3   3  10  120.52   12.19   9
   3  -3  10  113.95    5.30   2
   3   3  10  113.94    6.85   8
   3  -3  11  191.44   14.97   7
  -3  -3 -11  195.77   14.85   2
  -3   3 -11  228.66   17.24   4
   3  -3  11  181.82   11.24   3
   3  -3  11  170.95    5.17   6
   3   3  11  203.05    9.82   8
   3   3  11  177.08   15.02   9
  -3  -3 -11  177.38   14.93   3
   3  -3  11  178.90    6.14   2
   3   3  11  186.99   11.93   1
   3  -3  12  184.01    5.68   2
   3  -3  12  175.72   11.69   3
   3  -3  12  207.39   15.97   7
   3   3  12  184.94   12.41   1
   3  -3  12  172.80    4.85   6
   3   3  12  209.15   10.70   8
   3   3  12  219.81   17.00   9
  -3  -3 -12  189.75   14.93   2
  -3  -3 -12  190.36   15.79   3
  -3   3 -12  187.87   15.77   4
   3  -3  13    2.65    3.96   7
  -3   3 -13    4.69    4.38   4
   3   3  13   -0.59    1.72   1
  -3  -3 -13    0.08    3.02   2
   3   3  13    2.83    3.56   9
  -3  -3 -13    6.21    4.65   3
   3   3  13   -1.96    1.70   8
   3   3  14   99.79   12.16   9
  -3   3 -14   89.75   11.41   4
   3  -3  14  101.01   12.26   7
   3   3  14   81.57    7.73   8
  -3  -3 -14  107.77   12.95   3
  -3  -3 -14   98.91   10.94   2
   3   3  15  303.61   15.57   8
  -3   3 -15  306.66   21.26   4
   3  -3  15  289.97   20.94   7
  -3  -3 -15  291.31   18.80   2
  -3  -3 -15  333.57   22.22   3
  -3  -3 -16   33.21    8.42   3
   3  -3  16   29.00    7.55   7
  -3   3 -16   33.50    7.98   4
   3   3  16   40.32    6.40   8
  -3  -3 -16   29.51    6.32   2
  -3  -3 -17   65.21    9.59   2
  -3   3 -17   53.43    9.93   4
  -3  -3 -17   56.02   10.77   3
   3  -3  17   63.12   10.62   7
  -3  -3 -18  555.69   26.70   2
  -3  -3 -18  556.68   30.92   3
   3  -3  18  578.30   31.82   7
  -3   3 -18  575.74   30.84   4
  -3   3 -19  362.89   25.44   4
  -3  -3 -19  405.50   27.36   3
   3  -3  19  406.01   27.60   7
  -3  -3 -19  370.69   22.15   2
  -3   3 -20  852.99   39.07   4
  -3  -3 -20  906.59   34.71   2
  -3  -3 -20  871.91   40.38   3
   3  -3  20  895.13   41.47   7
  -3  -3 -21   -1.42    3.65   2
   3  -3  21    5.95    6.14   7
  -3  -3 -21    1.00    5.07   3
  -3   3 -21   -4.22    4.85   4
  -3  -3 -22    7.62    4.57   3
  -3   3 -22    7.62    6.13   4
  -3  -3 -22    7.24    5.30   2
   3  -3  22    5.48    5.08   7
  -3   3 -23   46.72   10.47   4
   3  -3  23   59.65   12.03   7
  -3  -3 -23   71.38   13.36   3
  -3  -3 -23   58.27    9.69   2
  -3   3 -24    3.67    4.83   4
  -3  -3 -24    3.62    3.32   2
  -3  -3 -24    5.12    6.59   3
   3  -3  24   10.91    6.91   7
  -3   3 -25   19.50    7.06   4
   3  -3  25   19.01    8.53   7
  -3  -3 -25   16.19    8.51   3
  -3  -3 -25   20.19    6.26   2
  -3  -3 -26    3.14    5.34   3
  -3   3 -26   -0.66    5.29   4
   3  -3  26   -2.94    4.38   7
  -3  -3 -27   16.99    8.41   3
   3  -3  27    7.03    5.67   7
  -3  -3 -28   38.75   11.63   3
  -3   3 -28   15.88    7.51   4
   3  -3  28   34.22   10.71   7
  -3  -3 -29    7.95    7.23   3
   3  -3  29   -4.34    5.95   7
  -3   3 -29   -1.71    7.17   4
   3  -3  30   16.21    8.43   7
  -3   3 -30   15.46    9.27   4
  -3  -3 -30   33.98   11.79   3
   3  -3  31   25.00   10.63   7
  -3   3 -31   13.75    8.16   4
  -3   3 -32   15.69    8.98   4
   3  -5 -30   -4.67    5.64   8
   3   5 -29    5.11    7.58   4
   3  -5 -29   -5.18    5.33   3
  -3  -5  29   -3.32    5.94   7
   3  -5 -29   15.64    7.24   8
   3   5 -28    5.69    6.73   4
  -3  -5  28    7.91    6.67   7
   3  -5 -28   17.64    7.68   3
   3  -5 -28   17.12    7.04   8
   3  -5 -27    6.03    6.59   8
  -3  -5  27   -0.52    4.61   7
   3   5 -27   10.45    8.22   4
   3  -5 -27   18.62    8.55   3
   3   5 -26   31.83   11.35   4
  -3  -5  26   23.80   10.39   7
   3  -5 -26   21.24    6.89   8
   3  -5 -26   47.85   12.22   3
   3   5 -25   11.02    7.71   4
  -3  -5  25   18.94    7.79   7
   3  -5 -25   13.81    6.59   8
   3  -5 -25   16.97    7.56   3
   3  -5 -24  182.11   19.43   8
  -3  -5  24  169.17   21.57   7
   3  -5 -24  161.33   19.53   3
   3   5 -24  176.48   22.73   4
   3  -5 -23    5.78    5.76   8
   3   5 -23   -3.01    6.14   4
  -3  -5  23    2.62    6.08   7
   3  -5 -23    5.02    5.84   3
  -3  -5  22   89.85   15.18   7
   3  -5 -22   93.10   14.41   3
   3  -5 -22   77.59   12.14   8
   3   5 -22   79.97   15.21   4
   3   5 -21    8.17    7.30   4
  -3  -5  21   19.42    7.90   7
   3  -5 -21    8.63    5.71   8
   3  -5 -21    9.35    6.31   3
   3   5 -20   75.80   14.39   4
   3  -5 -20   65.89   11.73   3
  -3  -5  20   82.80   14.09   7
   3  -5 -20   61.81   10.22   8
   3  -5 -19   19.59    7.33   2
  -3  -5  19   19.06    7.73   7
   3  -5 -19   11.59    6.09   3
   3   5 -19   20.20    8.68   4
   3  -5 -19   18.35    6.52   8
   3  -5 -18   62.70   10.81   3
  -3  -5  18   50.53   11.60   7
   3  -5 -18   95.53   13.95   2
   3   5 -18   62.48   12.65   4
   3  -5 -18   56.82   10.28   8
   3   5 -17  158.41   19.10   4
   3  -5 -17  141.52   15.38   3
  -3  -5  17  151.68   18.03   7
   3  -5 -17  148.86   15.37   8
   3  -5 -17  133.77   15.93   2
  -3  -5  16    7.35    5.54   7
   3   5 -16    6.06    5.72   4
   3  -5 -16    8.57    4.84   3
   3  -5 -16    9.62    5.57   2
   3  -5 -16    1.08    3.77   8
   3  -5 -15   47.89    8.67   8
   3  -5 -15   60.53    9.97   3
   3   5 -15   62.59   11.45   4
  -3  -5  15   53.27   10.72   7
  -3  -5  15   47.91   10.31   5
   3  -5 -15   54.67   10.77   2
   3  -5 -14   15.70    5.52   8
  -3  -5  14    3.83    4.20   5
   3   5 -14   14.95    6.26   4
  -3  -5  14    8.49    5.72   7
   3  -5 -14   13.56    6.45   2
   3  -5 -14    6.37    3.90   3
   3  -5 -13   65.63   10.05   8
   3   5 -13   50.09   10.21   4
  -3  -5  13   41.31    8.86   5
   3  -5 -13   51.46    8.55   3
   3  -5 -13   62.87   10.46   2
  -3  -5  13   52.42   10.51   7
  -3   5  13   56.84    7.76   9
  -3   5  12   45.07    6.58   9
   3   5 -12   40.37    9.06   4
   3  -5 -12   39.56    7.98   8
  -3  -5  12   47.64    9.34   5
  -3  -5  12   52.29   10.43   7
   3  -5 -12   45.42    9.62   2
  -3   5  12   46.99    4.47   1
   3  -5 -12   52.03    8.54   3
   3  -5 -11    0.50    3.05   8
  -3   5  11    1.34    2.19   9
   3  -5 -11    0.83    3.91   2
   3   5 -11    0.55    4.19   4
  -3  -5  11   13.79    5.96   7
  -3   5  11    2.06    1.21   1
  -3  -5  11   -1.19    4.11   5
   3  -5 -11    1.10    3.35   3
  -3   5  10  160.03    6.77   1
  -3  -5  10  166.40   17.76   7
  -3   5  10  176.16   11.52   9
   3   5 -10  181.89   17.58   4
   3  -5 -10  175.82   16.01   2
   3  -5 -10  194.91   15.86   8
  -3  -5  10  203.98   17.58   5
   3  -5 -10  161.81   12.94   3
  -3   5   9   45.94    3.48   1
   3   5  -9   52.02    9.90   4
   3  -5  -9   54.03    9.26   2
   3  -5  -9   45.62    6.81   3
  -3   5   9   41.85    5.59   9
  -3  -5   9   60.27   10.95   7
  -3  -5   9   56.64    9.52   5
   3  -5  -9   50.31    8.63   8
   3   5  -8   64.68    9.59   9
   3  -5  -8   73.47    8.27   3
   3  -5  -8   61.09    9.40   2
   3   5  -8   66.29   10.31   4
  -3  -5   8   46.54    9.63   7
  -3   5   8   70.90    6.81   9
   3  -5  -8   56.52    8.66   8
  -3  -5   8   62.30    9.73   5
   3  -5  -7   -1.12    2.66   8
  -3  -5   7    1.17    2.78   5
   3  -5  -7    3.23    4.40   2
   3  -5  -7   -0.30    1.79   3
   3   5  -7    1.14    3.17   9
   3   5  -7   -0.09    2.82   4
  -3  -5   7   -0.74    3.62   7
  -3   5   7    0.26    2.05   3
  -3   5   7    2.29    1.68   9
   3  -5  -6   -2.12    3.81   8
  -3   5   6   -0.10    1.69   3
   3   5  -6    2.07    3.90   9
   3  -5  -6   -0.98    3.11   2
   3  -5  -6    1.70    2.42   3
  -3  -5   6   -4.96    3.50   5
   3   5  -6   -0.03    3.35   4
  -3   5   6    0.28    1.48   9
   3  -5  -5   66.22    9.46   8
   3  -5  -5   63.16    9.08   2
   3   5  -5   62.70    9.42   9
   3   5  -5   59.58    9.68   4
  -3   5   5   51.17    6.46   3
  -3   5   5   61.35    5.04   9
   3  -5  -5   66.89    6.67   3
  -3  -5   5   64.83    8.76   5
  -3   5   4    3.38    1.23   9
   3  -5  -4    2.59    2.22   3
  -3  -5   4    7.19    3.72   5
   3  -5  -4    6.95    4.60   2
   3  -5  -4    8.90    4.95   8
  -3   5   4    3.11    1.74   3
   3   5  -4    0.02    3.01   9
   3   5  -4    1.73    3.42   4
   3  -5  -3   18.81    6.04   8
  -3  -5   3   12.39    3.95   5
   3   5  -3   18.14    5.31   9
   3   5  -3   21.31    5.93   4
   3  -5  -3   16.54    4.80   2
  -3   5   3   14.24    2.03   9
   3  -5  -3   26.91    4.08   3
   3  -5  -2   30.82    3.85   3
   3  -5  -2   30.53    6.50   2
   3   5  -2   28.44    6.65   4
   3   5  -2   38.78    7.54   9
  -3  -5   2   31.05    5.83   5
   3  -5  -2   26.63    6.59   8
   3   5  -1   31.97    7.05   9
   3  -5  -1   35.74    6.83   2
   3  -5  -1   21.76    3.08   3
   3  -5  -1   27.19    6.74   8
   3  -5  -1   35.50    6.47   7
   3   5  -1   32.22    7.09   4
  -3  -5   1   26.04    5.41   5
   3  -5  -1   21.76    4.09   1
  -3  -5   0   18.61    4.55   5
  -3  -5   0   11.57    5.33   3
   3  -5   0   17.23    2.57   3
   3  -5   0   15.61    4.78   7
   3  -5   0   16.80    2.16   9
   3   5   0   25.78    6.67   4
   3   5   0   16.94    5.83   9
   3  -5   0   18.30    3.88   1
   3  -5   0   28.81    7.48   8
   3  -5   0   23.88    5.78   2
   3  -5   1    9.91    3.43   1
   3  -5   1    4.00    1.35   3
   3  -5   1    8.32    3.95   7
   3   5   1   -0.35    2.93   9
   3   5   1    3.12    3.09   4
  -3  -5  -1    0.69    3.44   3
   3  -5   1    1.77    1.29   9
   3  -5   1    3.58    3.45   2
   3  -5   1    4.06    3.82   8
  -3  -5  -1    4.60    2.78   5
  -3  -5  -2  307.41   14.48   8
   3  -5   2  276.12    8.52   3
   3  -5   2  297.32   18.61   7
  -3  -5  -2  322.48   20.37   3
   3   5   2  297.73   19.57   9
   3   5   2  296.69   15.73   5
  -3  -5  -2  294.73   15.16   5
   3  -5   2  290.10   10.82   9
   3  -5   2  287.05   15.19   1
   3  -5   2  313.70   17.62   2
   3  -5   3  327.91   16.86   1
   3   5   3  331.37   20.88   9
  -3  -5  -3  338.60   15.85   5
   3   5   3  353.52   16.84   5
   3  -5   3  323.63    9.16   3
   3  -5   3  324.63   19.54   7
  -3  -5  -3  368.93   21.77   3
  -3  -5  -3  335.05   14.15   8
   3  -5   3  331.10   12.74   9
   3  -5   3  342.29   18.11   2
   3   5   4  180.82   15.89   9
   3   5   4  178.80   11.95   5
  -3  -5  -4  184.10   11.50   5
   3  -5   4  168.02   14.44   7
  -3  -5  -4  171.97    8.64   1
   3  -5   4  168.76    9.91   9
  -3  -5  -4  190.21   15.98   3
   3  -5   4  191.04   13.24   2
   3  -5   4  169.72    6.95   3
  -3  -5  -4  180.97    9.78   8
   3  -5   5  121.17    6.05   3
   3  -5   5  126.09   12.48   7
   3  -5   5  111.86    6.14   3
   3  -5   5  116.20   10.25   2
   3  -5   5  120.28    8.84   9
   3   5   5  126.91   13.23   9
   3   5   5  116.51    9.71   5
  -3  -5  -5  128.88    7.83   8
  -3  -5  -5  123.92   13.13   3
  -3  -5  -5  122.74    6.99   1
  -3  -5  -6  259.32    9.81   1
  -3   5  -6  276.81   21.55   4
  -3  -5  -6  254.20   10.26   8
   3   5   6  264.09   14.33   5
   3  -5   6  257.62   17.96   7
   3  -5   6  269.56   13.82   9
  -3  -5  -6  278.03   19.61   3
   3  -5   6  235.27    8.96   3
   3  -5   6  253.68   14.85   2
   3   5   6  248.57   18.95   9
   3  -5   7   66.46    7.84   2
   3  -5   7   67.38    7.36   9
  -3   5  -7   65.25   11.33   4
   3   5   7   61.59    7.17   5
   3  -5   7   66.95    5.23   3
   3   5   7   85.46   11.48   9
  -3  -5  -7   68.30    5.36   8
  -3  -5  -7   55.30    9.63   3
   3  -5   7   77.46   10.37   7
   3  -5   8   70.52    9.82   7
   3   5   8   70.51    7.63   5
  -3  -5  -8   65.38    5.17   8
   3  -5   8   56.38    5.27   3
  -3   5  -8   71.25   11.61   4
   3   5   8   67.57   10.39   9
  -3  -5  -8   73.06   10.97   3
   3  -5   8   62.93    7.30   9
   3  -5   8   69.43    7.68   2
   3   5   9  221.29   13.38   5
   3  -5   9  235.62   13.62   2
  -3   5  -9  244.06   21.14   4
   3  -5   9  232.00   17.94   7
   3   5   9  250.86   19.87   9
  -3  -5  -9  254.72   19.19   3
   3  -5   9  236.86   11.19   3
  -3  -5  -9  223.17    9.53   8
   3   5  10  134.33   10.67   5
   3  -5  10  130.18   13.59   7
  -3  -5 -10  134.63    7.68   8
   3  -5  10  119.42    8.47   3
  -3   5 -10  142.65   16.95   4
   3  -5  10  129.93    9.93   2
  -3  -5 -10  135.64   14.32   3
   3   5  10  123.15   13.97   9
   3  -5  11   50.17    6.02   3
   3  -5  11   56.93    9.22   7
   3  -5  11   56.07    6.62   2
  -3   5 -11   51.58   10.63   4
  -3  -5 -11   51.90    9.29   3
   3   5  11   50.92    6.69   5
  -3  -5 -11   60.31    5.42   8
  -3  -5 -11   69.08   11.10   2
   3   5  11   50.21    9.57   9
   3   5  12   29.10    5.43   5
  -3  -5 -12   24.82    7.29   2
   3  -5  12   28.97    4.71   2
  -3  -5 -12   20.69    6.48   3
   3  -5  12   35.60    5.46   3
   3  -5  12   29.64    7.48   7
  -3   5 -12   28.26    8.76   4
   3   5  12   36.32    8.31   9
  -3  -5 -12   29.59    4.14   8
   3   5  13  147.42   16.36   9
   3  -5  13  135.31    9.52   2
   3  -5  13  156.95   15.91   7
  -3  -5 -13  146.26   15.88   3
  -3  -5 -13  138.80   16.19   2
  -3   5 -13  131.30   16.52   4
  -3  -5 -13  145.43    9.14   8
   3   5  14  124.03   15.22   9
  -3   5 -14  131.73   17.03   4
   3  -5  14  144.70   15.86   7
  -3  -5 -14  133.72    9.22   8
  -3  -5 -14  123.49   14.80   3
  -3  -5 -14  126.60   15.17   2
   3  -5  14  141.24    9.44   2
  -3   5 -15   24.61    8.51   4
  -3  -5 -15   28.69    8.53   3
  -3  -5 -15   29.04    8.25   2
   3  -5  15   31.84    4.40   2
   3   5  15   22.63    7.08   9
   3  -5  15   41.93    9.43   7
   3   5  16  279.64   22.90   9
   3  -5  16  263.44   22.08   7
  -3   5 -16  264.19   24.31   4
  -3  -5 -16  302.25   23.70   3
  -3  -5 -16  258.50   21.20   2
   3  -5  17   47.70   10.27   7
  -3   5 -17   52.38   12.03   4
  -3  -5 -17   54.11   10.66   2
   3   5  17   49.65   10.75   9
  -3  -5 -17   51.59   10.97   3
   3   5  18   79.97   13.68   9
  -3  -5 -18   70.88   12.96   3
   3  -5  18   65.15   12.38   7
  -3   5 -18   74.84   13.86   4
  -3  -5 -18   66.76   11.62   2
   3   5  19   16.85    7.69   9
  -3  -5 -19   13.10    5.91   2
  -3   5 -19   28.70   10.38   4
  -3  -5 -19   26.00    8.63   3
   3  -5  19   14.73    7.45   7
  -3  -5 -20   -2.34    4.73   2
  -3  -5 -20    1.29    5.00   3
   3  -5  20    1.03    4.52   7
  -3   5 -20   -4.07    4.60   4
   3   5  20    0.67    5.29   9
  -3  -5 -21    3.60    5.77   3
  -3  -5 -21    8.84    6.03   2
   3  -5  21   10.70    6.73   7
  -3   5 -21    4.32    5.36   4
   3   5  21   -7.46    5.72   9
   3  -5  22   -3.37    5.57   7
  -3  -5 -22    8.34    7.27   3
  -3  -5 -22   16.84    6.74   2
  -3   5 -22    1.40    4.94   4
   3   5  22    2.64    4.68   9
  -3  -5 -23   51.28   11.87   3
   3   5  23   50.60   11.82   9
   3  -5  23   38.44   10.85   7
  -3   5 -23   55.95   12.86   4
  -3  -5 -23   53.23   10.78   2
  -3  -5 -24   11.22    7.52   3
  -3   5 -24   -1.63    4.99   4
  -3  -5 -24   24.21    7.85   2
   3   5  24   12.85    6.26   9
   3  -5  24    2.78    5.93   7
   3   5  25   -2.00    5.40   9
  -3  -5 -25   -4.30    4.76   2
   3  -5  25   -2.00    5.76   7
  -3  -5 -25   -0.97    5.61   3
  -3   5 -25    9.10    6.58   4
   3   5  26   12.43    7.41   9
  -3  -5 -26   16.09    8.72   3
  -3   5 -26   18.71    9.79   4
  -3  -5 -26   13.64    7.04   2
   3  -5  26   16.36    9.31   7
   3   5  27   -0.17    5.84   9
   3  -5  27    2.78    6.48   7
  -3  -5 -27    4.64    6.16   3
  -3   5 -27    2.87    5.87   4
  -3  -5 -27   -0.48    3.96   2
   3  -5  28  -18.21    8.91   7
  -3  -5 -28   -5.07    4.71   2
   3   5  28   -6.80    6.44   9
  -3   5 -28   -1.97    7.28   4
  -3   5 -29    4.03    9.33   4
  -3  -5 -29   -3.16    5.32   2
   3   5  29   -2.21    5.63   9
  -3   5 -30   -0.65    6.03   4
   3  -7 -27    6.28    6.04   3
   3  -7 -26    4.95    5.75   3
   3  -7 -25   28.38    8.52   3
  -3  -7  25   43.45   13.91   5
  -3  -7  24   -5.56    6.68   7
   3  -7 -24   -3.78    5.15   3
  -3  -7  24   -0.96    8.36   5
   3   7 -23   12.59    8.48   4
  -3  -7  23    9.24    7.04   7
   3  -7 -23   11.59    6.32   3
  -3  -7  23   -6.82    7.40   5
   3  -7 -22   31.36   10.12   2
  -3  -7  22   27.16    9.47   7
   3  -7 -22   25.63    8.62   3
  -3  -7  22    3.69    6.07   5
   3   7 -22   13.36   10.61   4
   3  -7 -21   -8.39    5.62   3
   3   7 -21   -2.36    7.56   4
  -3  -7  21   11.32    7.48   5
   3  -7 -21   -2.04    5.19   2
   3  -7 -21   -4.89    4.53   8
  -3  -7  21  -11.29    6.97   7
   3   7 -20    4.90    6.52   4
   3  -7 -20   -1.92    4.19   3
  -3  -7  20   -4.01    5.72   7
   3  -7 -20    4.28    4.56   8
   3  -7 -20   12.91    7.90   2
  -3  -7  20  -12.00    7.74   5
  -3  -7  19    4.02    5.29   7
   3  -7 -19   -1.38    5.09   2
   3   7 -19    1.78    7.30   4
   3  -7 -19    3.86    4.49   3
  -3  -7  19    9.48    6.88   5
   3  -7 -19    4.76    4.28   8
   3   7 -18   13.03    9.06   4
  -3  -7  18    1.19    5.79   7
   3  -7 -18    4.36    4.20   3
   3  -7 -18    3.93    6.56   2
   3  -7 -18   14.18    6.79   8
  -3  -7  18    6.78    8.15   5
   3  -7 -17  100.96   14.05   3
  -3  -7  17  129.88   19.04   7
   3  -7 -17  103.81   15.91   2
   3  -7 -17  127.28   15.66   8
  -3  -7  17  127.50   17.99   5
   3   7 -17  108.21   18.58   4
   3  -7 -16   26.51    7.97   8
  -3  -7  16   43.38   11.76   7
   3  -7 -16   30.41    8.09   3
   3  -7 -16   32.32    9.47   2
  -3  -7  16   28.99    9.62   5
   3   7 -16   48.35   12.86   4
   3   7 -15  207.79   23.55   4
  -3  -7  15  207.28   23.36   7
   3  -7 -15  162.97   19.03   2
   3  -7 -15  171.92   17.11   3
   3  -7 -15  208.04   19.41   8
  -3  -7  15  194.99   21.02   5
   3  -7 -14    3.28    4.14   8
   3  -7 -14    8.74    6.31   3
   3   7 -14   13.41    8.50   4
  -3  -7  14   15.68    8.03   7
   3  -7 -14   10.99    6.20   2
  -3  -7  14   -3.34    4.30   5
  -3  -7  13   30.24    9.62   7
   3   7 -13   30.16   10.51   4
   3  -7 -13   32.22    7.66   3
   3  -7 -13   36.88    9.64   2
   3  -7 -13   26.39    6.75   8
  -3  -7  13   25.37    7.97   5
   3  -7 -12   22.66    6.99   8
   3  -7 -12   16.97    7.00   2
   3  -7 -12   23.71    6.21   3
  -3  -7  12   23.91    7.35   5
   3   7 -12   16.48    7.89   4
  -3  -7  12   16.93    7.42   7
   3  -7 -11   69.72   12.70   2
   3  -7 -11   52.37    8.73   3
   3   7 -11   55.28   12.06   4
  -3  -7  11   49.18   11.85   7
  -3  -7  11   51.94   10.41   5
   3  -7 -11   53.80   10.16   8
   3  -7 -10   41.54    9.14   8
  -3  -7  10   48.06    9.97   5
   3  -7 -10   61.42   11.43   2
   3  -7 -10   35.92    7.25   3
   3   7 -10   30.85   10.35   4
  -3  -7  10   61.15   12.96   7
   3   7  -9  343.40   28.05   4
  -3  -7   9  350.45   29.51   7
   3  -7  -9  307.16   18.90   3
  -3  -7   9  315.19   23.39   5
   3  -7  -9  314.83   24.42   2
   3  -7  -9  315.75   22.83   8
   3  -7  -8   17.82    5.24   3
  -3  -7   8   14.89    7.03   7
   3   7  -8   12.93    7.32   4
  -3  -7   8   15.95    6.56   5
   3  -7  -8   10.06    5.71   8
   3  -7  -8   23.77    7.19   2
   3  -7  -7   61.36   11.33   2
   3  -7  -7   52.40    7.56   3
  -3  -7   7   57.29   12.29   7
   3   7  -7   61.80   11.92   4
  -3  -7   7   53.84    9.64   5
   3   7  -7   60.96   10.32   9
   3  -7  -7   69.58   11.41   8
   3  -7  -6   -2.98    4.55   8
   3  -7  -6    9.19    6.17   2
   3  -7  -6    0.12    2.58   3
   3   7  -6    8.85    7.07   4
  -3  -7   6   -3.24    5.14   5
   3   7  -6   -5.54    6.54   9
   3  -7  -5  514.91   29.81   2
  -3  -7   5  478.69   26.48   5
   3   7  -5  511.81   28.38   9
   3  -7  -5  478.21   20.30   3
   3  -7  -5  528.81   30.55   8
   3   7  -5  498.63   32.27   4
   3   7  -4    4.75    5.57   9
   3  -7  -4    1.01    2.96   3
   3  -7  -4    4.45    5.79   8
   3  -7  -4    5.20    6.02   2
   3   7  -4   12.09    8.07   4
  -3  -7   4    1.38    3.87   5
   3   7  -3 1059.88   45.95   4
   3  -7  -3 1062.83   41.73   2
  -3  -7   3 1076.01   37.15   5
   3  -7  -3 1041.77   27.18   3
  -3  -7   3 1098.19   42.83   3
   3   7  -3 1132.29   41.87   9
   3  -7  -3 1092.41   45.07   8
   3  -7  -2   68.09   12.80   8
   3  -7  -2   57.26   11.36   2
  -3  -7   2   69.99   10.14   5
   3  -7  -2   50.70    6.15   3
   3  -7  -2   66.86   11.45   7
   3   7  -2   60.92   12.28   4
   3   7  -2   64.54   11.18   9
  -3  -7   2   63.87   11.63   3
   3  -7  -1  228.65   21.61   8
   3  -7  -1  221.03   19.01   2
  -3  -7   1  226.39   19.53   3
   3   7  -1  193.25   18.23   9
   3  -7  -1  218.20   11.44   3
  -3  -7   1  218.34   16.03   5
   3  -7  -1  215.65   19.63   7
   3  -7   0   13.31    6.11   8
  -3  -7   0   18.38    5.71   8
   3  -7   0   17.11    3.36   3
   3  -7   0   18.76    7.14   2
   3  -7   0   25.52    7.82   7
   3   7   0   24.95    7.26   9
  -3  -7   0   20.61    6.77   3
  -3  -7   0   25.08    5.54   5
  -3  -7  -1    4.75    3.72   8
   3  -7   1   10.42    5.69   8
   3   7   1    6.39    5.42   9
   3  -7   1    9.08    4.01   7
  -3  -7  -1    6.95    3.55   5
  -3  -7  -1    8.27    5.34   3
   3  -7   1    3.39    3.43   2
  -3  -7  -2    0.44    2.39   5
  -3  -7  -2    4.33    3.73   8
   3  -7   2  -11.11    6.45   8
  -3  -7  -2    4.57    3.76   3
   3  -7   2    4.12    4.21   2
   3  -7   2    9.10    5.46   7
   3   7   2   -1.22    5.57   9
  -3  -7  -3  244.24   20.27   3
   3  -7   3  235.78   23.09   8
   3  -7   3  240.81   20.62   7
   3   7   3  243.58   20.78   9
  -3  -7  -3  238.70   15.60   8
   3  -7   3  271.10   19.84   2
  -3  -7  -3  235.11   14.45   5
   3  -7   4    1.08    3.67   2
  -3  -7  -4    3.06    3.40   8
   3  -7   4   -0.80    4.35   7
   3   7   4   -0.29    6.10   9
  -3  -7  -4   -0.67    4.57   3
  -3  -7  -4   -0.31    2.60   5
  -3  -7  -5    3.50    2.21   8
   3  -7   5    5.57    3.80   2
  -3  -7  -5    0.69    3.57   3
   3   7   5   -0.11    5.96   9
   3  -7   5   -2.98    3.78   7
   3   7   6    0.15    4.75   9
   3  -7   6    3.06    3.01   2
  -3  -7  -6    0.27    4.59   3
   3  -7   6    6.18    4.47   7
   3  -7   7  146.09   16.51   7
   3   7   7  141.91   16.19   9
  -3  -7  -7  148.94   16.25   3
   3  -7   7  139.55   13.88   2
  -3  -7  -8   24.98    7.56   3
   3  -7   8   26.40    6.28   2
   3   7   8   32.85    8.71   9
   3  -7   8   24.18    7.84   7
   3  -7   9  216.51   20.27   7
   3   7   9  212.08   20.22   9
  -3  -7  -9  201.37   21.31   2
   3  -7   9  203.74   16.36   2
  -3  -7  -9  221.35   20.22   3
  -3  -7 -10    9.26    7.31   2
   3  -7  10    5.09    3.82   2
  -3  -7 -10   16.30    7.01   3
   3  -7  10   11.76    5.92   7
  -3   7 -10   19.38    7.82   4
   3   7  10    6.02    5.76   9
   3  -7  11   62.73    8.86   2
  -3  -7 -11   76.02   12.25   3
  -3  -7 -11   68.21   12.72   2
   3  -7  11   59.89   11.43   7
  -3   7 -11   57.12   12.94   4
   3   7  11   79.74   13.23   9
  -3  -7 -12   15.16    7.72   3
   3  -7  12   15.65    6.62   7
  -3   7 -12    6.68    6.27   4
   3   7  12    9.46    5.63   9
  -3  -7 -12    3.86    5.28   2
  -3  -7 -13    1.32    5.53   2
  -3  -7 -13    0.90    4.99   3
   3  -7  13    1.91    3.37   7
  -3   7 -13    1.22    5.58   4
   3   7  13    1.97    5.29   9
  -3  -7 -14    7.67    5.78   2
  -3  -7 -14   27.03    8.20   3
   3  -7  14    9.57    5.88   7
   3   7  14    6.92    5.47   9
  -3   7 -14   14.76    7.43   4
  -3  -7 -15   19.86    7.83   3
   3  -7  15   23.29    7.80   7
  -3   7 -15   45.18   12.47   4
  -3  -7 -15   25.95    8.74   2
   3   7  15   39.45   10.50   9
   3   7  16   21.62    9.53   9
  -3  -7 -16   12.84    6.80   2
  -3   7 -16    4.09    6.16   4
  -3  -7 -16   13.37    6.81   3
   3  -7  16    9.96    5.78   7
  -3  -7 -17    2.03    5.20   3
  -3  -7 -17    5.72    6.89   2
   3  -7  17    7.91    6.97   7
  -3   7 -17    1.01    5.63   4
   3   7  17   -3.98    6.19   9
  -3  -7 -18    6.67    6.65   2
  -3  -7 -18    3.63    5.06   3
  -3   7 -18    7.29    7.48   4
   3  -7  18    7.15    5.60   7
   3   7  18    2.26    4.75   9
  -3  -7 -19   38.88   11.09   3
  -3  -7 -19   25.85    9.14   2
   3  -7  19   47.80   11.54   7
  -3   7 -19   23.24   11.22   4
   3   7  19   24.37   10.29   9
  -3  -7 -20   49.87   11.86   2
  -3  -7 -20   57.05   12.87   3
   3  -7  20   57.08   12.75   7
   3   7  20   44.77   11.83   9
  -3   7 -20   35.76   11.60   4
  -3  -7 -21    6.19    6.55   3
   3   7  21   23.89    9.58   9
  -3   7 -21   11.38   10.02   4
  -3  -7 -21   16.01    7.09   2
   3  -7  21   13.72    7.38   7
  -3  -7 -22   17.34    8.74   3
  -3  -7 -22   11.96    6.85   2
  -3   7 -22    8.76    9.07   4
   3   7  22    2.59    5.59   9
   3  -7  22   17.87    7.51   7
   3  -7  23    5.99    6.11   7
  -3  -7 -23    6.68    6.38   3
  -3  -7 -23    6.10    5.44   2
  -3   7 -23   -2.73    6.94   4
   3   7  23    2.15    5.70   9
   3  -7  24    6.88    6.58   7
  -3  -7 -24   10.08    7.46   3
  -3  -7 -24    7.41    5.77   2
   3   7  24   -4.33    5.99   9
  -3   7 -24    1.55    8.11   4
   3   7  25   75.02   15.32   9
  -3  -7 -25   60.62   13.16   2
   3   7  26    4.15    7.00   9
   3   7  27   -7.70    7.34   9
  -3  -9  20   -4.04    6.23   5
  -3  -9  19   -2.26    5.37   5
  -3  -9  18   15.58    8.42   5
  -3  -9  17   46.55   12.43   5
   3   9 -16    8.05    7.57   4
  -3  -9  16   -0.67    4.48   5
  -3  -9  16    7.39    6.31   7
  -3  -9  15   13.32    7.27   5
  -3  -9  15    4.93    6.14   7
   3  -9 -15    5.67    6.24   2
   3   9 -15    2.54    8.17   4
   3  -9 -14   -0.37    5.82   2
  -3  -9  14    9.00    7.97   7
   3   9 -14    1.52    6.39   4
  -3  -9  14    6.92    5.77   5
  -3  -9  13    9.18    6.16   5
  -3  -9  13   10.75    7.96   7
   3  -9 -13   11.03    7.50   2
   3   9 -13    0.17    7.08   4
   3  -9 -12   42.48   11.68   2
  -3  -9  12   18.35    9.22   7
   3   9 -12   21.82   10.38   4
   3  -9 -11   15.34    8.43   2
   3   9 -11    7.44    7.70   4
  -3  -9  11    4.54    6.03   7
   3  -9 -10    1.69    5.17   2
  -3  -9  10    2.79    6.91   7
   3   9 -10    4.71    5.44   4
   3  -9 -10   -5.60    4.96   8
   3  -9  -9   60.70   11.72   8
   3  -9  -9   53.87   12.45   2
  -3  -9   9   46.91   13.59   7
   3   9  -9   34.41   11.13   4
   3  -9  -8   -1.47    4.29   8
   3  -9  -8    9.09    5.78   2
  -3  -9   8   -7.58    7.17   7
   3   9  -8    9.50    7.20   4
  -3  -9   7   15.41    8.07   7
   3  -9  -7   15.91    7.88   8
   3   9  -7    6.04    5.53   4
   3  -9  -7   27.53    8.59   2
   3  -9  -6    4.82    5.04   8
  -3  -9   6   -7.75    5.57   3
   3  -9  -6    6.52    6.08   2
  -3  -9   6   -0.28    4.33   7
   3   9  -5    5.64    5.14   9
   3  -9  -5    6.88    5.50   8
  -3  -9   5   12.94    7.45   7
  -3  -9   5    1.65    4.45   3
  -3  -9   4   32.02    9.26   3
   3  -9  -4   14.43    6.56   8
   3  -9  -4   38.79   10.75   2
   3  -9  -4   11.75    6.58   7
  -3  -9   4   23.64   10.04   7
   3   9  -4   19.30    7.30   9
  -3  -9   3   64.43   12.11   3
   3  -9  -3   45.89   11.23   8
   3   9  -3   84.94   13.47   9
   3  -9  -3   51.19   11.17   2
   3  -9  -3   72.44   13.45   7
   3  -9  -2   96.68   16.64   8
   3  -9  -2   84.18   14.30   7
   3   9  -2  144.69   17.25   9
   3  -9  -2   96.85   15.06   2
  -3  -9   2  103.03   14.87   3
   3  -9  -1   10.65    7.15   8
  -3  -9   1   -2.34    4.83   3
   3  -9  -1   -0.08    5.74   7
   3   9  -1   -3.15    4.53   9
   3  -9  -1   -2.44    4.61   2
   3  -9   0   10.10    5.66   7
   3  -9   0   10.63    6.13   2
   3   9   0   11.83    4.67   9
   3  -9   0   10.61    7.62   8
  -3  -9   0   13.58    5.86   3
  -3  -9  -1    3.48    4.82   3
   3  -9   1    9.63    6.22   7
   3  -9   1   -1.81    4.52   8
   3   9   1   14.19    6.08   9
   3  -9   1   10.66    6.31   2
   3  -9   2    1.10    3.67   2
  -3  -9  -2   -3.22    4.71   3
   3  -9   2   -0.61    3.87   7
   3   9   2  -11.22    5.72   9
   3  -9   2    1.10    4.57   8
   3  -9   3    5.52    6.39   8
   3  -9   3   27.28    8.15   2
   3  -9   3   24.30    8.56   7
   3   9   3    5.43    6.13   9
  -3  -9  -3   11.06    7.06   3
   3   9   4    9.33    5.86   9
   3  -9   4   -2.57    5.72   8
   3  -9   4    3.81    4.68   7
  -3  -9  -4   14.73    6.83   3
   3  -9   4    3.16    3.56   2
  -3  -9  -5    7.92    5.29   2
   3  -9   5   18.50    7.44   7
   3  -9   5    5.67    5.27   2
   3   9   5   -2.86    4.54   9
   3  -9   5    4.55    5.37   8
  -3  -9  -5   10.11    6.24   3
  -3  -9  -6   28.51   10.09   2
   3   9   6   29.53    8.63   9
  -3  -9  -6   22.58    7.53   3
   3  -9   6   -0.05    4.76   8
   3  -9   6   27.37    7.81   2
   3  -9   6   34.89    9.95   7
   3  -9   7   -0.73    5.07   8
   3  -9   7    6.14    4.68   2
  -3  -9  -7    5.51    4.94   3
  -3  -9  -7    4.25    4.30   2
   3  -9   7   -6.49    5.46   7
   3  -9   8   13.63    6.73   7
  -3  -9  -8   22.24    7.69   3
  -3  -9  -8   11.37    7.56   2
  -3  -9  -9    0.52    5.12   2
  -3  -9  -9    1.96    5.12   3
   3  -9   9    6.57    5.12   7
  -3  -9 -10    1.20    5.75   2
  -3  -9 -10   -3.26    4.92   3
   3  -9  10   13.66    6.85   7
   3  -9  11   -2.31    5.16   7
  -3  -9 -11    1.03    4.48   3
  -3  -9 -11   -1.13    6.53   2
   3  -9  12    5.77    5.20   7
  -3  -9 -12   16.73    7.27   3
  -3  -9 -12   17.80    8.77   2
  -3  -9 -13   -4.40    5.16   3
   3  -9  13   -2.18    4.58   7
  -3  -9 -14    4.85    8.12   2
  -3  -9 -14    6.56    6.47   3
   3  -9  14   11.93    6.86   7
  -3  -9 -15   13.88    7.40   3
  -3  -9 -15   24.34   10.31   2
   3  -9  15    5.51    5.80   7
  -3  -9 -16   12.04    7.03   3
   3  -9  16   -0.84    4.91   7
  -3  -9 -17   17.58    7.85   3
   3  -9  17   14.15    6.94   7
  -3  -9 -18    7.19    5.98   3
   3  -9  18   16.80    8.08   7
  -3  -9 -19   47.36   13.14   3
   3 -11  -1    3.09    5.82   2
   3 -11   0   28.01    9.68   2
   3 -11   1   14.48    7.32   2
   3 -11   5   31.09   11.18   8
   3 -11   6   42.52   13.50   8
  -4   0  36   17.86    9.17   7
  -4   0  35    1.79    5.26   7
  -4   0  34  -14.45    7.00   7
   4   0 -34    7.92    5.91   4
   4   0 -33   13.22    6.66   4
  -4   0  33   11.68    6.78   7
   4   0 -32  252.85   24.52   4
  -4   0  32  217.20   23.21   7
   4   0 -32  238.56   21.04   6
   4   0 -31   17.17    8.20   4
  -4   0  31   10.15    6.78   7
   4   0 -31    3.20    4.66   6
   4   0 -30    3.28    3.56   6
  -4   0  30    0.07    5.45   7
   4   0 -30    1.81    5.33   4
  -4   0  29    7.94    5.98   7
   4   0 -29   -1.67    4.22   6
  -4   0  28   38.11    9.51   7
   4   0 -28   55.02   10.00   6
  -4   0  27    1.97    3.95   7
   4   0 -27    4.49    4.50   6
   4   0 -26  192.42   17.12   6
  -4   0  26  195.38   19.34   7
  -4   0  25    4.93    4.57   7
   4   0 -25    6.38    4.43   6
  -4   0  24   33.34    7.86   7
   4   0 -24   34.95    7.46   6
  -4   0  23   -5.38    4.16   7
   4   0 -23    0.86    3.20   6
  -4   0  22   49.78    8.99   7
   4   0 -22   45.77    8.26   6
  -4   0  21    5.10    4.16   7
   4   0 -21    3.09    3.75   6
  -4   0  20  114.74   12.70   7
   4   0 -20  120.76   12.12   6
   4   0 -20  101.73   13.40   8
   4   0 -19    9.61    4.76   6
  -4   0  19    6.48    4.83   7
   4   0 -19   18.92    7.66   8
  -4   0  18 1153.98   36.96   7
   4   0 -18 1167.75   35.85   6
   4   0 -18 1143.81   42.28   8
  -4   0  17    4.38    4.27   7
   4   0 -17   11.84    6.28   6
   4   0 -17   18.13    7.39   8
  -4   0  16 1103.57   33.08   7
   4   0 -16 1093.87   33.07   6
   4   0 -16 1144.43   39.42   8
  -4   0  15   -1.15    2.43   7
   4   0 -15   -0.38    2.97   6
   4   0 -15    0.62    4.52   8
  -4   0  14   -0.18    2.79   5
  -4   0  14    1.02    2.48   7
   4   0 -14   -0.28    2.73   6
   4   0 -14    4.77    3.89   8
   4   0 -13   -0.18    2.30   6
   4   0 -13   -1.39    1.93   7
  -4   0  13    2.95    3.29   5
  -4   0  13    0.38    1.99   7
   4   0 -13    2.32    3.82   8
  -4   0  12  175.81   11.03   7
   4   0 -12  150.65   11.28   6
  -4   0  12  139.86   12.28   5
   4   0 -12  161.62   11.57   7
   4   0 -12  161.60   13.46   8
  -4   0  11    8.66    4.24   5
   4   0 -11    4.79    3.78   8
  -4   0  11   -0.17    1.59   7
   4   0 -11    2.20    2.42   7
   4   0 -11    2.47    2.61   6
   4   0 -10  939.74   29.23   8
   4   0 -10  877.88   24.51   7
   4   0 -10  878.59   25.15   6
  -4   0  10  868.36   21.94   7
  -4   0  10  852.82   28.04   5
   4   0  -9   -0.25    2.03   6
  -4   0   9    3.54    3.26   9
  -4   0   9    1.73    1.42   7
  -4   0   9    4.57    3.04   5
   4   0  -9    2.57    2.09   7
   4   0  -9    0.63    2.96   8
  -4   0   8  368.08   13.10   7
  -4   0   8  386.24   17.66   8
  -4   0   8  400.19   16.28   6
   4   0  -8  385.00   15.90   6
   4   0  -8  385.96   17.33   8
   4   0  -8  370.29   14.44   7
  -4   0   8  368.89   16.38   9
  -4   0   8  379.63   17.58   5
   4   0  -7    2.51    2.55   8
   4   0  -7    0.23    1.81   6
  -4   0   7    1.19    2.01   9
   4   0  -7   -1.58    2.97   5
  -4   0   7    0.65    1.68   6
  -4   0   7    0.78    1.51   7
  -4   0   7    6.41    3.46   8
  -4   0   7    3.32    3.57   5
  -4   0   6 2816.62   33.67   7
   4   0  -6 2844.29   41.57   9
   4   0  -6 2736.31   43.54   5
  -4   0   6 2892.71   40.84   6
   4   0  -6 2866.59   39.66   6
   4   0  -6 2801.07   42.63   8
  -4   0   6 2747.96   41.91   9
  -4   0   6 2777.21   43.96   5
  -4   0   6 2701.42   42.55   8
  -4   0   5   18.44    4.26   7
  -4   0   5   21.16    5.79   6
  -4   0   5   13.17    5.82   8
  -4   0   5   15.52    6.17   9
   4   0  -5   33.44    6.97   5
   4   0  -5   23.53    6.60   6
  -4   0   5   23.64    7.71   5
   4   0  -5   26.91    6.85   9
   4   0  -499999.00  252.76   5
   4   0  -3  508.33   18.90   5
   4   0  -3  355.09   14.94   6
   4   0  -2 2244.41   34.31   9
   4   0  -2 2224.61   32.92   8
   4   0  -2 2238.39   30.84   6
  -4   0   2 2252.38   36.35   5
   4   0  -2 2213.46   36.24   5
  -4   0   2 2212.36   34.29   9
  -4   0   2 2278.52   34.81   8
  -4   0   1    3.62    2.29   8
   4   0  -1   -2.16    2.08   8
   4   0  -1    7.25    2.40   6
   4   0  -1    4.89    3.00   9
  -4   0   1    2.63    2.13   6
   4   0  -1    8.29    2.56   5
  -4   0   1    0.68    2.15   5
  -4   0   1    2.15    2.30   9
  -4   0   0 3723.72   45.87   5
  -4   0   0 3638.10   35.60   7
  -4   0   0 3620.38   43.10   9
   4   0   0 3644.76   37.27   6
  -4   0   0 3557.75   43.45   8
   4   0   0 3661.26   43.73   9
   4   0   0 3636.07   41.28   8
   4   0   0 3657.20   46.16   5
  -4   0  -1    4.52    2.66   9
  -4   0  -1    5.57    2.97   5
  -4   0  -1   -0.83    1.99   8
  -4   0  -1    9.87    2.96   7
  -4   0  -1    1.56    2.13   1
   4   0   1    0.03    3.31   9
   4   0   1   -0.91    1.80   8
   4   0   1    2.60    2.88   5
   4   0   210472.81   78.71   5
  -4   0  -210573.10   83.00   1
  -4   0  -210398.01   68.04   7
  -4   0  -210111.51   57.25   6
  -4   0  -210286.21   72.26   3
   4   0   210372.91   75.75   9
  -4   0  -210471.31   73.74   9
   4   0   210251.31   72.21   8
  -4   0  -3   38.43    5.64   9
   4   0   3    0.05    2.16   5
   4   0   3   -0.80    2.38   8
  -4   0  -3   11.03    4.07   1
   4   0   3    2.87    3.26   1
  -4   0  -3   19.10    3.80   6
   4   0   3    0.18    2.90   9
  -4   0  -3   19.21    5.45   3
   4   0   3    5.40    2.52   7
  -4   0  -3   22.63    4.18   7
  -4   0  -4 5735.48   64.12   1
   4   0   4 5853.00   56.70   7
  -4   0  -4 5788.24   56.45   7
   4   0   4 5684.06   37.01   4
   4   0   4 5717.49   57.09   3
  -4   0  -4 5689.54   55.94   3
   4   0   4 5774.62   64.17   1
   4   0   4 5683.07   58.80   9
   4   0   5    1.97    2.25   1
   4   0   5    5.97    2.69   7
  -4   0  -5    4.44    3.53   7
   4   0   5   -0.49    0.84   4
   4   0   5    2.26    2.08   3
  -4   0  -5    0.47    3.70   1
   4   0   5    0.91    2.51   9
  -4   0  -5    5.75    3.48   3
   4   0   6 5001.35   63.38   1
   4   0   6 4825.42   33.43   4
   4   0   6 5124.91   58.58   7
   4   0   6 4989.39   57.74   3
  -4   0  -6 5065.87   64.30   1
  -4   0  -6 5003.12   59.35   7
   4   0   6 5170.25   59.78   9
  -4   0  -6 5149.86   56.59   3
  -4   0  -6 4991.34   37.61   4
   4   0   7    2.70    3.17   1
   4   0   7   -0.20    0.88   4
   4   0   7    1.47    2.47   7
  -4   0  -7    1.59    2.44   7
  -4   0  -7    0.27    1.31   4
  -4   0  -7    1.98    2.94   3
   4   0   7    0.47    1.76   3
  -4   0  -8   76.82    7.80   3
   4   0   8   76.10    8.16   7
  -4   0  -8   73.32    5.24   4
   4   0   8   80.01    7.96   3
  -4   0  -9    0.97    1.79   4
   4   0   9    2.47    4.16   7
  -4   0  -9    0.07    2.34   3
   4   0   9    0.36    2.19   3
  -4   0 -1011900.09   72.79   4
   4   0  1012053.99  106.73   7
  -4   0 -1011968.99   99.68   3
   4   0  11    4.85    4.61   7
  -4   0 -11    0.00    1.37   2
  -4   0 -11    3.20    4.07   3
  -4   0 -11    2.59    2.25   4
  -4   0 -12  900.22   18.58   2
  -4   0 -12  914.09   22.55   4
   4   0  12  909.80   31.65   7
  -4   0 -12  916.72   29.89   3
  -4   0 -13   -0.41    2.57   3
  -4   0 -13   -0.01    1.45   4
  -4   0 -13    0.37    1.20   2
   4   0  13    1.02    3.14   7
  -4   0 -14   36.73    4.17   2
  -4   0 -14   31.33    6.61   3
  -4   0 -14   36.62    5.15   4
   4   0  14   32.41    6.86   7
  -4   0 -15   -0.73    2.30   4
  -4   0 -15    1.16    3.77   3
  -4   0 -15    0.42    1.52   2
  -4   0 -16  844.33   32.81   3
  -4   0 -16  793.07   24.91   4
   4   0  16  814.73   33.62   7
  -4   0 -17    0.42    1.72   4
  -4   0 -17    2.28    4.01   3
   4   0  17    3.21    4.73   7
  -4   0 -18   14.17    4.29   4
  -4   0 -18   21.38    6.79   3
   4   0  18   29.08    7.32   7
   4   0  19    9.60    6.17   7
  -4   0 -19    2.03    3.02   4
  -4   0 -19    0.15    3.46   3
  -4   0 -20  702.93   27.25   4
   4   0  20  645.18   33.40   7
  -4   0 -20  732.08   34.57   3
   4   0  21    3.07    5.94   7
  -4   0 -21    3.62    3.60   4
  -4   0 -21    1.59    2.20   6
  -4   0 -21    2.43    3.69   3
   4   0  22  188.77   19.53   7
  -4   0 -22  183.02   10.99   6
  -4   0 -22  185.65   14.96   4
  -4   0 -22  142.43   16.42   3
   4   0  23    6.92    7.68   7
  -4   0 -23    6.99    5.21   4
  -4   0 -23    0.81    5.20   3
  -4   0 -24  801.71   39.89   3
  -4   0 -24  815.51   33.11   4
   4   0  24  838.05   42.19   7
  -4   0 -25    0.38    4.06   4
   4   0  25    5.72    7.04   7
  -4   0 -25    8.39    7.40   3
  -4   0 -26  197.65   17.61   4
  -4   0 -26  225.84   22.70   3
   4   0  26  199.81   21.98   7
  -4   0 -27   13.07    5.32   4
  -4   0 -27   13.33    7.69   3
   4   0  27    8.84    7.32   7
   4   0  28    4.24    6.02   7
  -4   0 -28    0.35    5.32   3
  -4   0 -29   -0.77    5.48   3
   4   0  29    3.71    4.67   7
   4   0  30   -4.99    5.66   7
  -4   0 -30   11.11    6.67   3
   4   0  31    3.66    5.80   7
  -4   0 -31   -3.09    5.97   3
   4   0  32   23.54    9.13   7
  -4   0 -32    8.75    8.23   3
  -4  -2  34   10.22    8.00   7
   4  -2 -34    1.80    4.48   6
   4  -2 -33    3.64    4.33   6
   4   2 -33    3.03    5.60   4
  -4  -2  33    1.03    4.64   7
  -4  -2  32    7.91    7.87   7
  -4   2  32   10.66    6.43   7
  -4   2  32   -6.11    6.04   5
   4   2 -32    4.68    6.89   4
   4  -2 -32    5.53    4.73   6
  -4   2  31    8.42    6.22   7
   4   2 -31   22.54    8.34   4
  -4  -2  31   13.59    7.08   7
   4  -2 -31   26.17    8.33   6
  -4   2  31   -4.49    5.98   5
   4   2 -30   33.67   11.05   4
   4  -2 -30   38.21    9.63   6
  -4  -2  30   21.23    9.20   7
  -4   2  30   39.24    9.46   7
  -4   2  30   42.92   10.97   5
  -4   2  29   41.57    9.64   7
   4  -2 -29   67.41   11.71   6
   4   2 -29   60.46   12.76   4
  -4  -2  29   48.56   11.41   7
   4   2 -29   48.24    9.79   6
  -4   2  28    5.56    4.98   7
  -4  -2  28    7.06    6.22   7
   4  -2 -28   10.60    6.54   6
   4   2 -28    6.67    4.12   6
   4   2 -28    3.28    4.86   4
  -4   2  27   10.90    6.07   7
   4   2 -27    9.16    6.38   4
  -4  -2  27   11.41    6.63   7
   4  -2 -27   12.23    6.28   6
   4   2 -27    5.12    3.88   6
  -4  -2  26   21.81    8.06   7
   4  -2 -26   22.08    7.83   8
   4  -2 -26   31.41    8.41   6
  -4   2  26   27.02    8.24   7
   4   2 -26   23.02    7.91   4
   4   2 -26   33.77    7.48   6
  -4   2  25   92.96   12.79   7
   4   2 -25   95.81   14.45   4
   4  -2 -25   78.09   11.96   6
   4   2 -25   74.15   10.82   6
   4  -2 -25   80.47   13.94   8
  -4  -2  25  103.35   14.89   7
   4  -2 -24    0.82    4.61   8
   4  -2 -24    2.09    3.61   6
  -4   2  24   -1.11    3.48   7
   4   2 -24   -0.60    4.62   4
  -4  -2  24    2.73    5.20   7
   4   2 -24    3.16    3.87   6
   4   2 -23    5.02    6.53   4
   4  -2 -23    7.43    4.40   6
  -4   2  23    1.29    4.65   7
  -4  -2  23    8.38    5.48   7
   4   2 -23    3.61    3.05   6
   4  -2 -23    7.53    5.33   8
   4  -2 -22    2.13    4.31   8
   4   2 -22   12.00    6.65   4
  -4   2  22    1.92    3.43   7
  -4  -2  22    4.99    5.56   7
   4  -2 -22    2.48    4.07   6
   4   2 -22    1.35    3.50   6
   4   2 -21    0.92    3.38   4
  -4   2  21    4.87    3.58   7
  -4  -2  21   11.82    5.59   7
   4   2 -21    8.19    3.80   6
   4  -2 -21    6.90    4.88   6
   4  -2 -21    9.44    6.33   8
   4   2 -20    6.20    3.83   6
   4   2 -20    0.77    3.79   4
  -4   2  20   -1.64    2.67   7
  -4  -2  20    1.65    3.50   7
   4  -2 -20   -1.26    2.59   6
   4  -2 -20    2.64    3.85   8
  -4   2  19   79.11   10.78   5
   4   2 -19   93.22   12.41   4
  -4   2  19   93.21   10.98   7
  -4  -2  19   82.07   11.52   7
   4  -2 -19  102.60   12.19   6
   4   2 -19   86.31   10.31   6
   4  -2 -19   89.39   12.06   8
   4   2 -18   62.52   10.29   4
  -4   2  18   53.15    7.88   7
   4  -2 -18   60.75    9.99   8
  -4  -2  18   55.91    9.51   7
   4  -2 -18   38.53    7.70   6
  -4   2  18   60.14    9.26   5
   4   2 -18   42.07    7.13   6
   4   2 -17  225.47   17.68   4
  -4   2  17  232.05   15.05   7
  -4   2  17  218.82   16.19   5
   4  -2 -17  213.12   16.68   6
   4   2 -17  220.17   15.44   6
   4  -2 -17  230.17   18.30   8
  -4  -2  17  226.99   17.58   7
   4   2 -16  139.08   13.82   4
  -4   2  16  120.63   10.54   7
  -4  -2  16  130.54   13.18   7
   4   2 -16  135.23   12.05   6
  -4   2  16  120.78   11.69   5
   4  -2 -16  112.67   12.62   8
   4  -2 -16  114.69   12.06   6
  -4   2  15  272.96   15.00   7
   4  -2 -15  227.06   17.32   8
   4  -2 -15  239.31   13.71   7
  -4  -2  15  259.03   17.94   7
  -4   2  15  261.79   16.36   5
   4   2 -15  226.85   15.12   6
   4   2 -15  251.71   17.58   4
  -4   2  14   36.74    6.61   5
  -4  -2  14   35.02    8.23   5
   4   2 -14   33.04    7.02   4
  -4   2  14   39.27    5.65   7
   4  -2 -14   36.72    5.30   7
  -4  -2  14   40.47    7.58   7
   4   2 -14   41.96    6.70   6
   4  -2 -14   29.52    6.63   8
   4   2 -13  310.62   18.38   4
  -4   2  13  326.06   14.79   7
   4  -2 -13  331.64   14.49   7
  -4  -2  13  337.74   19.94   7
   4  -2 -13  318.77   19.30   8
  -4  -2  13  315.65   20.91   5
  -4   2  13  323.93   16.88   5
   4   2 -12    2.59    3.65   4
  -4  -2  12    2.07    3.99   5
  -4   2  12    0.54    2.54   5
   4  -2 -12    2.29    3.75   8
  -4   2  12   -0.13    1.42   7
   4  -2 -12    0.93    1.75   7
  -4  -2  12    0.89    2.83   7
  -4  -2  11  258.45   17.92   5
   4   2 -11  226.35   14.92   4
   4  -2 -11  226.71   10.74   7
  -4  -2  11  260.17   17.10   7
  -4   2  11  224.13   10.93   7
   4  -2 -11  242.80   16.06   8
  -4   2  11  231.02   13.06   5
   4   2 -10  753.35   25.86   4
  -4   2  10  718.04   18.07   7
   4  -2 -10  707.65   17.44   7
  -4  -2  10  777.54   28.66   7
   4  -2 -10  741.17   27.35   8
  -4  -2  10  787.63   30.08   5
  -4   2  10  768.12   22.70   5
  -4   2   9  159.61    9.99   5
   4  -2  -9  168.10    7.79   7
   4   2  -9  162.80   11.72   4
  -4  -2   9  185.83   14.39   5
  -4  -2   9  182.75   14.04   7
   4  -2  -9  157.34   12.46   8
  -4   2   9  159.90   11.29   3
   4   2  -8   75.18    7.84   4
   4  -2  -8   82.01    4.94   7
  -4  -2   8   85.11    9.73   7
   4   2  -8   79.39    9.39   9
  -4   2   8   66.12    7.03   3
  -4  -2   8   65.77    8.54   5
  -4   2   8   76.63    6.81   5
   4  -2  -8   96.81    9.68   8
   4   2  -7 1407.63   31.30   4
   4  -2  -7 1358.40   34.54   8
  -4  -2   7 1334.19   36.06   5
  -4   2   7 1299.30   28.89   3
   4   2  -7 1320.17   35.13   9
  -4  -2   7 1319.84   36.22   7
   4  -2  -7 1350.22   26.46   5
   4  -2  -7 1219.90   16.53   7
  -4   2   7 1274.83   25.90   5
  -4  -2   7 1318.37   31.75   8
  -4   2   6   15.93    3.11   5
   4  -2  -6   15.01    1.65   7
   4   2  -6   20.04    4.06   4
  -4   2   6   15.89    2.82   9
   4   2  -6   14.91    5.31   9
   4  -2  -6   15.25    4.91   8
  -4  -2   6   16.04    3.72   8
   4  -2  -6   14.77    3.35   5
  -4  -2   6   13.26    4.46   5
  -4   2   6   18.90    3.77   3
  -4   2   5    7.20    2.08   9
   4  -2  -5    8.80    3.84   8
   4   2  -5   13.10    3.54   4
  -4   2   5   13.22    3.90   2
  -4   2   5    5.59    2.03   3
  -4   2   5    6.88    2.57   5
   4   2  -5    8.03    3.91   9
  -4  -2   5   10.44    2.89   6
  -4  -2   5   12.90    4.29   5
   4   2  -5    9.12    4.05   5
   4  -2  -5    8.30    2.59   5
  -4  -2   5   13.63    3.47   8
   4  -2  -4 4601.23   45.83   5
   4   2  -4 4773.56   50.74   4
   4   2  -4 4777.15   64.45   9
  -4   2   4 4678.88   43.67   3
   4  -2  -4 4710.23   63.44   8
  -4   2   4 4608.79   36.50   9
  -4   2   4 4579.98   55.42   2
   4   2  -4 4726.05   63.08   5
  -4   2   4 4735.75   45.32   5
  -4   2   4 4718.23   66.76   8
  -4  -2   4 4729.57   65.55   9
  -4  -2   4 4726.22   62.66   5
  -4  -2   4 4767.60   50.31   8
  -4   2   3   61.58    3.98   9
   4   2  -3   75.99    6.42   4
  -4   2   3   70.91    7.05   1
   4  -2  -3   66.08    7.91   8
  -4   2   3   72.30    7.01   2
   4   2  -3   71.58    8.58   5
  -4   2   3   64.67    8.21   8
   4  -2  -3   63.90    5.92   5
  -4  -2   3   73.32    8.29   5
  -4  -2   3   65.49    5.64   8
   4   2  -3   88.88    8.99   9
  -4   2   3   69.06    5.71   5
  -4   2   3   66.01    4.83   3
  -4  -2   3   54.77    7.11   9
   4  -2  -2   12.09    4.41   8
  -4  -2   2    4.92    2.71   9
   4  -2  -2   10.34    2.62   5
  -4   2   2    6.66    3.97   8
  -4  -2   2   13.79    4.05   5
  -4  -2   2   10.22    2.35   8
   4   2  -2    7.93    2.50   4
   4  -2  -2    8.37    1.31   7
  -4   2   2   12.03    3.18   2
  -4   2   2    4.57    2.97   1
  -4   2   2    8.42    1.90   3
   4   2  -2   14.28    4.03   5
  -4   2   2    9.68    1.55   9
   4   2  -2    1.59    2.67   9
  -4   2   1 5361.26   53.15   2
   4  -2  -1 5260.25   50.14   5
   4   2  -1 5244.50   66.70   9
   4  -2  -1 5089.69   30.43   9
   4  -2  -1 5398.18   68.52   8
   4   2  -1 5340.20   47.58   4
  -4  -2   1 5213.45   40.66   8
   4  -2  -1 5313.27   34.80   7
  -4  -2   1 5258.44   66.33   9
  -4  -2   1 5286.89   62.88   5
   4   2  -1 5381.51   63.58   5
  -4   2   1 5352.19   58.57   1
   4   2   0  601.64   15.36   4
   4  -2   0  591.25   19.89   1
  -4   2   0  594.94   14.75   7
   4  -2   0  595.16   23.38   8
  -4   2   0  643.83   20.71   1
   4  -2   0  595.15   11.07   9
  -4   2   0  616.50   17.44   2
   4   2   0  643.08   23.42   9
   4   2   0  636.54   21.77   5
  -4  -2   0  637.25   21.63   5
  -4  -2   0  612.61   22.77   9
   4  -2   0  651.16   13.87   7
   4  -2   0  630.09   17.92   5
  -4  -2   0  611.78   12.39   8
  -4  -2  -1  673.84   13.87   4
   4  -2   1  680.88   21.62   1
   4   2   1  665.87   15.34   4
   4  -2   1  687.08   15.93   7
  -4  -2  -1  688.17   23.72   9
   4   2   1  701.66   24.63   9
  -4   2  -1  661.64   16.70   7
  -4  -2  -1  671.37   11.31   8
   4  -2   1  682.29   25.23   8
   4  -2   1  680.66   12.92   9
  -4  -2  -1  662.44   21.68   5
   4   2   1  661.21   22.02   5
  -4   2  -1  673.27   21.83   1
  -4   2  -1  680.74   17.45   2
   4  -2   2 1382.98   32.46   4
  -4  -2  -2 1382.61   18.35   4
  -4   2  -2 1375.75   32.03   1
   4   2   2 1343.60   20.93   4
   4  -2   2 1372.83   19.88   9
  -4   2  -2 1335.17   25.19   7
  -4  -2  -2 1400.05   30.96   5
  -4  -2  -2 1360.58   34.23   3
   4  -2   2 1399.38   31.80   1
  -4  -2  -2 1385.25   33.71   9
   4   2   2 1386.72   34.72   9
  -4   2  -2 1341.39   23.25   2
   4   2   2 1396.31   31.79   5
   4  -2   2 1343.16   24.31   7
  -4   2  -3  106.68    6.34   2
   4  -2   3  106.55    9.16   4
   4   2   3  100.73    5.50   4
   4  -2   3  101.98    7.37   7
  -4   2  -3  125.07   10.28   1
  -4   2  -3  108.58    7.61   7
  -4  -2  -3  115.43   10.31   3
   4   2   3  112.89   10.36   9
  -4  -2  -3  114.84    9.82   9
  -4   2  -3  111.30    4.42   3
   4   2   3  115.89    9.35   5
  -4  -2  -3  109.78    4.83   4
  -4  -2  -3  101.62    8.21   1
  -4  -2  -3  113.35    8.95   5
   4  -2   3  117.26    9.71   1
   4  -2   4  588.59   21.94   1
   4  -2   4  587.49   18.49   7
   4  -2   4  608.39   21.61   4
   4   2   4  591.20   23.38   9
  -4   2  -4  620.32   19.09   7
   4   2   4  606.46   21.18   5
  -4  -2  -4  549.49   18.91   1
   4  -2   4  600.27   12.65   6
   4  -2   4  579.05   12.34   3
  -4  -2  -4  583.17   23.01   3
  -4   2  -4  574.25   13.52   2
  -4   2  -4  614.95   11.80   3
  -4  -2  -4  569.75   10.30   4
  -4  -2  -5   99.11    8.43   1
  -4  -2  -5   95.21    4.16   4
   4  -2   5  109.17    9.38   4
   4   2   5  112.61   10.56   9
   4  -2   5  106.70    8.60   7
   4  -2   5  106.45    9.72   1
   4  -2   5   96.40    4.54   6
   4  -2   5   90.01    5.53   3
  -4  -2  -5  103.22   10.12   3
  -4   2  -5   96.38    5.17   2
   4   2   5   86.70    8.21   5
  -4   2  -5   98.95    8.08   7
  -4   2  -5  106.02    5.63   3
  -4  -2  -6  254.52   15.83   3
  -4  -2  -6  264.93   13.87   1
  -4  -2  -6  259.43    6.84   4
   4  -2   6  264.55   14.32   4
   4  -2   6  257.85   13.85   7
  -4   2  -6  274.97   14.24   7
  -4   2  -6  257.73   14.80   4
   4  -2   6  253.50    6.33   6
   4   2   6  252.68   14.00   5
   4  -2   6  249.17    9.87   3
   4   2   6  267.61   16.30   9
   4   2   6  286.50   14.52   1
  -4   2  -6  268.98    9.88   3
   4   2   7  992.78   31.72   9
   4  -2   7 1021.14   27.90   4
  -4  -2  -7 1048.43   28.19   1
  -4  -2  -7 1003.40   14.36   4
  -4   2  -7 1058.46   29.00   7
  -4   2  -7 1070.48   30.48   4
   4   2   7 1039.09   28.03   1
  -4  -2  -7 1095.44   32.65   3
   4  -2   7 1021.67   21.29   3
  -4   2  -7 1027.53   21.24   3
   4   2   7 1039.35   28.82   5
   4   2   7  971.76   14.49   8
   4  -2   7 1028.17   28.72   7
  -4  -2  -8    5.29    3.93   3
   4   2   8   -1.88    2.53   1
   4  -2   8    1.36    1.82   3
   4  -2   8    3.62    3.05   7
   4  -2   8   -1.57    2.19   4
  -4   2  -8    0.67    1.89   3
  -4   2  -8    4.91    3.40   4
  -4  -2  -8    0.69    0.86   4
   4   2   8    2.42    1.41   8
   4   2   8    1.76    2.41   9
  -4   2  -9 2137.25   44.61   4
  -4   2  -9 2173.86   35.46   3
   4   2   9 2111.10   27.28   8
   4  -2   9 2120.20   44.75   7
   4  -2   9 2184.61   40.97   4
   4  -2   9 2112.38   35.02   3
   4   2   9 2158.73   48.62   9
  -4  -2  -9 2161.11   48.24   3
   4   2   9 2127.83   42.08   1
   4  -2  10 1267.70   35.98   7
  -4   2 -10 1212.69   34.25   4
  -4   2 -10 1227.81   28.41   3
  -4  -2 -10 1280.99   37.78   3
   4  -2  10 1209.84   28.16   3
   4   2  10 1272.39   38.61   9
   4   2  10 1236.13   22.97   8
   4   2  10 1222.99   33.08   1
  -4  -2 -11  289.69   18.62   3
   4   2  11  248.87   11.36   8
  -4   2 -11  258.92   13.94   3
   4  -2  11  269.74   17.31   7
   4   2  11  246.90   17.63   9
   4  -2  11  270.13   14.16   3
  -4   2 -11  243.87   15.74   4
  -4   2 -12  158.42   13.02   4
   4  -2  12  146.09   13.15   7
   4  -2  12  154.94   11.29   3
  -4  -2 -12  139.50   11.49   2
   4   2  12  156.08   14.25   9
   4   2  12  146.50    9.25   8
  -4   2 -12  150.21   11.03   3
  -4  -2 -12  131.53   12.97   3
   4  -2  13  124.73   12.70   7
  -4   2 -13  137.48   11.08   3
  -4  -2 -13  140.15   13.83   3
   4   2  13  126.78    9.14   8
  -4   2 -13  125.45   11.97   4
  -4  -2 -13  118.11   10.79   2
  -4   2 -14  354.34   18.42   3
  -4   2 -14  288.31   18.51   4
   4  -2  14  351.68   21.76   7
  -4  -2 -14  330.22   21.27   3
  -4  -2 -14  333.74   17.87   2
   4   2  14  327.65   15.52   8
   4   2  14  357.70   22.64   7
  -4  -2 -15  269.69   19.81   3
  -4   2 -15  257.06   17.63   4
   4  -2  15  261.41   19.43   7
  -4  -2 -15  262.28   15.90   2
   4   2  15  263.66   14.66   8
  -4   2 -15  275.09   17.11   3
   4   2  15  272.60   20.19   7
  -4  -2 -16    5.28    3.47   2
   4  -2  16   10.19    5.07   7
   4   2  16    6.39    4.67   7
  -4  -2 -16   -0.99    3.40   3
  -4   2 -16    4.45    4.19   4
  -4   2 -16    0.86    2.67   3
   4   2  17    2.04    3.97   7
   4  -2  17   -0.72    3.31   7
  -4  -2 -17    3.10    3.18   2
  -4  -2 -17   11.83    5.91   3
  -4   2 -17    2.21    3.61   4
  -4   2 -17    2.97    3.38   3
  -4   2 -18  111.04   12.43   3
   4   2  18  103.06   13.73   7
   4  -2  18  104.66   13.67   7
  -4  -2 -18   96.97   13.27   3
  -4  -2 -18  122.58   11.45   2
  -4   2 -18   99.71   12.06   4
   4  -2  19   -3.27    4.22   7
  -4   2 -19    7.95    4.68   4
  -4  -2 -19    3.58    3.36   2
  -4   2 -19   23.82    6.61   3
   4   2  19   16.31    6.83   7
  -4  -2 -19   11.71    7.09   3
  -4  -2 -20  188.60   12.05   4
   4   2  20  156.62   17.58   7
  -4   2 -20  172.22   16.33   4
   4  -2  20  178.35   18.42   7
  -4   2 -20  200.09   17.29   3
  -4  -2 -20  194.41   19.13   3
  -4  -2 -20  188.33   14.51   2
  -4  -2 -21   91.64    8.99   4
  -4   2 -21  108.42   13.51   4
   4  -2  21  119.65   15.86   7
  -4  -2 -21   95.17   10.59   2
  -4  -2 -21  107.04   14.66   3
  -4   2 -21  108.28   13.81   3
   4   2  21   96.19   14.38   7
  -4   2 -22  174.06   17.04   3
  -4  -2 -22  173.19   12.52   4
   4   2  22  156.87   18.61   7
  -4   2 -22  179.87   17.62   4
   4  -2  22  169.97   18.74   7
  -4  -2 -22  180.01   14.65   2
  -4  -2 -22  182.35   19.45   3
  -4  -2 -23  131.90   11.23   4
  -4   2 -23  134.05   15.88   4
   4  -2  23  139.32   17.81   7
  -4  -2 -23  117.36   16.43   3
  -4  -2 -23  131.53   12.73   2
  -4   2 -23  128.22   15.27   3
   4   2  23  138.31   17.63   7
   4   2  24   44.67   10.60   7
  -4  -2 -24   37.76    6.58   4
   4  -2  24   53.24   11.28   7
  -4   2 -24   26.57    7.97   4
  -4  -2 -24   48.14   10.82   3
  -4   2 -24   39.22    9.10   3
   4  -2  25    6.90    6.64   7
   4   2  25    1.77    4.94   7
  -4   2 -25    2.81    5.02   4
  -4  -2 -25    0.49    5.26   3
   4  -2  26   34.88   10.19   7
   4   2  26   41.49   10.81   7
  -4   2 -26   53.72   11.17   4
  -4  -2 -26   48.56   11.89   3
   4  -2  27   10.08    6.97   7
  -4  -2 -27    3.94    4.12   3
   4   2  27   10.06    8.05   7
  -4   2 -27   12.62    6.45   4
   4   2  28  -19.98    8.82   7
   4  -2  28   -4.50    5.06   7
  -4   2 -28   -8.14    6.07   4
  -4  -2 -28   -4.01    5.70   3
   4   2  29    3.33    5.23   7
   4  -2  29    2.05    4.68   7
  -4   2 -29   -3.72    5.16   4
  -4  -2 -29    1.32    5.19   3
   4   2  30   -2.22    4.81   7
   4  -2  30   13.08    7.50   7
  -4  -2 -30    4.22    6.14   3
   4   2  31    1.11    5.93   7
  -4  -2 -31    3.27    6.39   3
   4  -4 -32   -3.84    4.97   6
   4  -4 -31   -6.17    5.46   6
  -4  -4  31    1.11    5.75   7
   4  -4 -30   -6.58    6.13   8
   4   4 -30    3.38    6.95   4
  -4  -4  30   -2.48    5.01   7
   4  -4 -30   -5.62    4.94   6
  -4  -4  30  -18.69    9.95   5
   4   4 -29  -14.16    8.66   4
  -4  -4  29    8.79    7.02   7
   4  -4 -29    2.94    4.85   6
   4  -4 -29    1.47    5.21   8
   4   4 -28    6.26    7.51   4
  -4  -4  28    0.46    5.23   7
   4  -4 -28    3.83    4.73   6
   4  -4 -28    4.03    6.00   8
   4   4 -27   31.89   10.62   4
  -4  -4  27   21.12    8.81   7
   4  -4 -27   33.74    9.54   6
   4  -4 -27   33.85    9.68   8
   4  -4 -26  113.73   16.84   8
   4   4 -26   93.13   16.55   4
  -4  -4  26   85.16   15.54   7
   4  -4 -26   75.17   13.28   6
   4   4 -25   45.77   13.82   4
  -4  -4  25   46.29   12.24   7
   4  -4 -25   57.49   12.61   8
  -4  -4  24  330.05   27.70   7
   4   4 -24  338.21   29.42   4
   4  -4 -24  325.33   26.26   8
   4  -4 -23  249.86   23.15   3
   4   4 -23  240.88   24.25   4
  -4  -4  23  266.14   24.46   7
   4  -4 -23  258.11   22.93   8
   4  -4 -22    3.43    5.54   3
   4   4 -22   17.05    7.63   4
  -4  -4  22    4.24    6.13   7
   4  -4 -22    6.87    5.44   8
  -4   4  21   49.56    8.05   5
   4   4 -21   60.55   12.19   4
  -4  -4  21   59.72   11.48   7
   4  -4 -21   34.90    8.78   3
   4  -4 -21   46.80    9.56   8
   4  -4 -20   48.26   10.37   8
   4   4 -20   26.30    9.08   4
  -4  -4  20   43.54   10.27   7
   4  -4 -20   42.91    9.73   3
  -4   4  20   40.31    7.13   5
   4   4 -19  219.39   21.39   4
  -4  -4  19  217.71   21.09   7
   4  -4 -19  209.22   19.41   3
  -4  -4  19  192.69   21.15   5
   4  -4 -19  269.35   21.36   8
  -4   4  19  223.74   15.06   5
   4  -4 -18   10.03    6.21   3
   4   4 -18    3.72    4.01   4
  -4  -4  18    3.10    3.14   7
   4  -4 -18    6.10    5.12   8
  -4  -4  18   -1.36    5.26   5
  -4   4  18    1.49    2.86   5
   4  -4 -17   13.89    5.77   3
  -4  -4  17   17.99    6.50   7
  -4  -4  17   19.30    7.34   5
   4  -4 -17   27.00    7.15   8
  -4   4  17   21.49    4.50   5
  -4  -4  16   11.38    5.78   5
   4  -4 -16   13.16    5.03   3
   4   4 -16   11.85    6.46   4
  -4  -4  16    7.90    4.12   7
  -4   4  16    7.77    2.99   5
   4  -4 -16    8.80    5.31   8
   4   4 -15   95.12   13.10   4
   4  -4 -15   88.82   11.25   3
  -4  -4  15   94.02   13.27   7
  -4  -4  15  106.11   14.31   5
  -4   4  15   94.55    8.10   5
   4  -4 -15  105.05   12.79   8
  -4  -4  14   18.76    6.58   7
   4  -4 -14    9.71    4.94   8
  -4   4  14   10.93    2.85   5
   4  -4 -14   19.11    5.55   3
   4   4 -14   24.56    7.35   4
  -4  -4  14   10.58    4.58   5
   4  -4 -13   40.56    7.82   8
  -4  -4  13   36.40    8.31   5
   4  -4 -13   42.36    5.95   7
   4   4 -13   65.71   10.44   4
  -4  -4  13   44.08    9.52   7
   4  -4 -13   57.06    9.92   2
  -4   4  13   50.68    5.20   5
   4  -4 -13   53.14    8.39   3
   4   4 -12  196.86   17.04   4
  -4  -4  12  202.99   18.71   7
   4  -4 -12  158.20   14.52   8
   4  -4 -12  189.64   14.66   3
  -4  -4  12  190.14   17.70   5
  -4   4  12  167.84    8.53   5
   4  -4 -12  167.94   11.11   7
   4  -4 -12  181.98   16.16   2
  -4   4  11   56.37    4.60   5
   4  -4 -11   54.54    6.21   7
   4  -4 -11   55.67    9.03   8
   4   4 -11   52.39    9.46   4
   4  -4 -11   61.84    8.82   3
  -4  -4  11   72.78   11.82   7
  -4  -4  11   76.65   11.43   5
   4  -4 -11   50.38    9.29   2
  -4  -4  10 1084.56   39.56   5
   4   4 -10 1046.88   37.58   4
   4  -4 -10 1072.80   25.68   7
  -4  -4  10 1100.42   42.32   7
   4  -4 -10 1041.82   35.81   8
   4  -4 -10 1129.76   37.98   2
  -4   4  10 1031.62   17.20   5
   4  -4 -10 1065.17   31.52   3
   4  -4  -9  605.75   22.70   3
   4   4  -9  623.44   28.16   4
   4  -4  -9  566.42   17.91   7
  -4  -4   9  564.03   30.37   7
   4   4  -9  680.72   29.93   9
  -4  -4   9  569.38   28.11   5
   4  -4  -9  568.94   26.55   8
   4  -4  -9  586.22   26.91   2
  -4   4   8   51.47    5.73   1
   4  -4  -8   58.50    8.87   8
   4  -4  -8   48.77    6.45   3
  -4   4   8   54.00    6.87   3
   4   4  -8   60.48    9.04   4
  -4  -4   8   44.20    8.06   5
   4  -4  -8   51.74    8.51   2
   4   4  -8   58.83    9.41   9
   4  -4  -8   50.09    5.49   7
  -4  -4   8   44.56    9.03   7
  -4   4   7  536.70   14.04   9
   4  -4  -7  538.85   19.43   3
  -4   4   7  532.51   17.64   1
   4   4  -7  564.24   26.28   9
  -4  -4   7  548.91   25.93   5
   4   4  -7  527.42   24.82   4
   4  -4  -7  522.41   25.07   8
   4  -4  -7  559.91   25.13   2
  -4   4   7  555.50   19.75   3
   4  -4  -6    5.88    4.35   8
  -4   4   6    4.59    1.47   9
  -4   4   6    7.44    2.78   3
  -4  -4   6    6.57    3.59   5
   4   4  -6    6.72    3.98   4
   4  -4  -6    4.37    4.28   2
   4  -4  -6    7.21    2.87   3
  -4   4   6    5.79    2.57   1
   4   4  -6    6.06    3.82   9
  -4   4   5   78.08    6.83   1
   4  -4  -5   62.33    9.29   8
   4  -4  -5   74.28    6.45   3
   4   4  -5   80.17    9.64   4
   4   4  -5   53.26    8.55   9
  -4  -4   5   96.88   10.64   5
  -4   4   5   68.67    6.22   3
  -4   4   5   56.88    3.23   9
   4  -4  -5   64.55    4.23   5
  -4  -4   5   79.96    8.25   8
   4  -4  -5   74.11    9.16   2
   4   4  -4   75.02   10.08   9
  -4   4   4   81.90    7.22   1
   4  -4  -4   74.40    4.85   5
   4  -4  -4   81.86    6.25   3
   4   4  -4   84.66    9.53   4
   4  -4  -4   81.85   10.45   8
   4  -4  -4   77.99    9.26   2
  -4   4   4   78.19    6.18   3
  -4  -4   4   81.50    9.72   5
  -4  -4   4   84.08    8.21   8
   4  -4  -3    8.04    4.36   8
  -4   4   3    2.28    2.11   1
  -4   4   3    4.39    1.68   3
  -4  -4   3   12.58    4.50   5
   4   4  -3    3.14    2.63   4
   4  -4  -3    4.62    3.16   2
   4  -4  -3    4.82    2.25   7
   4  -4  -3    2.76    1.39   5
   4   4  -3    3.59    3.32   9
   4  -4  -3    8.49    2.14   3
  -4  -4   3    6.61    2.40   8
   4   4  -2   62.24    9.23   9
   4  -4  -2   58.24    9.14   8
  -4  -4   2   63.27    8.21   5
   4   4  -2   69.02    8.50   4
   4  -4  -2   63.35    6.95   7
  -4   4   2   61.42    4.46   3
  -4  -4   2   59.52    6.24   8
   4  -4  -2   64.85    8.02   2
   4  -4  -2   61.55    5.03   5
   4  -4  -1  515.39   21.15   2
   4   4  -1  492.91   24.41   9
   4  -4  -1  499.35   19.08   7
   4   4  -1  468.61   21.23   4
  -4  -4   1  490.59   21.90   5
   4  -4  -1  509.91   26.41   8
  -4  -4   0    6.22    3.63   5
  -4  -4   0    4.44    2.88   4
   4  -4   0   -0.53    2.10   1
   4  -4   0    2.47    2.29   7
   4   4   0   -2.14    2.55   4
   4  -4   0    5.15    2.95   2
   4  -4   0    4.64    4.62   8
   4   4   0   -1.59    4.13   9
   4  -4   1 1019.75   37.81   8
   4   4   1  939.71   33.76   9
  -4  -4  -1  987.27   27.35   4
   4  -4   1  945.42   27.30   7
   4   4   1  968.28   29.52   4
  -4  -4  -1  999.77   34.77   3
   4  -4   1  889.02   26.64   1
  -4  -4  -1  974.93   29.20   5
   4  -4   1  986.82   27.47   2
   4  -4   2  239.78   18.78   8
  -4  -4  -2  263.15   14.05   4
   4   4   2  218.55   13.98   4
   4  -4   2  256.09   14.57   7
  -4  -4  -2  230.12   14.03   5
   4   4   2  261.50   15.56   5
   4   4   2  255.78   18.02   9
  -4  -4  -2  248.92   17.59   3
   4  -4   2  196.53    6.45   9
   4  -4   2  242.00   13.55   2
   4  -4   2  214.70   13.51   1
  -4  -4  -3   -0.53    2.48   5
  -4  -4  -3    0.73    0.78   8
   4  -4   3    1.71    2.31   1
  -4  -4  -3   -0.75    2.49   4
   4  -4   3    2.85    2.72   2
   4  -4   3    4.75    2.89   7
   4  -4   3   -0.34    1.09   9
   4   4   3    0.55    2.23   5
   4   4   3    2.04    3.37   9
  -4  -4  -3    0.62    0.75   8
  -4  -4  -3   -1.71    4.20   3
  -4  -4  -4  726.98   22.81   4
   4  -4   4  762.53   25.72   7
  -4  -4  -4  708.81   29.90   3
   4  -4   4  743.02   16.65   9
   4   4   4  738.26   30.71   9
   4   4   4  763.72   25.99   5
  -4  -4  -4  731.99   24.24   5
   4  -4   4  735.73   21.86   2
  -4  -4  -4  685.41   21.02   1
   4   4   5  263.06   15.34   5
  -4  -4  -5  269.11   13.84   4
   4  -4   5  264.97   15.58   7
  -4  -4  -5  287.11   19.24   3
   4   4   5  285.03   19.49   9
   4  -4   5  281.12   13.16   2
  -4  -4  -5  261.39   12.91   1
   4  -4   5  265.40   11.03   9
   4  -4   6   15.11    4.25   7
  -4  -4  -6   11.05    3.49   4
   4  -4   6   12.65    1.51   3
   4  -4   6   12.15    2.98   2
  -4  -4  -6   13.33    3.39   1
   4   4   6   12.10    5.37   9
  -4  -4  -6    8.49    4.36   3
   4   4   6   16.93    4.44   5
   4  -4   7  793.43   14.21   3
  -4  -4  -7  852.92   23.51   1
  -4  -4  -7  871.73   24.96   4
   4  -4   7  893.95   30.00   7
  -4  -4  -7  906.40   34.51   3
   4   4   7  851.56   34.27   9
   4  -4   7  821.70   20.71   2
  -4   4  -7  868.35   35.71   4
  -4  -4  -8    1.05    3.46   3
   4  -4   8    6.67    1.74   3
   4  -4   8    2.94    1.58   2
   4  -4   8    3.25    3.04   7
  -4  -4  -8    5.88    2.69   4
  -4   4  -8   -0.44    2.98   4
   4   4   8    8.38    4.37   9
  -4  -4  -9  293.35   14.71   4
   4  -4   9  317.31   11.70   2
   4  -4   9  329.44   19.54   7
  -4   4  -9  316.23   22.35   4
   4  -4   9  295.54   11.24   3
   4   4   9  323.93   21.82   9
  -4  -4  -9  334.28   21.62   3
   4  -4  10   39.66    7.60   7
   4   4  10   29.31    7.15   9
  -4  -4 -10   41.20    5.81   4
  -4   4 -10   38.60    8.60   4
   4  -4  10   38.76    4.56   3
  -4  -4 -10   30.52    7.77   3
   4  -4  10   40.78    4.02   2
   4   4  11  162.96    7.49   8
  -4   4 -11  162.97   16.32   4
  -4  -4 -11  162.45   11.07   4
  -4  -4 -11  169.24   16.05   3
   4  -4  11  155.89   14.43   7
   4  -4  11  170.19    7.37   2
   4  -4  11  152.71    9.65   3
   4   4  11  177.40   16.62   9
   4   4  12    0.84    1.23   8
   4  -4  12    2.14    0.91   6
  -4  -4 -12    1.05    3.71   3
   4  -4  12   -1.02    1.68   3
   4  -4  12   -3.27    3.47   7
   4  -4  12    1.98    1.02   2
  -4   4 -12    0.86    4.68   4
  -4  -4 -12    6.57    2.93   4
   4   4  12   -2.86    3.35   9
   4  -4  13  102.14    8.88   3
   4  -4  13   94.66    4.03   2
  -4  -4 -13  133.28   14.70   3
   4  -4  13  129.23   13.95   7
   4  -4  13   86.78    3.47   6
   4   4  13  103.47    9.82   1
  -4   4 -13  101.88   13.95   4
   4   4  13  106.84   13.56   9
  -4  -4 -13  120.35   13.30   2
   4   4  13  106.73    7.31   8
  -4  -4 -14    3.54    3.93   2
   4   4  14    2.27    1.87   8
  -4  -4 -14    6.51    5.23   3
   4  -4  14   10.06    5.45   7
  -4   4 -14   10.71    6.48   4
   4   4  14   15.62    6.98   9
  -4  -4 -15  698.89   32.48   2
   4  -4  15  651.69   32.83   7
  -4   4 -15  640.85   34.15   4
  -4  -4 -15  655.25   33.22   3
   4   4  15  662.99   34.83   9
  -4  -4 -16   86.81   13.45   3
   4   4  16   63.92   11.66   9
   4  -4  16   60.80   11.27   7
  -4  -4 -16   58.78   10.06   2
  -4   4 -16   60.48   11.41   4
  -4  -4 -17   20.62    7.04   2
  -4  -4 -17   14.16    8.69   3
   4  -4  17   24.09    8.59   7
  -4   4 -17   38.29    9.92   4
   4   4  17   39.55   10.94   9
  -4   4 -18 1138.70   47.64   4
   4  -4  18 1121.27   46.44   7
  -4  -4 -18 1134.44   46.56   3
   4   4  18 1148.84   48.05   9
  -4  -4 -18 1122.00   41.54   2
   4   4  19  286.29   24.80   9
   4  -4  19  268.11   23.52   7
  -4   4 -19  277.03   24.32   4
  -4  -4 -19  234.97   19.71   2
  -4  -4 -19  285.24   24.35   3
   4  -4  20    6.23    5.45   7
  -4  -4 -20    8.54    5.45   2
  -4  -4 -20    4.55    4.94   3
  -4   4 -20    0.88    4.21   4
   4   4  20   -0.58    4.27   9
  -4  -4 -21   12.23    6.67   3
  -4  -4 -21    5.07    4.86   2
  -4   4 -21   10.12    6.55   4
   4  -4  21    2.72    4.03   7
   4   4  21   10.09    6.82   9
   4   4  22   31.72    9.69   9
  -4  -4 -22   25.51    6.67   2
   4  -4  22   34.90    9.33   7
  -4  -4 -22   32.77   10.93   3
  -4   4 -22   20.61    7.89   4
   4   4  23   59.91   13.09   9
   4  -4  23   66.33   13.23   7
  -4  -4 -23   48.95   11.43   3
  -4  -4 -23   51.27    9.76   2
  -4   4 -23   84.35   15.14   4
   4  -4  24    1.30    4.71   7
  -4  -4 -24    0.69    5.38   3
  -4   4 -24   -1.00    5.58   4
   4   4  24   -3.36    5.43   9
  -4  -4 -24   -2.34    4.82   2
  -4  -4 -25    5.10    6.87   3
  -4   4 -25   -0.08    4.85   4
   4  -4  25   -4.33    5.46   7
  -4  -4 -25    2.76    4.12   2
   4   4  25    7.57    6.43   9
   4  -4  26    9.97    6.94   7
  -4  -4 -26    2.92    6.14   3
  -4   4 -26   14.95    7.94   4
  -4  -4 -26    8.62    5.15   2
   4   4  26    9.76    7.19   9
   4  -4  27   -1.45    5.88   7
  -4   4 -27    2.36    4.52   4
  -4  -4 -27    8.74    7.22   3
  -4  -4 -27    5.71    4.88   2
   4   4  27   11.01    7.14   9
  -4  -4 -28    7.36    8.32   3
   4  -4  28    2.69    5.65   7
  -4   4 -28    4.02    5.98   4
   4   4  28    1.81    5.86   9
  -4  -4 -29    9.75    9.93   3
   4  -4  29    2.80    4.39   7
  -4   4 -29   -1.11    5.50   4
   4   4  29   12.77    8.12   9
  -4   4 -30   11.53    8.74   4
  -4   4 -31    6.47    7.30   4
   4  -6 -28   -1.11    4.70   8
  -4  -6  27    6.17    5.90   7
   4  -6 -27  -13.54    7.00   8
   4  -6 -26   -2.75    5.05   3
   4  -6 -26    3.98    4.77   8
   4   6 -26   -4.64    7.74   4
  -4  -6  26    1.28    4.77   7
  -4  -6  26   -3.21    6.16   5
  -4  -6  25   -0.67    7.36   5
   4   6 -25   13.30    8.77   4
  -4  -6  25    5.33    6.73   7
   4  -6 -25    7.59    5.77   8
   4  -6 -25   21.42    7.88   3
   4  -6 -24   31.63   10.12   3
   4  -6 -24   27.19    8.04   8
  -4  -6  24   41.40   12.37   7
  -4  -6  24   54.20   13.51   5
   4   6 -24   48.46   14.30   4
   4   6 -23    0.29    6.85   4
  -4  -6  23   21.74    8.87   7
  -4  -6  23   -0.11    6.24   5
   4  -6 -23    5.60    5.90   3
   4  -6 -23   13.78    6.88   8
   4   6 -22    5.43    7.34   4
  -4  -6  22    1.56    5.10   7
   4  -6 -22   -5.20    5.19   3
  -4  -6  22   13.18    9.14   5
   4  -6 -22   14.19    6.80   8
  -4  -6  21   17.44    8.26   5
   4   6 -21   20.60    8.96   4
  -4  -6  21   19.89    8.79   7
   4  -6 -21   26.97    7.93   3
   4  -6 -21   32.29    8.67   8
  -4  -6  20   55.36   13.33   5
   4  -6 -20   47.95   10.78   3
   4   6 -20   35.73   10.77   4
  -4  -6  20   44.89   11.70   7
   4  -6 -20   44.25    9.86   8
  -4  -6  19   17.47    8.30   5
   4   6 -19   28.49   10.93   4
  -4  -6  19    4.24    5.41   7
   4  -6 -19    9.02    5.46   3
   4  -6 -19   22.79    8.03   2
   4  -6 -19   10.42    6.34   8
   4  -6 -18   71.53   11.89   8
   4   6 -18   52.30   12.80   4
  -4  -6  18   72.33   14.05   7
   4  -6 -18   78.47   12.34   3
   4  -6 -18   74.16   13.34   2
  -4   6  18   72.31   10.62   9
  -4  -6  18   82.73   14.47   5
  -4  -6  17   93.07   15.70   5
   4  -6 -17   73.37   12.99   2
  -4  -6  17   60.54   13.28   7
   4  -6 -17   80.60   12.30   3
  -4   6  17   73.97   10.52   9
   4   6 -17   97.38   16.02   4
   4  -6 -17   96.05   13.69   8
   4  -6 -16  173.28   16.92   3
   4  -6 -16  182.31   18.22   8
   4   6 -16  172.10   20.58   4
  -4  -6  16  197.07   22.04   7
  -4   6  16  174.95   14.66   9
   4  -6 -16  188.59   19.58   2
  -4  -6  16  184.17   20.66   5
  -4   6  15   -0.69    2.65   9
   4  -6 -15    6.98    5.00   8
  -4  -6  15    6.46    5.36   5
   4   6 -15    6.74    6.00   4
  -4  -6  15    2.11    7.22   7
   4  -6 -15    3.43    4.36   3
   4  -6 -15    5.57    5.32   2
   4  -6 -14   31.00    7.84   8
   4   6 -14   39.26   11.18   4
  -4  -6  14   37.82   10.21   7
   4  -6 -14   31.30    7.33   3
   4  -6 -14   49.73   10.73   2
  -4  -6  14   34.68    8.88   5
  -4   6  14   35.07    6.43   9
   4  -6 -13   55.81   10.28   8
  -4  -6  13   53.44   10.68   5
   4   6 -13   46.82   11.54   4
  -4  -6  13   33.52    9.24   7
   4  -6 -13   42.63    8.12   3
   4  -6 -13   34.99    9.22   2
  -4   6  13   41.41    6.66   9
   4  -6 -12    7.05    4.18   8
  -4   6  12    8.52    3.19   9
   4   6 -12    6.91    7.03   4
  -4  -6  12    6.12    5.63   7
   4  -6 -12    3.41    3.84   3
   4  -6 -12    9.34    6.15   2
  -4  -6  12    2.83    4.74   5
  -4  -6  11    5.05    4.23   7
   4  -6 -11    4.89    4.46   2
   4  -6 -11    5.13    3.67   3
   4   6 -11    5.50    5.30   4
  -4  -6  11    3.68    3.89   5
  -4   6  11    3.97    2.57   9
   4  -6 -11    6.44    5.14   8
   4  -6 -10  275.61   17.41   3
  -4   6  10  264.82   13.41   9
  -4  -6  10  289.40   25.91   7
   4   6 -10  288.63   23.77   4
  -4  -6  10  279.52   22.25   5
   4  -6 -10  288.71   21.51   8
   4  -6 -10  282.15   22.00   2
   4  -6  -9   26.07    7.66   8
   4   6  -9   51.37   10.94   4
   4  -6  -9   20.71    6.85   2
  -4  -6   9   19.12    6.86   7
   4  -6  -9   33.76    6.37   3
  -4   6   9   23.59    3.99   9
  -4  -6   9   31.35    7.73   5
   4   6  -9   23.87    7.96   9
   4  -6  -8   -0.67    3.81   8
   4  -6  -8    4.54    4.57   2
   4   6  -8    1.34    4.62   4
  -4  -6   8   10.67    6.09   7
   4  -6  -8    1.82    2.35   3
   4   6  -8   -4.24    5.21   9
  -4   6   8    0.34    1.53   9
  -4  -6   8    4.18    4.82   5
   4   6  -7   51.10    9.28   9
   4  -6  -7   42.95    9.34   8
   4  -6  -7   53.16    9.84   2
   4   6  -7   37.01    8.60   4
  -4   6   7   46.17    4.26   9
  -4  -6   7   44.68    8.86   5
   4  -6  -7   57.66    7.26   3
  -4   6   6    0.93    0.79   9
   4   6  -6    2.10    4.33   9
   4  -6  -6    2.48    4.48   2
  -4   6   6   -0.20    1.94   3
   4   6  -6    3.80    4.95   4
   4  -6  -6    1.56    4.16   8
   4  -6  -6    0.10    1.87   3
  -4  -6   6   -0.38    3.87   5
   4  -6  -5  312.61   23.08   8
  -4  -6   5  326.92   21.65   5
   4   6  -5  314.01   23.46   4
   4  -6  -5  325.15   21.88   2
   4   6  -5  326.54   22.63   9
   4  -6  -5  285.38   13.89   3
   4   6  -4  290.55   22.45   4
   4  -6  -4  331.61   21.69   2
  -4  -6   4  308.15   20.73   5
   4   6  -4  319.99   22.68   9
   4  -6  -4  294.86   13.28   3
   4  -6  -4  287.99   22.42   8
   4   6  -3  207.23   18.76   4
   4   6  -3  154.85   16.42   9
   4  -6  -3  195.56   15.82   7
   4  -6  -3  181.24    9.74   3
   4  -6  -3  211.68   19.39   8
  -4  -6   3  202.22   16.29   5
   4  -6  -3  195.58   16.63   2
   4  -6  -2   34.21    3.57   5
   4   6  -2   19.23    6.06   9
   4  -6  -2   34.10    8.92   8
   4  -6  -2   27.81    6.83   2
   4  -6  -2   27.78    3.56   3
   4   6  -2   19.38    6.56   4
   4  -6  -2   18.88    5.53   7
  -4  -6   2   35.71    6.87   5
   4  -6  -1    0.64    0.92   3
   4  -6  -1   -1.15    4.50   8
   4   6  -1  -10.77    5.80   9
   4  -6  -1   -0.42    2.67   2
  -4  -6   1   -0.86    4.95   3
   4  -6  -1    0.31    3.25   7
   4   6  -1    0.14    3.93   4
  -4  -6   1   -1.61    2.90   5
   4  -6   0   82.76   13.11   8
   4   6   0   85.34   12.23   4
   4  -6   0   97.12   11.30   7
  -4  -6   0   87.73   12.45   3
   4   6   0   79.92   11.77   9
  -4  -6   0   83.47    9.93   5
   4  -6   0   78.81    8.34   1
   4  -6   0  107.12   11.80   2
   4  -6   0   75.19    4.44   3
   4  -6   1  269.77   22.99   8
   4  -6   1  260.44   18.44   7
  -4  -6  -1  269.74   21.02   3
   4  -6   1  253.73   17.69   2
  -4  -6  -1  230.15   15.65   5
   4   6   1  225.52   19.24   9
   4  -6   1  241.32   14.90   1
   4  -6   2  311.45   20.59   7
   4  -6   2  326.25   19.66   2
   4   6   2  280.66   22.09   9
  -4  -6  -2  315.20   22.64   3
   4  -6   2  258.00    7.63   9
  -4  -6  -2  299.77   17.53   5
  -4  -6  -2  317.62   15.35   8
   4  -6   2  291.03   24.38   8
  -4  -6  -3  191.99   13.73   5
   4  -6   3  183.44   19.58   8
   4   6   3  203.86   18.74   9
   4  -6   3  145.75    7.26   9
   4  -6   3  181.69   15.65   7
   4  -6   3  180.96   14.69   2
  -4  -6  -3  176.60   17.34   3
  -4  -6  -3  168.48   10.46   1
  -4  -6  -3  177.02   10.65   8
   4   6   4   53.25   10.54   9
  -4  -6  -4   59.23    7.65   5
  -4  -6  -4   63.35    5.96   8
  -4  -6  -4   54.64    5.69   1
   4  -6   4   59.79    8.51   2
  -4  -6  -4   64.70   10.91   3
   4  -6   4   61.09    9.46   7
  -4  -6  -5    8.90    2.10   8
   4  -6   5   13.63    5.20   2
  -4  -6  -5    9.77    2.64   1
   4  -6   5   11.92    4.92   7
  -4  -6  -5   10.90    5.12   3
   4   6   5   13.65    6.14   9
   4  -6   6   59.49    9.62   7
   4   6   6   71.16   12.44   9
  -4  -6  -6   71.21    5.95   1
   4  -6   6   67.98    8.65   2
  -4  -6  -6   58.66    4.80   8
  -4  -6  -6   81.59   12.38   3
   4   6   7  213.42   19.62   9
   4  -6   7  200.50   17.30   7
  -4  -6  -7  184.23    7.78   8
   4  -6   7  202.86   14.50   2
  -4  -6  -8  266.71   21.71   3
   4  -6   8  252.08   19.58   7
   4   6   8  228.55   20.78   9
   4  -6   8  245.85   15.57   2
   4   6   9  655.78   34.86   9
   4  -6   9  675.53   32.30   7
   4  -6   9  695.75   25.14   2
  -4  -6  -9  696.61   34.96   3
   4  -6  10   35.60    5.92   2
   4   6  10   46.11   10.78   9
   4  -6  10   40.66    8.91   7
  -4   6 -10   48.08   11.42   4
  -4  -6 -10   49.38   10.64   3
  -4  -6 -11   16.36    6.89   3
   4  -6  11   11.55    3.92   2
   4  -6  11    3.98    4.49   7
  -4   6 -11   11.22    7.95   4
   4   6  11   20.88    7.20   9
  -4  -6 -12  149.56   17.08   3
   4  -6  12  176.20   17.62   7
  -4   6 -12  149.47   19.34   4
   4   6  12  152.21   17.87   9
  -4  -6 -12  176.56   19.16   2
   4  -6  12  146.52   10.84   2
  -4  -6 -13    7.05    5.58   2
  -4  -6 -13    6.21    5.03   3
   4  -6  13    6.73    4.81   7
  -4   6 -13    4.25    6.17   4
   4   6  13    5.08    4.78   9
  -4  -6 -14    1.31    5.72   2
  -4  -6 -14    9.26    7.12   3
   4  -6  14    0.40    4.30   7
  -4   6 -14   -5.43    5.29   4
   4   6  14    6.42    5.11   9
  -4  -6 -15   75.45   13.31   2
  -4  -6 -15   53.99   10.99   3
   4  -6  15   79.23   12.88   7
  -4   6 -15   62.64   13.16   4
   4   6  15   62.97   12.68   9
   4  -6  16   89.27   13.95   7
  -4  -6 -16  100.53   15.05   2
  -4   6 -16   90.05   15.49   4
  -4  -6 -16   85.02   14.00   3
   4   6  16   91.23   14.75   9
  -4  -6 -17   58.92   12.19   2
  -4  -6 -17   43.18   10.64   3
   4   6  17   38.56   10.34   9
   4  -6  17   43.19   10.30   7
  -4   6 -17   39.22   11.37   4
  -4  -6 -18   74.04   13.10   2
   4   6  18   58.81   12.65   9
  -4  -6 -18  103.60   15.82   3
  -4   6 -18   75.15   14.84   4
   4  -6  18   78.40   13.60   7
  -4  -6 -19   11.73    7.15   2
  -4  -6 -19    2.65    4.36   3
   4  -6  19   15.94    7.67   7
  -4   6 -19   13.55    8.59   4
  -4  -6 -20   -1.51    4.15   2
  -4  -6 -20   -1.57    5.26   3
   4  -6  20    0.84    3.40   7
  -4   6 -20   -1.86    5.23   4
   4   6  20   10.06    7.29   9
  -4  -6 -21   -3.96    5.11   2
  -4  -6 -21   -5.65    5.88   3
   4  -6  21   -2.05    4.86   7
   4   6  21   11.87    6.92   9
   4  -6  22   -6.89    6.03   7
  -4  -6 -22    1.42    4.21   2
  -4  -6 -22    4.10    6.59   3
  -4   6 -22    3.42    6.69   4
   4   6  22    8.10    7.53   9
   4  -6  23   32.54   10.24   7
  -4  -6 -23    9.24    5.95   2
   4   6  23    8.74    7.53   9
  -4   6 -23   21.87   10.46   4
  -4  -6 -23    7.24    6.93   3
   4   6  24   -9.78    7.43   9
   4  -6  24   -3.74    5.88   7
  -4  -6 -24   13.09    7.77   3
  -4   6 -24   -1.25    5.26   4
  -4  -6 -24    5.01    5.39   2
   4  -6  25    3.90    6.44   7
   4   6  25    6.82    6.68   9
  -4  -6 -25    0.58    5.76   3
  -4  -6 -25    6.31    5.66   2
  -4   6 -25    8.77    7.45   4
  -4  -6 -26   12.39    7.19   2
   4  -6  26   13.34    9.10   7
   4   6  26   15.40    8.87   9
  -4   6 -26    2.55    7.24   4
  -4   6 -27    6.76    8.59   4
  -4  -6 -27    5.04    5.43   2
  -4   6 -28   -7.61    9.45   4
  -4  -6 -28    9.26    6.97   2
  -4  -6 -29    0.23    5.24   2
  -4  -8  22   21.05    9.77   5
  -4  -8  21    1.32    5.93   5
   4  -8 -20   16.74    8.19   2
  -4  -8  20    1.97    4.60   7
  -4  -8  20    7.75    7.09   5
   4   8 -20   -5.43    7.62   4
   4  -8 -19   12.14    7.31   2
  -4  -8  19    2.83    5.73   7
   4   8 -19    2.26    7.03   4
  -4  -8  19    0.40    4.22   5
   4  -8 -18    5.54    5.17   8
  -4  -8  18    9.56    7.24   7
   4   8 -18   15.53    8.92   4
   4  -8 -18   17.91    9.58   2
  -4  -8  18   12.20    7.62   5
   4  -8 -17   -8.77    5.22   8
  -4  -8  17    6.16    6.10   7
   4   8 -17    8.93    9.18   4
   4  -8 -17    8.74    7.36   2
  -4  -8  17   -0.85    4.86   5
   4  -8 -16   17.75    7.38   8
  -4  -8  16   10.55    7.19   7
   4   8 -16   11.12    7.71   4
   4  -8 -16    9.87    7.08   2
  -4  -8  16    9.24    7.06   5
   4  -8 -15    0.04    4.15   8
  -4  -8  15    5.17    6.35   7
   4   8 -15   -0.21    5.99   4
   4  -8 -15   -0.64    5.37   2
  -4  -8  15    8.96    6.30   5
   4  -8 -14   10.07    6.02   8
  -4  -8  14   32.83   12.14   7
   4   8 -14    6.72    7.19   4
   4  -8 -14   12.28    7.54   2
  -4  -8  14   20.29    7.31   5
   4  -8 -13    2.31    4.10   8
  -4  -8  13    8.97    6.11   7
   4   8 -13   -3.46    6.83   4
   4  -8 -13    9.08    6.17   2
  -4  -8  13   -4.60    5.77   5
   4  -8 -12    8.58    4.81   8
   4   8 -12   14.44    7.73   4
  -4  -8  12   18.83    8.07   7
   4  -8 -12   11.53    7.30   2
  -4  -8  12    2.63    5.14   5
   4   8 -11    3.37    5.19   4
  -4  -8  11    9.90    7.07   7
   4  -8 -11    7.71    6.47   2
   4  -8 -11    6.90    4.71   8
  -4  -8  11    7.40    5.01   5
   4  -8 -10   10.48    6.19   8
  -4  -8  10    8.08    5.53   5
   4  -8 -10    0.87    4.04   2
  -4  -8  10    3.39    5.47   7
   4   8 -10   -1.68    5.35   4
   4  -8  -9    8.25    5.16   8
   4  -8  -9   -0.37    4.28   2
  -4  -8   9   10.29    7.26   7
  -4  -8   9   13.41    7.45   5
   4   8  -8   95.15   14.33   9
   4  -8  -8   74.73   12.98   8
  -4  -8   8   80.08   12.75   5
  -4  -8   8   70.46   14.86   7
   4   8  -8   62.26   13.45   4
   4  -8  -8   78.79   13.30   2
   4   8  -7   14.59    7.00   9
   4  -8  -7   14.60    6.13   8
   4   8  -7   33.54   10.37   4
   4  -8  -7   12.78    7.10   2
  -4  -8   7   14.97    7.78   7
  -4  -8   7   34.56    8.71   5
   4  -8  -6    3.67    4.85   8
   4  -8  -6    2.29    4.92   2
   4   8  -6    2.66    5.20   4
   4   8  -6   -2.39    4.67   9
  -4  -8   6    2.10    5.04   5
   4  -8  -5  222.04   20.30   7
   4  -8  -5  265.58   24.29   8
  -4  -8   5  255.19   23.00   3
   4   8  -5  229.82   21.58   9
  -4  -8   5  218.87   19.22   5
   4   8  -5  224.92   23.52   4
   4  -8  -5  238.42   21.71   2
   4  -8  -4   15.55    6.89   2
   4  -8  -4   22.67    8.00   8
   4  -8  -4   11.18    6.55   7
  -4  -8   4   19.30    7.92   3
   4   8  -4   17.98    9.22   4
   4   8  -4   18.41    7.28   9
  -4  -8   4    7.74    5.05   5
   4  -8  -3  102.67   16.30   8
   4   8  -3  103.29   14.56   9
   4  -8  -3  109.30   14.76   2
  -4  -8   3  126.67   16.40   3
   4  -8  -3   90.85   13.19   7
   4   8  -3  107.63   16.48   4
  -4  -8   3  116.18   13.51   5
  -4  -8   2   66.37   12.38   3
   4  -8  -2   81.98   14.03   8
   4  -8  -2   72.09   12.03   2
   4  -8  -2   74.44   12.25   7
   4   8  -2   92.13   13.75   9
  -4  -8   2   50.10    9.28   5
   4  -8  -1    9.34    5.86   2
   4  -8  -1    1.62    3.16   7
   4   8  -1    2.40    4.83   9
  -4  -8   1   11.12    6.20   3
   4  -8  -1   12.74    6.74   8
   4   8   0   53.34   11.00   9
   4  -8   0   79.22   14.69   8
   4  -8   0   60.75   10.75   2
   4  -8   0   71.98   11.92   7
  -4  -8   0   61.13   11.72   3
   4  -8   1    8.54    6.35   8
   4  -8   1   14.64    6.16   7
   4   8   1   10.50    5.80   9
  -4  -8  -1   26.25    8.46   3
   4  -8   1   11.03    5.95   2
   4  -8   2    4.80    4.57   8
  -4  -8  -2    2.33    4.41   3
   4  -8   2    6.94    4.72   7
   4   8   2   -3.18    4.84   9
   4  -8   2   -0.95    3.77   2
   4  -8   3   54.76    9.80   2
   4  -8   3   62.39   11.54   7
   4   8   3   54.95   10.69   9
   4  -8   3   47.49   12.69   8
  -4  -8  -3   78.00   13.17   3
   4  -8   4   38.84   11.19   8
   4  -8   4   19.07    6.47   2
   4  -8   4   21.99    7.62   7
   4   8   4   16.54    6.95   9
  -4  -8  -4   18.53    7.88   3
  -4  -8  -5   28.96    8.44   3
   4  -8   5   24.65    9.02   8
   4  -8   5   33.04    7.82   2
   4  -8   5   39.26    9.33   7
   4   8   5   54.30   11.14   9
  -4  -8  -6    4.05    4.62   3
   4  -8   6  -12.67    7.57   8
   4  -8   6    2.19    3.65   2
   4  -8   6   -0.16    2.92   7
   4   8   6   -1.99    6.06   9
   4   8   7   57.26   11.59   9
   4  -8   7   39.56    8.46   2
   4  -8   7   56.72   11.10   7
  -4  -8  -7   66.43   12.26   3
   4  -8   8   17.58    5.81   2
   4  -8   8   16.44    6.64   7
  -4  -8  -8    8.08    5.92   3
   4   8   8   18.96    7.74   9
  -4  -8  -9  104.28   16.95   2
   4  -8   9  103.01   14.91   7
   4   8   9   93.23   15.16   9
   4   8  10    1.35    4.47   9
  -4  -8 -10    7.16    5.36   3
   4  -8  10   -2.22    4.19   7
  -4  -8 -10    2.48    5.12   2
  -4  -8 -11    6.72    5.59   3
   4  -8  11    9.05    5.37   7
   4   8  11   13.49    7.14   9
  -4  -8 -11   20.00    8.08   2
  -4  -8 -12   16.65    7.79   3
   4  -8  12   21.59    7.58   7
  -4  -8 -12   20.01    8.39   2
   4   8  12   13.33    5.69   9
   4   8  13   17.03    7.69   9
  -4  -8 -13   29.77    9.62   2
  -4  -8 -13   32.42    9.71   3
   4  -8  13   27.55    8.27   7
  -4  -8 -14    1.15    5.24   2
  -4  -8 -14    2.61    5.18   3
   4  -8  14    2.21    4.01   7
   4   8  14    2.83    5.78   9
  -4  -8 -15   29.97    9.71   2
   4   8  15   16.78    8.18   9
  -4  -8 -15   16.95    7.28   3
   4  -8  15   29.00    9.26   7
  -4  -8 -16   -2.24    5.96   2
  -4  -8 -16    1.50    4.59   3
   4  -8  16    6.47    5.77   7
  -4   8 -16  -13.01    9.13   4
   4   8  16   12.56    8.37   9
  -4  -8 -17    6.74    6.96   2
  -4  -8 -17   10.16    7.38   3
   4  -8  17   11.17    7.19   7
  -4   8 -17   -0.34    7.58   4
   4   8  17   10.68    8.42   9
  -4  -8 -18    9.68    6.24   2
   4   8  18    9.33    8.04   9
  -4  -8 -18   12.42    9.17   3
   4  -8  18   10.80    6.47   7
  -4   8 -18   18.08    9.15   4
  -4  -8 -19    4.50    5.77   2
  -4  -8 -19   11.32    7.07   3
   4  -8  19   14.66    7.60   7
  -4   8 -19   21.89   10.40   4
   4   8  19   19.75    8.24   9
  -4  -8 -20   28.17   10.60   2
  -4  -8 -20   23.33    9.66   3
   4  -8  20   19.17    8.59   7
  -4   8 -20   17.28   11.17   4
   4   8  20   13.52    7.72   9
   4  -8  21   -8.31    6.44   7
   4   8  21   -6.12    6.38   9
   4   8  22    1.35    5.96   9
   4   8  23   23.50   10.59   9
   4   8  24   10.25    9.46   9
   4  10 -10   -4.72    8.28   4
   4 -10  -9   61.00   13.81   2
   4  10  -9   56.58   14.65   4
   4 -10  -8    4.46    6.97   2
   4 -10  -7    9.33    6.13   2
  -4 -10   7   24.68   12.44   7
   4 -10  -6    8.05    6.97   2
   4 -10  -6    1.13    5.04   8
   4 -10  -5    1.44    5.37   8
   4 -10  -5    4.20    5.59   2
  -4 -10   5   -1.69    8.08   7
   4 -10  -4   -2.38    4.36   2
  -4 -10   4    1.22    7.40   7
   4 -10  -4    7.05    6.22   8
   4 -10  -3    0.55    5.29   2
   4 -10  -3    9.91    6.88   8
   4 -10  -2   23.57    9.36   8
   4 -10  -2   10.68    5.78   2
   4 -10  -1    8.13    6.46   8
   4 -10  -1    4.92    5.63   2
   4 -10   0    4.27    5.21   2
   4 -10   0   -2.88    5.56   8
   4 -10   1   58.58   14.01   8
   4 -10   1   56.92   12.26   2
   4 -10   2    6.25    6.66   8
   4 -10   2   11.24    6.67   2
   4 -10   3   -6.70    7.18   8
   4 -10   3    5.02    5.52   2
  -4 -10  -4   14.93    9.06   2
   4 -10   4    4.51    6.33   8
   4 -10   5   36.86   12.29   8
   4 -10   5   25.42    8.48   7
   4 -10   6   22.14    9.70   8
   4 -10   6   44.05   11.00   7
  -4 -10  -7   12.74    7.63   3
   4 -10   7   -7.89    8.45   8
   4 -10   7   11.73    6.82   7
  -4 -10  -8   -4.85    5.56   3
   4 -10   8    8.22    7.83   8
   4 -10   8  -12.07    6.61   7
  -4 -10  -9    3.19    5.77   3
   4 -10   9   -5.54    5.41   7
   4 -10  10   -6.61    5.45   7
   4 -10  10    1.55    6.39   8
  -4 -10 -10    2.03    5.54   3
  -4 -10 -11    5.55    5.30   3
   4 -10  11    3.37    4.86   7
  -4 -10 -12   34.61   10.58   3
   4 -10  12   32.06   10.83   7
  -4 -10 -13  -13.65    7.70   3
   4 -10  13   -3.89    6.28   7
  -4 -10 -14   10.40    7.48   3
  -5  -1  35    8.37    6.20   7
  -5   1  35   -3.90    6.22   5
  -5  -1  34   13.76    7.73   7
   5  -1 -34    5.60    5.53   6
  -5   1  34    2.95    7.04   5
   5   1 -33   -1.84    5.81   4
  -5  -1  33   -1.15    6.29   7
  -5   1  33    6.65    7.62   5
  -5  -1  33   -1.23    6.59   5
   5  -1 -33   -1.83    4.05   6
  -5   1  32   27.80    9.00   7
   5   1 -32   17.33    9.78   4
   5  -1 -32   23.04    8.23   6
  -5   1  32   21.04    9.66   5
  -5  -1  32    8.17    6.91   7
   5   1 -32   14.81    6.64   6
  -5  -1  32   27.24   10.63   5
  -5   1  31   36.70   11.42   5
  -5   1  31   20.70    8.44   7
  -5  -1  31   21.57    8.42   7
   5  -1 -31   19.72    7.11   6
   5   1 -31   10.76    4.30   6
  -5  -1  31   10.28    8.44   5
   5   1 -31   19.31    8.80   4
   5   1 -30   15.29    7.57   4
   5   1 -30    1.96    3.97   6
  -5   1  30    7.55    5.13   7
  -5  -1  30    9.68    6.67   7
  -5  -1  30    2.09    5.59   5
   5  -1 -30    1.47    4.39   6
  -5   1  30   -0.39    5.53   5
  -5   1  29   10.83    6.42   7
   5  -1 -29    1.91    4.38   6
   5   1 -29    0.90    4.22   6
   5   1 -29    3.57    4.98   4
  -5  -1  29    0.98    4.57   7
  -5  -1  29    5.62    6.45   5
  -5   1  29   10.35    6.58   5
   5  -1 -28   66.59   11.67   6
  -5  -1  28   73.15   15.18   5
   5   1 -28   78.76   13.90   4
  -5   1  28   68.45   11.99   7
  -5  -1  28   76.10   14.00   7
   5   1 -28   91.00   13.02   6
  -5   1  28   81.62   14.65   5
  -5  -1  27    4.33    4.65   7
   5   1 -27    7.26    6.59   4
  -5   1  27    0.24    3.87   7
   5  -1 -27    6.56    4.49   6
   5   1 -27    7.43    4.51   6
  -5   1  27   10.77    6.95   5
  -5  -1  27   -0.08    6.63   5
  -5   1  26   -2.49    5.00   7
  -5  -1  26   12.90    6.57   7
   5   1 -26    8.32    5.88   4
   5  -1 -26    0.99    3.95   6
   5   1 -26    3.39    4.14   6
  -5  -1  26   -4.26    7.24   5
  -5   1  26   -4.69    5.78   5
   5   1 -25   13.44    4.77   6
  -5   1  25    7.39    5.54   5
  -5  -1  25   17.00    7.82   5
   5  -1 -25    9.45    4.89   6
  -5  -1  25   12.47    6.53   7
   5  -1 -25   25.05    8.81   8
  -5   1  25   15.35    6.38   7
   5  -1 -24    0.10    5.06   8
  -5  -1  24    1.43    4.53   5
  -5   1  24    1.23    3.08   7
  -5  -1  24    6.08    4.86   7
   5  -1 -24    0.33    3.54   6
   5   1 -24    7.76    4.96   6
  -5   1  24    0.01    4.45   5
  -5   1  23  100.96   12.66   7
  -5  -1  23  110.37   13.93   7
   5  -1 -23  105.66   12.94   6
   5   1 -23  107.73   12.39   6
   5  -1 -23  124.21   16.36   8
  -5  -1  23   77.41   13.83   5
  -5   1  23   99.00   14.39   5
  -5   1  22   50.69    9.42   7
  -5  -1  22   34.11    7.82   7
  -5   1  22   40.52    9.71   5
   5  -1 -22   36.08    7.91   6
   5  -1 -22   51.45   10.33   8
  -5  -1  22   46.27   10.45   5
   5   1 -22   51.39    8.99   6
   5   1 -21   19.49    5.74   6
   5  -1 -21   21.73    7.25   8
  -5   1  21   12.98    5.13   7
   5  -1 -21   12.12    5.03   6
  -5  -1  21   12.49    5.47   7
  -5  -1  21    7.75    5.52   5
  -5   1  21    4.95    4.61   5
  -5   1  20   41.98    7.52   7
  -5  -1  20   65.27    9.94   7
  -5   1  20   41.48    8.61   5
   5  -1 -20   50.92    8.77   6
   5   1 -20   37.90    7.22   6
  -5  -1  20   42.33    9.18   5
   5  -1 -20   60.71   10.63   8
  -5   1  19   11.19    5.15   5
  -5   1  19   11.07    4.46   7
  -5  -1  19   10.54    4.42   7
   5  -1 -19    5.66    3.81   6
   5   1 -19    9.12    4.05   6
   5  -1 -19   15.70    5.96   8
  -5  -1  19    7.42    4.82   5
  -5   1  18   66.77    8.64   7
  -5  -1  18   52.64    8.87   7
   5  -1 -18   78.41   10.39   6
   5   1 -18   75.22    9.52   6
  -5   1  18   96.95   12.20   5
  -5  -1  18   65.89   11.25   5
   5  -1 -18   70.50   10.94   8
   5   1 -17    7.65    4.16   6
  -5   1  17    1.25    2.78   7
   5  -1 -17    1.59    3.40   6
  -5  -1  17    2.44    2.77   7
  -5  -1  17   11.53    6.09   5
   5   1 -17    6.23    5.40   8
   5  -1 -17   -7.56    4.94   8
  -5   1  17    1.43    3.66   5
   5   1 -16   34.92    7.68   8
  -5  -1  16   38.57    8.87   5
  -5  -1  16   30.40    6.23   7
   5  -1 -16   31.58    6.49   6
   5   1 -16   34.90    6.55   6
  -5   1  16   32.42    6.98   5
   5  -1 -16   38.94    8.44   8
  -5   1  16   28.91    5.41   7
  -5   1  15    3.91    3.96   5
  -5  -1  15    4.80    4.18   5
  -5  -1  15    1.68    2.66   7
   5  -1 -15    2.81    2.62   7
   5   1 -15    2.81    3.78   8
   5  -1 -15    7.06    3.73   6
   5  -1 -15    9.39    5.11   8
   5   1 -15    2.31    2.83   6
  -5   1  15    5.59    2.88   7
   5  -1 -14  131.19   13.07   8
  -5   1  14  107.91    8.96   7
  -5  -1  14  108.72   10.34   7
   5  -1 -14   92.73    8.99   7
   5   1 -14   98.23   11.86   8
   5  -1 -14  118.34   11.39   6
   5   1 -14  130.87   11.34   6
  -5   1  14  122.94   11.98   5
  -5  -1  14  116.27   13.12   5
  -5  -1  13   37.64    7.78   5
  -5   1  13   16.26    3.84   7
  -5  -1  13   21.89    4.87   7
   5  -1 -13   34.43    5.14   7
   5  -1 -13   24.19    5.99   6
  -5   1  13   38.06    7.02   5
   5   1 -13   30.41    7.01   8
   5   1 -13   27.85    5.47   6
   5  -1 -13   27.42    6.38   8
  -5  -1  12  573.40   26.95   5
  -5   1  12  590.17   18.24   7
  -5   1  12  556.17   24.11   5
  -5  -1  12  630.17   23.83   7
   5  -1 -12  567.90   19.09   7
   5  -1 -12  553.39   23.23   6
   5   1 -12  642.19   23.82   6
   5  -1 -12  613.20   26.48   8
   5   1 -12  656.05   27.68   8
  -5  -1  11   32.37    6.90   5
   5   1 -11   28.11    5.33   6
  -5   1  11   35.54    6.35   5
  -5  -1  11   31.36    5.72   7
   5  -1 -11   28.74    4.48   7
   5  -1 -11   36.06    5.89   6
   5  -1 -11   27.43    6.57   8
   5   1 -11   42.15    7.04   8
  -5   1  11   31.08    4.23   7
   5  -1 -10   35.76    6.83   8
  -5   1  10   35.61    5.89   5
  -5   1  10   32.91    3.83   7
   5  -1 -10   32.71    4.30   7
  -5   1  10   31.16    5.47   9
  -5  -1  10   35.47    5.79   7
   5  -1 -10   32.12    5.85   6
   5   1 -10   38.89    6.33   6
   5   1 -10   34.24    6.43   8
  -5  -1  10   34.66    6.69   5
  -5  -1   9  725.74   24.18   7
   5  -1  -9  662.27   16.99   7
   5   1  -9  714.10   25.89   8
   5  -1  -9  719.25   24.56   6
  -5   1   9  683.81   24.02   5
   5   1  -9  748.33   24.37   6
  -5   1   9  688.09   22.94   9
  -5  -1   9  715.02   27.75   5
  -5   1   9  701.07   15.60   7
   5  -1  -9  716.68   26.48   8
   5   1  -8    3.34    2.52   6
  -5   1   8    3.28    1.41   7
  -5  -1   8    4.15    2.78   7
   5  -1  -8    7.64    4.11   8
   5  -1  -8    6.58    3.09   6
   5   1  -8    5.81    4.11   9
  -5  -1   8    6.18    3.68   5
   5  -1  -8    4.88    2.92   5
  -5   1   8    2.91    3.17   5
   5   1  -8   11.14    4.33   8
  -5   1   8    1.45    2.02   9
  -5  -1   7  481.92   19.43   7
  -5   1   7  423.50   18.03   5
   5   1  -7  476.35   19.67   8
  -5   1   7  452.79    9.85   7
  -5  -1   7  461.26   21.30   5
   5  -1  -7  452.84   18.51   6
   5   1  -7  455.90   18.69   6
   5  -1  -7  466.35   18.77   5
  -5  -1   7  471.75   19.24   8
   5  -1  -7  471.62   20.56   8
   5   1  -7  461.86   20.34   9
  -5   1   7  450.95   17.35   9
  -5  -1   6    7.29    3.35   8
  -5   1   6    5.05    2.50   9
  -5   1   6    3.46    0.91   7
   5  -1  -6    6.03    3.09   6
   5   1  -6    3.74    3.38   9
   5   1  -6    6.00    3.42   6
  -5  -1   6    1.98    2.99   5
   5  -1  -6   10.14    4.32   8
  -5   1   6    5.23    3.26   5
   5  -1  -6    2.66    1.97   5
   5   1  -6    4.59    3.11   8
   5   1  -5   70.78    8.16   9
  -5  -1   5   69.78    8.33   9
  -5  -1   5   57.32    8.04   5
   5  -1  -5   71.07    7.36   6
  -5  -1   5   59.73    6.30   6
   5   1  -5   62.84    6.90   6
  -5   1   5   61.83    6.28   9
   5  -1  -5   67.25    7.98   8
   5  -1  -5   64.82    7.03   5
  -5   1   5   76.94    7.86   5
   5  -1  -5   56.99    5.79   9
   5   1  -5   54.87    7.36   5
   5   1  -5   72.41    7.56   8
  -5  -1   5   67.19    6.88   8
  -5  -1   4 4587.04   62.94   5
  -5  -1   4 4637.13   62.95   9
  -5  -1   4 4588.05   52.29   8
   5   1  -4 4476.62   61.25   9
   5  -1  -4 4570.75   52.32   6
  -5  -1   4 4673.05   53.16   6
   5  -1  -4 4487.80   48.36   9
  -5   1   4 4541.76   49.89   9
   5  -1  -4 4519.96   55.58   5
   5  -1  -4 4604.75   60.05   8
   5   1  -4 4596.11   63.40   5
  -5   1   4 4673.59   56.02   5
   5   1  -4 4631.53   52.54   8
  -5   1   4 4465.58   63.06   8
   5  -1  -3  795.24   23.15   5
  -5  -1   3  831.14   26.55   9
   5   1  -3  809.56   25.94   9
   5  -1  -3  817.55   21.53   6
  -5  -1   3  837.37   22.23   6
   5  -1  -3  828.22   20.67   9
   5   1  -3  819.01   26.48   5
   5   1  -3  820.99   21.12   8
  -5  -1   3  802.72   26.41   5
  -5   1   3  806.16   23.15   5
   5  -1  -3  770.69   24.67   8
  -5  -1   3  787.14   20.90   8
  -5   1   3  799.32   20.48   9
  -5   1   3  829.59   27.02   8
  -5   1   2  152.82    8.78   9
  -5  -1   2  139.02   10.86   9
  -5  -1   2  142.62   11.30   5
   5  -1  -2  149.37   10.08   5
  -5   1   2  143.66    5.31   7
   5  -1  -2  157.19    9.15   6
  -5  -1   2  152.82    9.55   6
   5   1  -2  140.89   10.99   5
   5  -1  -2  146.96    8.73   9
  -5   1   2  135.83    9.67   5
   5   1  -2  162.82    9.02   8
   5  -1  -2  138.23   10.48   8
  -5  -1   2  148.18    8.89   8
  -5   1   2  139.69   11.28   8
   5   1  -2  115.65   10.03   9
  -5   1   1  164.17   12.02   8
   5   1  -1  177.02    8.95   8
  -5   1   1  180.11    6.76   7
  -5  -1   1  175.39   12.20   5
   5   1  -1  180.65   12.28   9
  -5   1   1  180.98    9.66   6
   5  -1  -1  179.35    9.42   6
  -5  -1   1  174.70   10.00   6
  -5   1   1  176.92    9.36   9
   5   1  -1  180.88   12.36   5
   5  -1  -1  154.37    8.90   9
  -5  -1   1  176.40   11.99   9
   5  -1  -1  189.04   11.31   5
   5  -1  -1  198.02   12.53   8
  -5   1   1  171.86   12.00   1
  -5   1   1  165.80   10.69   5
  -5  -1   1  167.07    9.21   8
  -5   1   0 2150.70   43.27   8
  -5  -1   0 2281.84   42.63   9
  -5   1   0 2277.39   27.00   7
  -5  -1   0 2282.63   42.31   5
   5  -1   0 2240.20   38.84   5
  -5   1   0 2251.12   32.62   6
   5  -1   0 2262.27   31.30   6
  -5  -1   0 2174.90   34.69   6
   5   1   0 2242.18   30.01   8
   5   1   0 2184.05   42.15   5
   5   1   0 2169.02   42.31   9
  -5   1   0 2212.62   32.25   9
   5  -1   0 2206.34   26.51   7
  -5   1   0 2360.69   43.72   1
   5  -1   0 2215.16   33.51   9
  -5  -1   0 2167.99   32.55   8
   5  -1   0 2253.59   42.64   8
   5  -1   1   48.11    5.32   9
  -5   1  -1   51.79    7.05   1
   5  -1   1   46.81    4.44   7
  -5   1  -1   56.27    5.12   7
  -5   1  -1   66.28    5.56   6
   5  -1   1   61.95    5.22   6
   5   1   1   50.66    4.57   8
  -5   1  -1   58.27    5.40   9
  -5  -1  -1   58.86    7.09   9
   5  -1   1   47.93    6.68   8
   5   1   1   58.81    7.38   5
   5  -1   1   48.49    6.13   5
   5   1   1   47.96    7.10   9
  -5  -1  -1   54.04    7.17   5
  -5  -1  -1   45.46    4.76   8
   5  -1   2 2135.14   42.48   8
   5   1   2 2038.02   41.81   9
   5  -1   2 2060.47   30.32   7
  -5   1  -2 2055.67   30.80   7
  -5  -1  -2 2084.35   40.96   1
  -5   1  -2 2090.70   28.61   6
   5  -1   2 2001.98   27.17   6
  -5   1  -2 2082.66   31.00   3
   5   1   2 2028.33   40.53   5
  -5  -1  -2 2077.91   40.49   9
   5   1   2 2000.28   27.48   8
   5  -1   2 2086.08   41.77   1
   5  -1   2 2121.47   38.85   5
  -5  -1  -2 2086.51   40.47   5
   5  -1   2 2054.97   33.37   9
  -5   1  -2 2102.15   42.31   1
   5  -1   3  151.29   11.69   8
  -5   1  -3  162.23   12.29   1
  -5  -1  -3  158.11   10.81   7
  -5   1  -3  168.96    9.70   7
   5  -1   3  151.43    9.09   7
   5  -1   3  162.85    9.79   4
   5   1   3  157.07   12.04   9
  -5   1  -3  181.46    8.14   6
   5  -1   3  157.40    7.38   6
  -5  -1  -3  181.78   12.55   3
  -5   1  -3  161.76    8.95   3
  -5  -1  -3  168.51   12.06   1
   5  -1   3  153.25    9.49   9
  -5  -1  -3  148.37   11.10   9
   5   1   3  148.82   11.26   5
   5  -1   3  159.54   11.99   1
   5   1   3  156.22    7.93   8
   5   1   4  167.58   11.99   5
  -5   1  -4  171.07   12.98   1
  -5  -1  -4  176.29   11.69   7
   5  -1   4  183.05   10.33   7
  -5   1  -4  209.48   11.35   7
   5  -1   4  194.60   10.64   4
  -5   1  -4  186.87    7.78   6
   5  -1   4  175.35    7.38   6
  -5  -1  -4  186.32   12.66   3
   5   1   4  188.24   13.07   9
   5   1   4  176.24    8.66   8
   5  -1   4  187.23   10.80   9
  -5   1  -4  185.01    9.89   3
   5  -1   4  173.39   12.69   1
  -5  -1  -4  171.89   12.33   1
   5   1   5   43.58    4.60   8
   5  -1   5   50.08    5.91   7
  -5  -1  -5   48.91    6.39   7
  -5   1  -5   38.08    5.39   7
   5  -1   5   47.75    5.35   4
  -5   1  -5   51.29    7.35   1
  -5  -1  -5   33.62    5.81   1
  -5   1  -5   42.31    3.58   6
  -5   1  -5   42.48    5.07   3
   5   1   5   55.27    7.29   1
   5  -1   5   48.74    5.81   9
   5   1   5   40.15    6.66   9
  -5  -1  -5   44.75    6.64   3
   5  -1   6   56.65    6.59   7
   5  -1   6   52.98    5.54   4
  -5   1  -6   54.81    6.75   7
  -5  -1  -6   42.76    6.54   1
  -5   1  -6   49.13    5.55   3
   5   1   6   55.69    7.50   1
  -5   1  -6   51.90    3.66   6
   5  -1   6   54.69    5.93   3
  -5  -1  -6   57.38    7.66   3
  -5   1  -6   55.94    8.17   1
   5   1   6   62.24    8.18   9
   5  -1   6   59.69    6.70   9
  -5  -1  -7  123.29   11.13   1
   5  -1   7  119.20    9.87   7
  -5   1  -7  103.09    4.72   6
   5  -1   7  104.42    8.46   3
  -5  -1  -7  113.60   10.60   3
   5   1   7  116.21   11.02   9
  -5   1  -7  115.00    8.59   3
   5  -1   7  109.24    7.83   4
  -5  -1  -8  256.18   15.99   3
   5  -1   8  274.67   12.24   4
   5  -1   8  282.59   15.63   7
  -5  -1  -8  263.89   16.69   1
  -5   1  -8  268.69   13.32   4
  -5   1  -8  241.09    6.52   6
   5  -1   8  270.18   13.99   3
  -5   1  -8  269.29   13.61   3
   5   1   8  286.06   17.38   9
   5  -1   9  147.46    9.00   4
   5  -1   9  170.31   13.05   7
   5   1   9  153.88   13.02   7
  -5   1  -9  145.48   10.33   4
  -5   1  -9  132.30    4.31   6
   5  -1   9  154.60   11.06   3
  -5  -1  -9  150.64   12.73   3
  -5   1  -9  151.95   10.83   3
   5   1   9  166.27   13.62   9
   5   1  10 2456.46   52.84   9
   5   1  10 2455.35   52.67   7
  -5  -1 -10 2318.42   22.08   4
   5  -1  10 2411.61   35.56   4
  -5   1 -10 2297.94   41.41   4
  -5  -1 -10 2406.85   50.59   3
   5  -1  10 2326.20   48.85   7
   5  -1  10 2359.72   44.20   3
  -5   1 -10 2423.48   43.60   3
   5   1  11   13.71    5.05   7
  -5  -1 -11   17.70    5.35   3
   5  -1  11   19.82    3.59   4
   5  -1  11   17.16    5.54   7
  -5   1 -11   25.87    5.30   3
  -5  -1 -11   17.17    2.29   4
  -5   1 -11   19.41    4.20   4
   5   1  11   17.20    5.87   9
  -5  -1 -12   36.22    3.60   4
   5  -1  12   36.34    4.63   4
   5   1  12   38.29    7.42   7
  -5   1 -12   38.02    5.79   4
  -5   1 -12   48.36    6.87   3
   5  -1  12   31.24    6.32   7
  -5  -1 -12   44.76    7.57   3
  -5  -1 -13   19.32    4.06   2
   5   1  13   20.45    6.16   7
  -5  -1 -13   18.26    5.42   3
   5  -1  13   18.07    5.03   7
  -5  -1 -13   21.79    3.06   4
  -5   1 -13   23.03    5.36   3
  -5   1 -13   19.95    4.88   4
  -5  -1 -14   43.84    5.80   2
  -5  -1 -14   42.04    8.08   3
   5  -1  14   34.69    7.14   7
  -5   1 -14   42.02    6.92   3
  -5   1 -14   48.91    7.05   4
   5   1  14   45.46    8.72   7
  -5  -1 -14   39.62    4.47   4
  -5  -1 -15   21.97    4.35   2
   5   1  15   26.73    6.89   7
  -5  -1 -15   29.02    6.81   3
   5  -1  15   32.91    7.76   7
  -5  -1 -15   17.81    3.32   4
  -5   1 -15   25.35    5.76   3
  -5   1 -15   17.53    4.50   4
  -5  -1 -16   62.84    7.02   2
  -5   1 -16   76.71   10.02   3
  -5  -1 -16   76.44    6.80   4
   5  -1  16   83.35   11.59   7
   5   1  16   62.31   10.52   7
  -5  -1 -16   69.07   10.42   3
  -5   1 -16   48.65    7.48   4
  -5  -1 -17   84.99    7.51   4
   5  -1  17   82.91   11.96   7
  -5   1 -17   90.18   10.18   4
  -5  -1 -17   82.99   11.78   3
  -5   1 -17   74.49   10.35   3
   5   1  17   70.61   11.26   7
  -5  -1 -17   94.24    8.62   2
  -5  -1 -18   51.01    6.27   4
   5  -1  18   60.48   10.78   7
  -5  -1 -18   51.83    9.46   3
  -5   1 -18   52.48    8.16   4
  -5  -1 -18   40.91    5.88   2
  -5   1 -18   49.01    9.03   3
   5   1  18   57.85   10.82   7
   5   1  19  520.95   30.63   7
   5  -1  19  507.03   29.98   7
  -5  -1 -19  517.90   20.28   2
  -5  -1 -19  506.58   19.85   4
  -5  -1 -19  482.33   28.43   3
  -5   1 -19  496.95   24.67   4
  -5   1 -19  504.51   27.32   3
  -5  -1 -20   -1.36    2.41   4
   5   1  20   10.70    6.63   7
   5  -1  20    8.12    6.42   7
  -5  -1 -20   -2.71    4.57   3
  -5   1 -20    6.34    4.51   4
  -5   1 -20    6.94    5.51   3
  -5  -1 -20   -0.66    2.03   2
  -5   1 -21  140.74   15.69   3
   5   1  21  177.50   18.81   7
  -5   1 -21  160.85   14.80   4
   5  -1  21  161.44   17.79   7
  -5  -1 -21  158.40   11.74   2
  -5  -1 -21  147.88   16.99   3
  -5  -1 -21  146.63   11.66   4
   5   1  22    3.63    6.58   7
  -5   1 -22    1.44    3.65   4
   5  -1  22    0.32    4.24   7
  -5  -1 -22    3.21    5.07   3
  -5   1 -22    5.44    4.77   3
  -5  -1 -22    2.59    2.90   4
   5  -1  23   35.04    9.49   7
  -5  -1 -23   30.57    6.11   4
   5   1  23   31.97    9.35   7
  -5   1 -23   22.94    6.15   4
  -5  -1 -23   35.15    9.66   3
  -5   1 -23   25.16    7.65   3
  -5   1 -24  158.85   17.81   3
   5   1  24  179.39   20.27   7
  -5   1 -24  186.52   17.37   4
   5  -1  24  186.56   20.55   7
  -5  -1 -24  177.22   20.01   3
   5   1  25   30.59    9.20   7
   5  -1  25   31.87    9.28   7
  -5   1 -25   16.53    6.57   4
  -5  -1 -25   26.15    8.77   3
  -5   1 -25   34.83    8.83   3
   5   1  26    4.07    5.75   7
   5  -1  26    1.16    4.30   7
  -5   1 -26    4.78    4.60   4
  -5  -1 -26   -1.89    5.53   3
  -5   1 -26    5.11    4.67   3
   5   1  27   18.46    8.17   7
   5  -1  27    5.00    5.80   7
  -5  -1 -27   10.14    7.53   3
  -5   1 -27   10.84    6.85   3
   5   1  28   20.13    8.39   7
   5  -1  28   24.71    9.00   7
  -5  -1 -28    5.80    6.35   3
  -5   1 -28   11.26    7.17   3
   5   1  29   -5.81    6.43   7
   5  -1  29    4.06    4.65   7
  -5  -1 -29    6.05    6.31   3
  -5   1 -29    5.37    6.29   3
   5   1  30   -0.28    6.69   7
   5  -1  30   11.53    7.83   7
  -5  -1 -30   -1.17    6.21   3
  -5   1 -30    7.05    6.50   3
  -5   1 -31    6.78    4.97   3
   5   1  31   21.34    9.66   7
   5  -1  31   14.41    8.44   7
  -5  -1 -31   14.59    6.62   3
  -5  -3  33  -12.04    8.48   7
   5  -3 -33   -4.25    4.88   6
  -5  -3  32    4.87    6.59   7
   5  -3 -32   -9.76    6.27   6
   5   3 -31   -0.94    6.07   4
  -5  -3  31   18.27    9.57   7
   5  -3 -31    8.55    6.04   6
  -5  -3  31  -12.27    8.51   5
  -5  -3  30  -10.74    8.61   5
  -5  -3  30    5.04    7.81   7
   5  -3 -30    7.19    5.58   6
   5   3 -30    9.89    6.85   4
   5  -3 -30    3.47    7.10   8
   5  -3 -29   11.61    6.09   8
   5   3 -29   30.97    9.93   4
  -5  -3  29   19.47    8.29   7
  -5  -3  29   24.10    9.75   5
   5  -3 -29    4.59    5.91   6
   5   3 -28   28.04   10.80   4
  -5  -3  28   34.65   10.16   7
   5  -3 -28   39.08    9.99   6
  -5  -3  28   48.60   13.29   5
   5  -3 -28   43.90   11.79   8
   5   3 -27   24.57    9.61   4
  -5  -3  27   27.90    9.47   7
   5  -3 -27   28.56   10.19   8
   5  -3 -27   20.40    8.22   6
  -5  -3  27   14.30    7.39   5
  -5   3  26  229.67   21.19   5
   5   3 -26  219.03   23.17   4
  -5   3  26  214.12   19.37   7
  -5  -3  26  237.53   23.73   7
  -5  -3  26  221.46   25.98   5
   5  -3 -26  192.40   19.93   6
   5  -3 -26  239.81   24.02   8
   5  -3 -25  186.43   19.33   6
   5   3 -25  226.07   23.05   4
  -5   3  25  193.35   18.24   7
  -5  -3  25  183.26   20.94   7
  -5   3  25  202.79   19.55   5
  -5  -3  25  191.42   23.47   5
   5  -3 -25  215.93   22.57   8
  -5   3  24  220.88   18.65   7
   5   3 -24  281.85   25.15   4
  -5  -3  24  210.14   21.59   7
   5  -3 -24  232.96   21.15   6
  -5  -3  24  191.80   22.78   5
  -5   3  24  204.36   19.25   5
   5  -3 -24  223.99   22.16   8
   5   3 -23   25.02    8.49   4
  -5  -3  23   18.75    7.68   7
  -5   3  23   25.76    7.24   5
   5  -3 -23   34.08    8.56   6
   5  -3 -23   25.44    8.20   8
  -5  -3  23   24.58    9.27   5
  -5   3  23   29.77    7.34   7
  -5   3  22    6.00    4.73   7
   5   3 -22    7.47    5.62   4
  -5  -3  22    3.42    4.70   7
   5  -3 -22    9.60    5.52   6
  -5  -3  22   -0.19    6.41   5
  -5   3  22    2.05    3.94   5
   5  -3 -22   -0.85    4.25   8
  -5   3  21   27.65    6.52   7
   5  -3 -21   46.05   10.14   8
   5   3 -21   39.86    9.12   4
  -5  -3  21   39.09   10.79   5
  -5  -3  21   36.46    8.78   7
   5  -3 -21   36.64    8.59   6
  -5   3  21   35.45    7.73   5
  -5   3  20    8.66    3.61   7
  -5  -3  20    7.05    4.95   7
   5  -3 -20    3.75    3.96   6
  -5  -3  20   17.30    7.60   5
  -5   3  20   11.33    4.39   5
   5  -3 -20    6.07    5.07   8
   5   3 -20   14.56    7.12   4
   5   3 -19    5.40    5.50   4
  -5  -3  19    6.87    4.60   7
   5  -3 -19    1.12    3.28   6
  -5  -3  19   -0.83    5.22   5
  -5   3  19    6.83    4.05   5
   5  -3 -19    0.51    5.08   8
   5   3 -18   24.47    7.01   4
  -5  -3  18   21.74    7.01   7
  -5  -3  18   29.29    8.64   5
  -5   3  18   35.40    7.02   5
   5  -3 -18   34.03    7.75   8
   5   3 -17  144.21   15.29   4
  -5  -3  17  170.16   16.95   7
  -5  -3  17  171.96   18.68   5
  -5   3  17  168.92   13.55   5
   5  -3 -17  149.13   15.42   8
  -5  -3  16   78.62   12.46   5
  -5   3  16   77.22    9.12   5
   5  -3 -16   70.39    7.75   7
   5   3 -16   73.13   10.68   4
  -5  -3  16   62.59   10.44   7
   5  -3 -16   60.67   10.05   8
   5   3 -15   30.87    7.50   4
   5  -3 -15   29.06    4.68   7
  -5  -3  15   30.20    7.24   7
  -5  -3  15   22.09    7.22   5
  -5   3  15   31.08    5.90   5
   5  -3 -15   37.10    8.05   8
  -5   3  14  243.84   14.54   5
   5  -3 -14  225.50   12.14   7
  -5  -3  14  236.78   19.30   7
   5   3 -14  257.54   18.70   4
  -5  -3  14  254.36   20.67   5
   5  -3 -14  245.50   18.59   8
   5   3 -13   10.77    5.44   4
   5  -3 -13    0.74    1.21   7
  -5  -3  13    2.02    3.23   7
  -5   3  13   -0.61    1.80   5
   5  -3 -13    9.84    5.28   8
  -5  -3  13   -0.22    3.88   5
   5   3 -12  161.71   14.39   4
  -5  -3  12  162.57   16.26   5
   5  -3 -12  162.25    9.04   7
  -5  -3  12  190.30   16.85   7
   5  -3 -12  177.89   15.65   8
  -5   3  12  177.32   11.52   5
   5   3 -11  233.79   16.47   4
   5  -3 -11  206.67    9.54   7
  -5  -3  11  219.98   18.00   7
  -5  -3  11  202.90   17.51   5
  -5   3  11  205.51   12.02   5
   5  -3 -11  227.65   17.01   8
   5   3 -10  374.91   22.23   9
   5   3 -10  374.66   20.26   4
   5  -3 -10  327.51   11.06   7
  -5  -3  10  360.33   23.04   7
  -5  -3  10  345.51   22.20   5
  -5   3  10  351.53   15.10   5
   5  -3 -10  352.19   20.91   8
   5   3  -9  725.79   27.42   4
  -5  -3   9  700.61   31.59   7
   5   3  -9  689.23   30.16   9
  -5   3   9  697.19   20.00   9
  -5  -3   9  709.45   30.77   5
  -5   3   9  675.65   19.95   5
   5  -3  -9  703.89   28.98   8
   5  -3  -9  663.68   14.39   7
  -5   3   8  656.80   19.04   5
   5   3  -8  692.88   29.06   9
  -5  -3   8  619.31   28.44   5
   5   3  -8  641.03   25.10   4
   5  -3  -8  617.86   12.56   7
  -5   3   8  626.81   17.70   9
   5  -3  -8  595.87   26.50   8
  -5   3   8  626.92   21.54   3
  -5   3   7  463.17   15.52   5
   5   3  -7  464.43   23.68   9
   5   3  -7  448.50   20.12   4
  -5   3   7  426.24   16.77   3
   5  -3  -7  418.07    9.50   7
  -5   3   7  443.60   13.55   9
   5  -3  -7  446.66   15.63   5
  -5  -3   7  457.50   23.69   5
   5  -3  -7  464.30   23.28   8
   5   3  -6  439.45   19.43   4
   5  -3  -6  356.24    8.41   7
   5   3  -6  405.14   22.18   9
  -5   3   6  389.88   15.07   3
  -5   3   6  393.07   11.97   9
   5  -3  -6  412.59   14.92   5
  -5  -3   6  445.17   22.81   5
  -5   3   6  398.16   14.27   5
   5  -3  -6  455.66   22.98   8
  -5  -3   6  407.13   17.91   8
   5   3  -5   58.05    7.08   4
   5  -3  -5   57.89    3.68   7
  -5  -3   5   58.72    8.61   5
  -5   3   5   65.29    5.82   3
   5   3  -5   58.33    9.09   9
  -5   3   5   66.66    7.58   1
  -5   3   5   54.68    4.00   9
  -5  -3   5   67.27    7.19   8
   5  -3  -5   82.86   10.23   8
   5  -3  -5   60.81    5.87   5
   5  -3  -4   22.99    5.65   8
   5  -3  -4   22.36    2.46   7
   5   3  -4   15.48    4.18   4
  -5   3   4   24.74    3.32   3
  -5   3   4   27.52    5.00   1
  -5   3   4   21.80    2.15   9
  -5  -3   4   28.26    4.49   8
   5   3  -4   22.71    6.21   9
   5  -3  -4   25.61    3.90   5
  -5  -3   4   24.96    5.60   5
   5  -3  -3   43.34    7.76   8
  -5   3   3   33.30    5.80   1
   5  -3  -3   39.03    3.32   7
   5   3  -3   35.92    5.47   4
  -5  -3   3   33.14    4.49   8
   5   3  -3   38.96    7.24   9
  -5   3   3   32.25    3.49   3
  -5  -3   3   45.54    7.50   5
   5  -3  -3   33.81    4.46   5
   5   3  -2  239.44   16.97   9
   5   3  -2  249.63   13.20   4
   5  -3  -2  238.78    8.77   7
  -5  -3   2  238.61   15.83   5
  -5   3   2  250.89   14.50   1
   5  -3  -2  258.73   17.81   8
   5  -3  -2  238.58   11.74   5
  -5   3   2  235.14    7.94   3
  -5  -3   2  260.79   11.09   8
   5  -3  -1 1450.82   29.37   5
  -5   3   1 1435.42   34.40   1
   5   3  -1 1455.34   30.95   4
  -5  -3   1 1482.61   37.97   5
  -5   3   1 1523.77   33.89   2
   5  -3  -1 1485.02   23.52   7
   5   3  -1 1501.24   42.10   9
  -5  -3   1 1485.80   24.05   8
  -5   3   1 1436.63   16.14   3
   5  -3  -1 1519.39   43.10   8
  -5   3   0   69.87    7.47   2
  -5  -3   0   58.04    5.67   4
   5  -3   0   43.22    8.13   8
   5   3   0   54.89    6.29   4
   5  -3   0   66.48    5.59   7
  -5   3   0   46.71    6.91   1
  -5  -3   0   60.07    8.28   5
   5   3   0   56.64    9.09   9
   5  -3   0   54.89    6.28   5
  -5  -3   0   54.18    4.22   8
   5  -3   1  167.81   15.26   8
   5  -3   1  169.82   12.48   1
  -5  -3  -1  177.88    9.06   4
  -5   3  -1  200.80   13.70   1
   5   3   1  182.18   10.52   4
   5  -3   1  187.39    9.75   7
   5   3   1  207.39   16.13   9
   5  -3   1  167.33    5.82   9
  -5   3  -1  187.98   11.37   2
  -5  -3  -1  168.92    6.28   8
  -5  -3  -1  163.01   12.42   5
   5  -3   2 2756.19   60.12   8
  -5  -3  -2 2662.28   33.04   4
   5   3   2 2677.27   38.77   4
   5  -3   2 2626.05   38.56   7
  -5   3  -2 2709.38   50.96   1
  -5   3  -2 2623.52   42.84   7
  -5   3  -2 2641.30   40.83   2
   5  -3   2 2595.53   26.77   9
   5   3   2 2669.99   56.74   9
  -5  -3  -2 2731.72   56.35   3
  -5  -3  -2 2636.36   48.82   5
   5   3   3  768.45   30.85   9
  -5  -3  -3  752.84   17.00   4
   5  -3   3  798.03   22.69   7
   5   3   3  738.43   19.78   4
  -5   3  -3  803.92   24.54   7
  -5  -3  -3  820.33   31.54   3
  -5  -3  -3  780.40   25.37   1
   5  -3   3  758.83   16.03   9
  -5   3  -3  760.72   21.28   2
  -5  -3  -3  795.06   26.73   5
   5   3   4  552.72   26.49   9
  -5  -3  -4  537.98   21.13   1
  -5  -3  -4  561.39   14.09   4
   5  -3   4  566.06   20.13   7
  -5   3  -4  537.56   20.89   7
  -5  -3  -4  570.35   26.44   3
  -5   3  -4  533.76   17.01   2
  -5  -3  -4  548.26   22.20   5
  -5  -3  -5  142.35    6.93   4
   5  -3   5  178.39   11.99   7
  -5  -3  -5  154.73   11.49   1
  -5   3  -5  150.26   11.53   7
  -5  -3  -5  149.48   13.81   3
   5   3   5  140.48   13.72   9
  -5  -3  -6  434.56   19.15   1
  -5  -3  -6  449.76   12.11   4
   5  -3   6  464.45   20.16   7
   5  -3   6  422.17   10.99   3
  -5  -3  -6  475.77   24.39   3
   5   3   6  410.12   23.31   9
  -5  -3  -7  637.34   23.38   1
  -5   3  -7  610.40   14.28   3
  -5  -3  -7  607.13   13.84   4
   5  -3   7  630.17   24.31   7
   5  -3   7  585.79   12.73   6
   5  -3   7  594.00   14.82   3
   5   3   7  641.99   29.33   9
  -5  -3  -7  648.45   28.91   3
   5   3   8  106.09   12.48   9
  -5   3  -8  113.73    6.89   3
  -5  -3  -8  115.69    6.12   4
  -5  -3  -8  100.66    9.72   1
   5  -3   8  114.69   10.97   7
  -5   3  -8  117.02   12.13   4
  -5  -3  -8  117.61   12.75   3
   5  -3   8  101.56    4.60   6
   5  -3   8  114.29    7.21   3
   5   3   9  194.84   17.09   9
  -5  -3  -9  191.31    7.98   4
   5  -3   9  226.13   15.79   7
  -5   3  -9  185.23   15.49   4
   5  -3   9  194.07   10.15   3
  -5   3  -9  209.46   10.12   3
  -5  -3  -9  202.01   16.67   3
   5   3  10  307.20    7.85   8
  -5   3 -10  340.40   13.91   3
   5   3  10  388.47   23.83   9
  -5  -3 -10  338.69   10.94   4
   5  -3  10  372.52   20.84   7
  -5   3 -10  349.92   21.47   4
  -5  -3 -10  363.03   22.45   3
   5  -3  10  339.68   14.16   3
   5  -3  11    1.67    1.67   3
   5   3  11    3.32    1.31   8
   5   3  11    0.29    3.98   9
   5  -3  11    0.04    2.42   7
  -5  -3 -11    3.08    1.42   4
  -5   3 -11    0.68    3.43   4
  -5   3 -11    5.77    2.70   3
  -5  -3 -11    7.29    4.40   3
   5   3  12   80.36    5.61   8
   5  -3  12   87.98   11.00   7
  -5   3 -12   96.08   12.08   4
  -5  -3 -12   80.55    5.87   4
  -5   3 -12   91.80    8.34   3
  -5  -3 -12   89.07   11.81   3
   5  -3  12   78.89    7.85   3
   5   3  12  113.77   13.34   9
  -5  -3 -13  241.06   19.13   3
  -5   3 -13  230.76   13.93   3
   5  -3  13  219.95   17.86   7
  -5   3 -13  220.87   18.18   4
   5   3  13  235.85   19.88   9
   5  -3  13  219.69   13.62   3
   5   3  13  236.47   10.50   8
   5   3  14   19.30    3.54   8
  -5  -3 -14   12.63    5.29   3
   5  -3  14   32.26    7.27   7
  -5   3 -14   28.24    7.42   4
  -5   3 -14   16.25    4.18   3
   5   3  14   21.27    7.14   9
  -5  -3 -14   26.95    6.05   2
  -5  -3 -15  213.05   16.88   2
  -5   3 -15  219.41   14.99   3
  -5   3 -15  223.70   18.91   4
   5   3  15  212.53   19.79   9
  -5  -3 -15  229.52   19.54   3
   5  -3  15  222.53   18.80   7
   5   3  15  215.20   11.87   8
  -5  -3 -16 2592.51   65.98   3
  -5   3 -16 2525.22   51.83   3
   5  -3  16 2532.60   64.33   7
  -5   3 -16 2557.88   63.67   4
   5   3  16 2372.16   41.20   8
   5   3  16 2564.56   68.95   9
  -5  -3 -16 2444.56   56.25   2
   5  -3  17  405.95   27.00   7
  -5   3 -17  374.91   25.17   4
  -5  -3 -17  386.16   26.39   3
   5   3  17  384.96   27.58   9
  -5  -3 -17  422.06   23.60   2
  -5  -3 -18   54.67    9.23   2
   5   3  18   55.00   11.61   9
  -5  -3 -18   55.74   11.13   3
   5  -3  18   61.55   11.24   7
  -5   3 -18   42.00    9.86   4
   5   3  19   -1.99    6.30   9
  -5  -3 -19    7.46    4.33   2
  -5  -3 -19    8.09    6.14   3
   5  -3  19    3.39    5.44   7
  -5   3 -19    2.04    4.01   4
  -5  -3 -20   44.93    8.30   2
  -5  -3 -20   34.47    9.64   3
   5  -3  20   38.94    9.85   7
  -5   3 -20   21.09    7.86   4
   5   3  20   31.39    8.12   9
   5  -3  21   12.45    6.38   7
  -5  -3 -21   10.45    5.70   3
  -5  -3 -21   10.66    5.04   2
  -5   3 -21    8.35    5.87   4
   5   3  21    9.27    7.41   9
   5  -3  22   61.52   12.38   7
  -5  -3 -22   49.12   10.84   3
  -5  -3 -22   38.83    7.99   2
  -5   3 -22   34.49    9.37   4
   5   3  22   49.55   11.82   9
   5  -3  23   15.21    7.54   7
  -5  -3 -23   20.85    8.66   3
  -5   3 -23   18.81    7.74   4
  -5  -3 -23   12.83    4.92   2
   5   3  23   20.99    8.02   9
   5  -3  24   41.65   10.94   7
  -5  -3 -24   46.13   11.85   3
  -5   3 -24   33.86    9.68   4
  -5  -3 -24   30.10    7.10   2
   5   3  24   31.28    8.75   9
   5  -3  25    9.92    6.65   7
  -5  -3 -25    5.65    5.39   3
  -5   3 -25   -0.29    5.73   4
  -5  -3 -25   -1.74    3.57   2
   5   3  25    4.60    7.03   9
   5  -3  26   13.62    8.17   7
  -5  -3 -26    9.01    6.95   3
  -5   3 -26    7.84    6.52   4
   5   3  26    6.55    6.41   9
  -5   3 -27    4.46    7.92   4
  -5  -3 -27    7.55    7.10   3
   5   3  27  -10.47    7.19   9
   5  -3  27   20.26    8.96   7
  -5   3 -28   -1.37    4.96   4
  -5  -3 -28   -2.61    5.52   3
   5   3  28   -1.23    4.93   9
   5  -3  28   -2.14    5.64   7
   5   3  29   73.35   15.81   9
   5  -3  29   61.37   13.71   7
  -5  -3 -29   72.77   15.62   3
   5   3  30  117.50   18.86   9
   5  -5 -31    1.79    5.28   8
   5  -5 -30    2.84    5.00   8
  -5  -5  29    9.17    6.83   7
   5  -5 -29   -3.08    5.56   6
   5  -5 -29    1.19    6.14   8
   5   5 -28    5.07    7.58   4
  -5  -5  28   13.66    7.72   7
   5  -5 -28   12.57    7.51   6
   5  -5 -28    5.60    5.80   8
  -5  -5  28   12.07    8.60   5
   5  -5 -27   14.70    7.27   8
  -5  -5  27   31.31   10.45   7
   5   5 -27   29.97   10.97   4
   5  -5 -27    8.12    6.50   6
  -5  -5  27   19.45    8.92   5
   5   5 -26   68.34   15.61   4
  -5  -5  26   84.73   16.34   7
  -5  -5  26   76.99   16.36   5
   5  -5 -26   62.91   13.81   8
   5   5 -25   11.34    9.53   4
  -5  -5  25   23.16    9.56   7
   5  -5 -25    5.60    5.56   8
  -5  -5  25   19.00    8.97   5
   5   5 -24  122.44   19.22   4
  -5  -5  24  109.67   17.77   7
  -5  -5  24  120.63   19.58   5
   5  -5 -24  101.89   15.85   8
  -5  -5  23   24.78   10.38   5
   5   5 -23   44.00   12.76   4
  -5  -5  23   26.91    9.01   7
   5  -5 -23   20.68    8.09   8
   5   5 -22   31.98    9.68   4
  -5  -5  22   35.23   10.77   7
  -5  -5  22   69.54   15.15   5
   5  -5 -22   54.91   11.22   8
   5   5 -21   13.33    8.24   4
  -5  -5  21   11.59    6.83   7
  -5  -5  21    8.34    6.65   5
   5  -5 -21    8.11    5.96   8
   5   5 -20   55.69   12.67   4
  -5  -5  20   47.14   11.34   7
  -5  -5  20   70.77   14.01   5
   5  -5 -20   28.88    8.33   8
   5   5 -19    7.92    7.21   4
  -5  -5  19    7.38    5.73   7
  -5  -5  19    7.86    6.49   5
   5  -5 -19   13.18    6.56   8
   5  -5 -18   50.04    9.78   3
  -5  -5  18   70.76   13.58   5
   5   5 -18   60.85   12.10   4
  -5  -5  18   63.76   12.50   7
   5  -5 -18   65.93   11.83   8
   5   5 -17    8.92    6.61   4
  -5  -5  17   16.02    7.49   7
   5  -5 -17   10.97    5.68   8
   5  -5 -17   11.16    5.74   3
  -5  -5  17   11.40    6.13   5
  -5  -5  16    5.37    5.28   5
   5  -5 -16    6.55    5.66   8
   5   5 -16   -2.41    5.61   4
  -5  -5  16    1.02    4.71   7
   5  -5 -16    3.14    4.45   3
   5   5 -15    0.75    4.27   4
  -5  -5  15   -1.87    4.99   7
   5  -5 -15    3.22    3.39   3
   5  -5 -15    6.05    4.75   8
  -5  -5  15   -0.12    5.50   5
   5  -5 -14   -3.36    3.75   8
   5   5 -14    0.04    4.47   4
  -5  -5  14   -1.20    4.70   7
  -5  -5  14   -0.74    4.64   5
   5  -5 -14   -4.42    3.58   3
   5  -5 -13   11.76    4.90   8
   5   5 -13    8.28    5.83   4
  -5  -5  13   12.68    7.02   7
   5  -5 -13   10.56    5.21   2
  -5  -5  13   13.59    6.71   5
   5  -5 -13   17.01    6.02   3
   5  -5 -12  142.69   15.14   8
   5  -5 -12  162.52   13.89   3
   5   5 -12  163.27   17.30   4
  -5   5  12  170.61   11.46   1
  -5  -5  12  155.64   18.27   7
  -5  -5  12  168.59   17.84   5
   5  -5 -12  166.12   17.03   2
   5  -5 -11   34.11    7.93   8
   5  -5 -11   24.91    4.64   7
   5   5 -11   39.53    8.87   4
  -5   5  11   32.87    5.20   1
  -5  -5  11   45.37   10.23   7
   5  -5 -11   48.48    7.62   3
   5  -5 -11   32.30    8.26   2
  -5   5  11   33.38    4.98   9
  -5  -5  11   32.19    8.18   5
   5   5 -10  143.52   15.58   9
   5  -5 -10  140.52   15.36   8
   5  -5 -10  118.25   11.22   3
   5  -5 -10  115.78    8.89   7
   5   5 -10  123.41   14.46   4
  -5  -5  10  141.56   17.32   7
   5  -5 -10  136.63   14.81   2
  -5   5  10  121.06    9.37   1
  -5  -5  10  117.23   14.75   5
  -5   5  10  134.00    8.50   9
   5  -5  -9   63.89   10.27   2
   5   5  -9   78.10   11.60   9
   5  -5  -9   47.13    5.65   7
   5   5  -9   55.07    9.63   4
  -5  -5   9   52.58   10.83   7
   5  -5  -9   53.91    7.27   3
  -5   5   9   57.78    5.07   9
  -5  -5   9   62.47   11.03   5
  -5   5   9   65.35    6.83   1
   5  -5  -9   43.08    8.90   8
   5  -5  -8    1.33    1.86   7
   5  -5  -8   -3.41    3.79   8
  -5   5   8    1.30    2.05   1
   5   5  -8   -0.10    3.55   4
  -5   5   8    2.17    2.00   3
   5  -5  -8   -3.40    2.41   3
   5  -5  -8    4.72    5.21   2
  -5   5   8    0.36    0.98   9
   5   5  -8   -6.12    4.39   9
  -5   5   8    0.41    0.88   9
  -5  -5   8    0.37    3.54   5
   5   5  -7    7.68    5.48   9
   5  -5  -7    1.29    4.45   8
  -5   5   7    7.58    2.65   1
   5   5  -7    7.17    4.61   4
   5  -5  -7    7.66    4.30   2
  -5  -5   7    3.11    3.31   5
  -5   5   7    4.80    2.59   3
   5  -5  -6    1.20    3.80   8
   5   5  -6    3.39    4.94   4
  -5   5   6   -0.52    2.12   1
  -5   5   6   -0.64    1.58   3
   5  -5  -6    3.83    4.43   2
   5   5  -6    4.65    4.79   9
  -5  -5   6    0.75    3.47   5
   5   5  -5  184.33   16.45   4
  -5   5   5  177.74   11.65   1
   5  -5  -5  173.23   11.86   7
  -5   5   5  172.41   10.03   3
   5   5  -5  142.05   15.15   9
   5  -5  -5  171.24    7.39   5
   5  -5  -5  171.15   16.61   8
   5  -5  -5  171.30   14.98   2
  -5  -5   5  171.40   15.45   5
  -5  -5   4    0.90    3.32   5
   5   5  -4   -3.57    3.85   9
   5  -5  -4   14.05    6.62   8
   5   5  -4    9.88    5.48   4
   5  -5  -4   -0.86    2.40   7
   5  -5  -4   -0.08    4.20   2
  -5   5   4    3.35    1.95   3
   5  -5  -4    0.94    1.54   5
   5   5  -3  842.38   33.38   4
   5  -5  -3  798.64   18.89   5
   5  -5  -3  829.78   26.20   7
   5  -5  -3  811.30   31.15   2
  -5  -5   3  867.53   33.26   5
  -5  -5   3  819.05   25.19   8
   5   5  -3  860.14   36.23   9
   5  -5  -3  839.97   36.92   8
   5  -5  -2    2.74    4.98   8
   5  -5  -2    3.68    3.18   7
   5   5  -2   14.29    5.73   4
   5  -5  -2    7.92    4.81   2
   5   5  -2   -1.54    4.93   9
   5  -5  -2    8.01    2.52   5
  -5  -5   2   12.58    5.50   5
  -5  -5   2    6.42    2.97   8
   5   5  -1  177.26   14.90   4
   5  -5  -1  168.88   12.29   7
  -5  -5   1  178.91   14.96   5
   5   5  -1  141.76   15.37   9
   5  -5  -1  176.56   10.13   5
  -5  -5   1  153.16    9.79   8
   5  -5  -1  185.25   14.50   2
   5  -5  -1  181.83   17.69   8
   5  -5   0  381.40   26.14   8
   5   5   0  398.48   22.09   4
   5  -5   0  377.21   18.41   7
  -5  -5   0  398.09   25.09   3
   5  -5   0  393.22   20.29   2
   5   5   0  380.29   24.50   9
  -5  -5   0  356.33   13.59   8
  -5  -5   0  387.43   21.25   5
  -5  -5  -1  503.45   23.74   5
   5  -5   1  531.49   30.93   8
   5   5   1  489.55   28.06   9
   5   5   1  500.29   24.21   4
   5  -5   1  499.60   21.50   7
   5  -5   1  472.72   21.85   2
  -5  -5  -1  518.06   28.58   3
  -5  -5  -1  469.14   14.11   8
  -5  -5  -2  371.13   12.38   8
   5  -5   2  386.16   19.47   7
   5   5   2  375.31   20.55   4
  -5  -5  -2  415.32   21.25   5
  -5  -5  -2  388.03   25.25   3
   5   5   2  393.38   25.24   9
   5  -5   2  381.90   19.00   2
   5  -5   2  398.83   27.05   8
  -5  -5  -2  343.58   10.77   8
  -5  -5  -3   84.87   12.51   3
   5  -5   3  105.38   14.35   8
   5  -5   3  110.25   10.72   7
  -5  -5  -3   87.62    4.63   8
   5   5   3   83.65   11.95   9
  -5  -5  -3   92.41    4.95   8
  -5  -5  -3   99.46    9.17   1
  -5  -5  -3  101.02   10.54   5
   5  -5   3  119.95   10.51   2
   5  -5   4  100.79   10.29   7
  -5  -5  -4  107.42   13.67   3
  -5  -5  -4   98.66   10.22   5
   5  -5   4  100.11    5.85   9
   5   5   4  112.72   13.98   9
  -5  -5  -4   95.74    9.08   1
   5  -5   4  111.95   10.02   2
  -5  -5  -5  880.94   26.08   1
   5  -5   5  952.10   31.96   7
   5  -5   5  877.77   26.72   2
  -5  -5  -5  911.73   38.02   3
   5  -5   5  889.16   19.97   9
   5   5   5  906.71   39.33   9
   5  -5   6   52.39    8.02   7
  -5  -5  -6   43.93    6.16   1
   5  -5   6   50.57    5.40   9
   5   5   6   46.64    9.69   9
   5  -5   6   46.06    6.29   2
  -5  -5  -6   46.88   10.09   3
   5   5   7  351.11   24.92   9
  -5  -5  -7  311.52   16.37   4
   5  -5   7  372.76   21.14   7
  -5  -5  -7  335.79   16.16   1
   5  -5   7  319.89   14.05   9
  -5  -5  -7  321.72   23.08   3
   5  -5   7  330.33   15.47   2
  -5  -5  -8   83.76    8.76   4
  -5  -5  -8   85.00    8.34   1
   5  -5   8   72.93    9.85   7
  -5  -5  -8   98.05   13.39   3
   5  -5   8   86.48    7.71   2
   5  -5   8   77.84    7.63   9
   5   5   8   87.19   13.44   9
  -5  -5  -9   10.97    5.41   3
   5  -5   9    6.45    4.78   7
  -5  -5  -9    7.11    3.48   4
   5  -5   9    6.54    2.46   2
   5   5   9    1.59    3.75   9
   5  -5   9    3.70    1.19   3
   5  -5  10  168.47   15.60   7
  -5   5 -10  150.69   17.45   4
  -5  -5 -10  172.24   17.68   3
   5   5  10  165.36   17.80   9
  -5  -5 -10  162.45   11.95   4
   5  -5  10  163.69    9.52   2
  -5  -5 -11  206.17   13.47   4
   5  -5  11  211.65   18.06   7
  -5   5 -11  195.27   20.11   4
  -5  -5 -11  225.62   20.34   3
   5   5  11  228.55   21.09   9
   5  -5  11  214.35   10.18   2
  -5  -5 -12   46.14   10.34   3
   5  -5  12   26.37    7.37   7
  -5   5 -12   33.28    9.37   4
   5   5  12   26.70    8.11   9
   5  -5  12   30.85    3.68   2
  -5  -5 -13  126.66   16.13   3
   5  -5  13  104.78   13.75   7
  -5   5 -13  118.26   16.32   4
   5   5  13  103.32   15.46   9
  -5  -5 -14    3.90    4.75   3
   5  -5  14   16.32    6.50   7
  -5   5 -14   15.15    6.86   4
   5   5  14    5.26    5.56   9
  -5  -5 -14   16.21    6.37   2
  -5  -5 -15  313.38   25.18   3
   5  -5  15  309.87   24.11   7
  -5   5 -15  321.89   27.11   4
  -5  -5 -15  318.69   24.70   2
   5   5  15  298.79   25.76   9
  -5  -5 -16  737.56   38.76   3
   5  -5  16  717.73   37.40   7
  -5   5 -16  697.49   39.76   4
   5   5  16  757.15   40.78   9
  -5  -5 -16  732.27   37.18   2
  -5  -5 -17    8.10    5.86   2
  -5  -5 -17   14.22    7.41   3
   5  -5  17   11.83    6.83   7
   5   5  17    9.79    7.24   9
  -5   5 -17    8.49    8.72   4
  -5  -5 -18   64.09   11.32   2
  -5  -5 -18   58.26   12.24   3
   5  -5  18   79.72   13.14   7
  -5   5 -18   73.39   13.73   4
   5   5  18   69.59   13.62   9
  -5  -5 -19   38.63    9.57   3
   5   5  19   29.27   10.01   9
  -5  -5 -19   32.20    8.96   2
   5  -5  19   48.49   11.15   7
  -5   5 -19   22.42    8.52   4
  -5  -5 -20   50.90   11.05   2
  -5  -5 -20   58.57   12.64   3
   5  -5  20   28.14    8.93   7
  -5   5 -20   27.51    9.96   4
   5   5  20   54.39   12.78   9
  -5  -5 -21   93.58   13.86   2
   5  -5  21   99.26   16.06   7
  -5   5 -21   82.39   15.76   4
  -5  -5 -21  131.48   18.32   3
   5   5  21  105.97   17.12   9
  -5  -5 -22   12.54    6.50   2
  -5  -5 -22    2.31    5.77   3
   5  -5  22   21.08    9.37   7
  -5   5 -22    8.00    6.49   4
   5   5  22   12.11    6.66   9
   5  -5  23    6.31    4.98   7
  -5  -5 -23    8.75    6.98   3
  -5  -5 -23   -1.24    3.74   2
  -5   5 -23    6.67    6.97   4
   5   5  23   -0.51    6.26   9
   5  -5  24   30.32   10.40   7
  -5  -5 -24   29.69    9.59   3
  -5   5 -24   31.98   11.12   4
   5   5  24   18.56    8.90   9
  -5  -5 -24   21.92    7.84   2
   5  -5  25    7.52    5.64   7
  -5  -5 -25    8.45    5.88   2
  -5  -5 -25    7.44    6.17   3
  -5   5 -25   -1.70    5.97   4
   5   5  25   16.75    9.59   9
   5  -5  26    5.05    5.61   7
  -5  -5 -26    2.81    5.55   3
  -5  -5 -26    0.30    5.52   2
  -5   5 -26   -1.18    7.35   4
   5   5  26   10.32    7.48   9
  -5   5 -27    2.03    6.16   4
  -5  -5 -27    5.83    5.99   2
   5   5  27    2.48    4.13   9
  -5   5 -28    4.27    6.73   4
  -5   5 -29   -1.06    6.10   4
  -5   5 -30   19.27   10.61   4
   5  -7 -25   14.25    7.24   8
   5  -7 -24   38.57   11.72   8
  -5  -7  24   25.32    9.21   5
  -5  -7  23   -1.39    5.70   5
   5   7 -23   10.73    9.56   4
  -5  -7  23   -0.77    5.25   7
   5  -7 -23   -1.33    4.20   8
  -5  -7  22  -16.23    8.80   5
   5   7 -22   -2.84    6.33   4
  -5  -7  22    2.63    5.35   7
   5  -7 -22   -6.86    5.99   8
   5  -7 -21    5.85    4.32   3
   5   7 -21   10.44    9.70   4
  -5  -7  21   -5.80    5.61   7
  -5  -7  21    4.84    6.37   5
   5  -7 -21   -0.42    4.13   8
   5   7 -20   13.28    9.88   4
  -5  -7  20    5.09    6.90   7
   5  -7 -20  -10.24    5.94   3
  -5  -7  20    9.65    7.18   5
   5  -7 -20    4.19    5.04   8
   5   7 -19   47.68   13.17   4
  -5  -7  19   52.60   13.09   7
  -5  -7  19   42.99   11.90   5
   5  -7 -19   40.59    9.77   3
   5  -7 -19   55.63   11.29   8
   5  -7 -18   16.06    8.53   8
   5   7 -18   12.31    9.48   4
  -5  -7  18    7.70    7.55   7
  -5  -7  18    8.35    6.18   5
   5  -7 -18   26.61    8.18   3
   5  -7 -17  166.35   17.41   3
   5   7 -17  187.97   23.24   4
  -5  -7  17  163.42   22.30   7
  -5  -7  17  188.78   22.88   5
   5  -7 -17  172.25   19.26   8
   5  -7 -17  191.13   21.45   2
   5  -7 -16    2.60    4.51   8
   5   7 -16    5.08    6.84   4
  -5  -7  16    7.18    6.39   7
   5  -7 -16    8.78    5.11   3
   5  -7 -16   14.35    7.71   2
  -5  -7  16    3.36    6.55   5
   5  -7 -15    9.79    5.49   8
   5   7 -15   23.34    9.75   4
  -5  -7  15    6.21    5.79   7
   5  -7 -15   18.96    6.47   3
  -5  -7  15   20.46    8.45   5
   5   7 -14   23.96    9.71   4
   5  -7 -14    8.81    5.35   2
  -5  -7  14    6.18    5.65   7
   5  -7 -14   12.85    5.77   3
   5  -7 -14    4.53    4.19   8
  -5  -7  14   10.56    7.93   5
   5  -7 -13   20.06    7.20   8
   5   7 -13   27.33   10.16   4
  -5  -7  13   20.19    9.53   7
   5  -7 -13   18.17    5.37   3
   5  -7 -13    9.09    7.69   2
  -5  -7  13   10.48    6.79   5
   5  -7 -12    7.53    6.60   8
   5   7 -12   19.85    9.35   4
  -5  -7  12   16.10    8.42   7
  -5  -7  12    6.75    6.07   5
   5  -7 -12   17.26    7.72   2
  -5  -7  11  215.22   21.58   5
   5   7 -11  214.81   23.09   4
  -5  -7  11  218.83   25.17   7
   5  -7 -11  237.84   21.55   8
   5  -7 -11  240.89   22.17   2
   5  -7 -10    1.57    4.39   8
   5   7 -10    1.08    5.02   4
  -5  -7  10   10.77    8.41   7
   5  -7 -10    6.35    6.08   2
  -5  -7  10   -2.79    6.06   5
   5  -7  -9    6.09    4.67   8
  -5  -7   9  -10.37    5.81   5
   5   7  -9    8.74    6.61   4
  -5  -7   9   10.39    6.50   7
   5  -7  -9    7.18    5.70   2
   5   7  -9   -4.51    6.42   9
   5   7  -8   15.95    7.78   9
   5  -7  -8   20.58    7.36   8
   5   7  -8   24.74    9.01   4
  -5  -7   8   17.21    7.93   7
   5  -7  -8   29.38    8.43   2
  -5  -7   8   20.32    7.20   5
   5  -7  -7   19.35    7.65   8
   5   7  -7    9.50    6.30   9
   5   7  -7    4.86    5.44   4
   5  -7  -7   18.49    6.76   2
  -5  -7   7   14.79    5.75   5
   5   7  -6   41.79   10.73   4
   5  -7  -6   25.72    7.03   7
   5  -7  -6   41.30    9.61   2
   5  -7  -6   43.63   10.51   8
   5   7  -6   42.85   10.13   9
  -5  -7   6   37.98    9.38   5
   5   7  -5  189.97   20.29   4
   5  -7  -5  180.07   16.16   7
   5  -7  -5  193.83   18.55   2
   5   7  -5  175.92   19.29   9
  -5  -7   5  226.49   19.74   5
   5  -7  -5  163.02   19.05   8
   5   7  -4   52.83   11.51   4
   5  -7  -4   48.66   11.87   8
   5  -7  -4   51.79   11.20   2
   5  -7  -4   58.63    9.76   7
   5   7  -4   51.70   11.10   9
  -5  -7   4   65.38   12.01   5
   5   7  -3 1446.38   52.96   4
   5  -7  -3 1422.76   44.39   7
   5  -7  -3 1394.14   47.26   2
  -5  -7   3 1464.46   54.23   3
   5   7  -3 1532.63   54.04   9
  -5  -7   3 1424.79   47.01   5
   5  -7  -3 1492.57   56.15   8
   5   7  -2   16.63    8.66   9
   5  -7  -2   14.93    9.02   8
   5  -7  -2   31.34    8.80   2
   5  -7  -2   14.07    6.30   7
  -5  -7   2   26.43    7.88   5
   5   7  -2   24.75    8.93   4
  -5  -7   2   31.21   10.29   3
   5  -7  -1  108.61   13.38   2
   5  -7  -1  124.70   17.27   8
   5   7  -1  122.16   16.14   9
   5   7  -1  148.68   17.28   4
   5  -7  -1  127.45   13.72   7
  -5  -7   1  109.78   15.56   3
  -5  -7   1  119.17   13.44   5
  -5  -7   0   33.12    7.26   5
   5  -7   0   21.62    8.52   8
   5  -7   0   35.51    7.94   2
   5  -7   0   22.41    6.50   7
  -5  -7   0   29.44    8.55   3
   5   7   0    4.74    5.86   9
  -5  -7  -1   61.50    9.39   5
  -5  -7  -1   44.85    9.85   3
   5  -7   1   46.46   11.41   8
   5  -7   1   49.76    8.99   2
   5  -7   1   47.92    9.03   7
   5   7   1   41.66    8.99   9
   5  -7   2  101.25   16.11   8
   5  -7   2   87.26   11.70   7
   5   7   2   67.41   12.39   9
  -5  -7  -2   87.89   10.70   5
  -5  -7  -2   84.44   13.91   3
   5  -7   2   85.68   11.18   2
   5  -7   3  343.49   29.47   8
  -5  -7  -3  358.13   20.73   5
   5  -7   3  394.56   24.55   7
   5   7   3  335.53   26.63   9
  -5  -7  -3  344.10   26.41   3
   5  -7   3  345.08   21.60   2
  -5  -7  -4   11.53    4.75   5
   5  -7   4    1.02    5.79   8
   5  -7   4    4.96    3.75   2
   5  -7   4   10.25    5.34   7
   5   7   4    3.41    6.73   9
  -5  -7  -4   14.79    7.58   3
  -5  -7  -5   13.35    6.40   3
   5  -7   5   13.08    5.07   2
   5  -7   5   23.28    6.55   7
   5  -7   5    6.67    5.40   8
   5   7   5    1.80    6.44   9
   5  -7   6   33.16    6.74   2
   5  -7   6   37.14    8.39   7
   5   7   6   26.40    8.01   9
  -5  -7  -6   41.89    9.95   3
  -5  -7  -7   -1.67    4.51   3
   5  -7   7    2.78    2.91   2
   5  -7   7    4.80    3.97   7
   5   7   7    1.04    4.46   9
   5   7   8   96.89   15.42   9
   5  -7   8   70.27   11.16   7
   5  -7   8   74.55    9.45   2
  -5  -7  -8   78.70   13.33   3
  -5  -7  -9   12.41    6.24   3
   5  -7   9   10.10    5.04   7
   5   7   9   11.69    6.99   9
  -5  -7 -10   -0.15    5.08   3
   5  -7  10    5.42    4.22   7
   5   7  10    0.70    4.48   9
  -5  -7 -11  111.94   16.07   3
   5  -7  11  106.15   14.33   7
   5   7  11  129.87   17.53   9
  -5  -7 -12   12.67    7.06   3
   5  -7  12   28.46    8.36   7
   5   7  12   12.10    6.78   9
  -5  -7 -12   20.34    8.44   2
  -5  -7 -13   70.45   12.78   3
  -5  -7 -13   68.47   14.14   2
   5  -7  13   65.51   11.83   7
   5   7  13   57.54   12.39   9
  -5  -7 -14   28.60    9.26   2
   5   7  14   31.93   10.15   9
  -5  -7 -14   33.68   10.58   3
   5  -7  14   17.89    6.66   7
  -5  -7 -15   31.13    9.53   2
   5  -7  15   36.51    9.67   7
  -5  -7 -15   31.01    9.77   3
  -5   7 -15   11.03    8.91   4
   5   7  15   30.08   10.90   9
  -5  -7 -16    0.98    4.97   2
  -5  -7 -16    0.21    4.89   3
   5  -7  16    5.90    5.29   7
  -5   7 -16    6.36    6.03   4
   5   7  16   -1.84    5.02   9
   5   7  17   25.17    9.69   9
  -5  -7 -17   46.95   11.91   3
   5  -7  17   31.75    9.47   7
  -5   7 -17   14.00    8.58   4
  -5  -7 -17   45.94   11.51   2
   5   7  18   63.59   14.53   9
  -5  -7 -18   42.23   11.45   2
  -5  -7 -18   49.17   12.25   3
   5  -7  18   56.88   12.89   7
  -5   7 -18   45.03   12.71   4
  -5  -7 -19    8.87    6.37   2
   5  -7  19    0.28    3.93   7
  -5  -7 -19   -3.82    5.79   3
  -5   7 -19   -1.78    7.09   4
   5   7  19    0.30    5.35   9
  -5  -7 -20   13.81    6.71   2
  -5  -7 -20   31.14   10.05   3
   5  -7  20   11.33    6.25   7
  -5   7 -20   26.94   10.82   4
   5   7  20   22.93    9.27   9
  -5  -7 -21   12.40    7.70   2
  -5  -7 -21   21.55    9.62   3
   5  -7  21   30.46    9.96   7
  -5   7 -21   13.81    9.23   4
   5   7  21   21.78    9.29   9
  -5  -7 -22   17.30    8.98   2
  -5  -7 -22   12.63    8.22   3
   5  -7  22  -12.23    7.73   7
  -5   7 -22    8.61    6.29   4
   5   7  22    1.04    6.98   9
  -5  -7 -23   14.61    8.26   2
   5  -7  23   17.13    9.52   7
  -5   7 -23    6.36    8.23   4
   5   7  23   24.46   10.44   9
  -5  -7 -24    5.52    7.43   2
  -5   7 -24   17.18    9.83   4
   5   7  24    6.69    7.23   9
  -5  -7 -25  176.43   22.14   2
  -5  -9  19  -11.19    7.94   5
  -5  -9  18    0.88    4.71   5
  -5  -9  17   -2.51    5.90   5
  -5  -9  16   -6.93    7.11   5
   5  -9 -15   -0.80    6.18   8
  -5  -9  15    4.03    5.17   5
   5   9 -15    1.54    5.79   4
  -5  -9  14    9.69    8.04   7
   5   9 -14    5.03    5.93   4
   5  -9 -14    6.33    5.27   2
   5  -9 -14   18.26    7.29   8
  -5  -9  14   10.78    5.80   5
   5  -9 -13    2.24    5.11   8
  -5  -9  13  -12.41    8.71   7
   5   9 -13    9.76    8.14   4
   5  -9 -13    3.12    5.47   2
  -5  -9  13    5.68    6.26   5
   5  -9 -12   16.13    7.02   8
  -5  -9  12    6.96    7.05   7
   5   9 -12    8.88    7.06   4
   5  -9 -12    8.35    6.68   2
  -5  -9  12    7.24    6.32   5
   5  -9 -11    7.86    6.35   8
  -5  -9  11    6.31    6.49   7
   5   9 -11   11.94    9.40   4
   5  -9 -11    9.82    7.28   2
  -5  -9  11    1.83    5.81   5
   5  -9 -10   18.08    7.69   8
  -5  -9  10   12.84    9.10   7
   5   9 -10   12.45    8.71   4
   5  -9 -10   21.70    8.56   2
   5  -9  -9    0.70    5.50   8
  -5  -9   9   13.04    9.09   7
   5   9  -9    4.30    6.69   4
   5  -9  -9    4.15    4.76   2
   5  -9  -8   -8.99    5.84   8
  -5  -9   8    9.68    6.54   7
   5  -9  -8    2.81    5.72   2
   5   9  -8    2.71    5.77   4
  -5  -9   8    5.23    6.31   3
   5  -9  -7   25.94    8.85   8
  -5  -9   7   43.17   12.44   7
   5  -9  -7   22.77    9.24   2
   5   9  -7   27.57   10.19   4
  -5  -9   7   20.07    8.84   3
   5   9  -7   22.47    7.43   9
   5  -9  -6   24.90    8.40   8
   5   9  -6   34.13    9.88   9
   5  -9  -6   23.81    8.46   2
  -5  -9   6   29.94   11.88   7
   5   9  -6   23.53    8.89   4
  -5  -9   6   43.70   11.02   3
  -5  -9   5    7.34    6.98   3
   5  -9  -5    0.76    4.73   2
   5   9  -5    7.28    6.62   9
   5   9  -5   11.87    8.42   4
   5  -9  -5    4.04    6.45   8
   5  -9  -4   -1.28    6.03   8
   5  -9  -4    3.32    4.97   2
   5   9  -4   -8.35    6.46   9
  -5  -9   4   12.61    6.14   3
   5  -9  -3   15.19    8.88   8
   5  -9  -3   23.08    8.40   2
  -5  -9   3   44.20   11.31   3
   5   9  -3   31.79    9.26   9
   5  -9  -2    6.44    6.72   8
   5   9  -2   -0.21    4.85   9
   5  -9  -2    5.38    5.35   2
  -5  -9   2   -0.61    6.03   3
   5  -9  -1    1.53    4.39   2
   5   9  -1    2.07    5.26   9
  -5  -9   1    1.82    4.77   3
   5  -9   0   -1.65    5.24   8
   5  -9   0   15.71    6.59   2
  -5  -9   0   19.44    8.71   3
   5   9   0   25.89    8.90   9
   5   9   1    0.64    5.22   9
   5  -9   1    2.94    5.43   8
   5  -9   1   -8.33    5.16   2
  -5  -9  -1    0.21    4.55   3
   5   9   2   10.25    6.77   9
   5  -9   2    7.01    6.56   8
   5  -9   2   32.62    8.83   2
  -5  -9  -2   19.37    8.72   3
   5  -9   3   52.89   13.54   8
   5  -9   3   56.75   10.66   2
   5  -9   3   45.64   10.28   7
  -5  -9  -3   40.83   10.80   3
   5   9   3   60.46   12.70   9
   5  -9   4    9.52    7.36   8
   5  -9   4    5.00    4.46   2
   5  -9   4   10.25    5.64   7
   5   9   4    3.04    5.31   9
  -5  -9  -4    9.47    6.08   3
   5  -9   5    2.90    5.00   8
  -5  -9  -5    2.51    4.76   3
   5   9   5    0.65    8.82   9
   5  -9   5   -2.59    4.16   7
  -5  -9  -6    6.62    5.82   3
   5  -9   6    0.78    7.14   8
   5  -9   6   -3.83    4.32   7
   5   9   6    0.34    6.53   9
  -5  -9  -7    1.73    4.63   3
   5  -9   7   -4.18    6.61   8
   5  -9   7    3.09    4.14   7
   5   9   7   -3.66    5.89   9
   5  -9   8   20.40    9.58   8
   5  -9   8   14.00    6.69   7
  -5  -9  -8    6.58    5.44   3
   5   9   8    1.11    6.26   9
  -5  -9  -9   16.97    8.19   2
  -5  -9  -9   31.43    9.78   3
   5  -9   9    1.40    6.18   8
   5  -9   9   39.13   10.33   7
   5   9   9   33.49   10.90   9
  -5  -9 -10   -7.65    7.37   2
  -5  -9 -10    8.69    6.39   3
   5  -9  10    3.63    5.85   8
   5  -9  10    8.55    6.14   7
   5   9  10   -2.14    5.29   9
   5   9  11    9.54    7.03   9
  -5  -9 -11   -8.47    6.69   3
   5  -9  11   -4.16    4.93   7
  -5  -9 -11   -8.45    6.86   2
  -5  -9 -12   11.38    8.84   2
  -5  -9 -12   10.16    6.94   3
   5  -9  12    1.62    4.74   7
   5   9  12    5.43    5.78   9
   5   9  13   13.87    7.64   9
   5  -9  13    4.88    5.28   7
  -5  -9 -13    4.97    5.51   3
  -5  -9 -14    8.92    6.86   3
   5  -9  14    6.35    5.62   7
   5   9  14    9.11    8.00   9
  -5  -9 -15    6.57    6.61   3
   5   9  15   10.29    7.16   9
   5  -9  15   20.70    9.06   7
  -5  -9 -16   18.13    9.05   3
   5  -9  16   28.04   10.32   7
   5   9  16    9.85    6.45   9
   5   9  17   41.34   13.07   9
   5  -9  17   35.20   11.54   7
   6   0 -34   24.21    8.52   6
  -6   0  34   10.72    8.19   5
  -6   0  33   13.90    8.90   5
   6   0 -33    2.35    5.24   6
   6   0 -32   13.45    6.87   6
  -6   0  32   12.12    5.83   7
  -6   0  32    0.83    8.39   5
  -6   0  31    3.08    4.93   7
   6   0 -31    8.53    5.73   6
  -6   0  31    6.60    6.18   5
   6   0 -30   73.96   12.71   6
  -6   0  30   95.92   14.83   7
  -6   0  30   74.38   15.38   5
  -6   0  29   -0.88    4.26   7
  -6   0  29   11.12    8.37   5
   6   0 -29    1.11    3.85   6
   6   0 -28   47.83    9.71   6
  -6   0  28   35.74    9.14   7
  -6   0  28   29.84   10.09   5
  -6   0  27    5.64    5.83   5
   6   0 -27    6.89    4.92   6
  -6   0  27    0.32    3.99   7
  -6   0  26    3.30    3.80   7
   6   0 -26    7.49    5.35   6
  -6   0  26    2.20    4.23   5
  -6   0  25    0.80    4.61   7
   6   0 -25   -0.08    3.81   6
  -6   0  25   -3.30    4.24   5
   6   0 -24    8.59    5.09   6
  -6   0  24    0.72    3.60   7
  -6   0  24    5.93    6.80   5
   6   0 -24    0.85    4.08   8
  -6   0  23    2.61    3.70   7
   6   0 -23    1.61    4.43   6
  -6   0  23    1.50    4.82   5
   6   0 -23    5.29    6.06   8
  -6   0  22   22.10    6.26   7
   6   0 -22   24.40    6.27   6
  -6   0  22   26.20    8.17   5
   6   0 -22   35.99    9.97   8
  -6   0  21    2.78    3.76   7
   6   0 -21    2.76    4.13   6
  -6   0  21   -1.25    5.15   5
  -6   0  20  170.15   14.67   7
   6   0 -20  142.00   14.32   6
  -6   0  20  144.07   16.84   5
   6   0 -20  180.09   18.57   8
  -6   0  19   -0.55    2.59   7
   6   0 -19    4.67    4.28   6
   6   0 -19   -0.92    3.98   8
  -6   0  19    6.47    5.25   5
  -6   0  18  528.29   24.22   7
   6   0 -18  495.86   25.36   6
  -6   0  18  500.45   28.87   5
   6   0 -18  565.82   30.78   8
  -6   0  17    0.53    2.47   7
  -6   0  17    1.63    4.37   5
   6   0 -17    4.85    4.05   6
   6   0 -17    2.07    4.15   8
  -6   0  16   17.09    4.34   7
   6   0 -16    4.41    3.87   6
  -6   0  16   12.20    4.82   5
   6   0 -16   11.84    6.11   8
   6   0 -15    4.36    3.75   6
  -6   0  15    0.15    1.83   7
  -6   0  15    5.36    4.22   5
   6   0 -15   -1.77    3.00   8
  -6   0  14   72.61    7.79   7
  -6   0  14   68.51    9.87   5
   6   0 -14   58.96    8.52   6
   6   0 -14   76.97   10.61   8
  -6   0  13    0.89    1.77   7
   6   0 -13    1.72    2.53   6
  -6   0  13    1.32    3.45   5
   6   0 -13    4.00    4.32   8
  -6   0  12  143.08    9.80   7
   6   0 -12  157.99   12.81   6
  -6   0  12  154.62   14.05   5
   6   0 -12  152.49   13.79   8
   6   0 -11   -0.33    2.77   6
  -6   0  11   -0.52    1.44   7
  -6   0  11    3.14    3.65   5
   6   0 -11    2.53    3.53   8
  -6   0  10  819.49   21.84   7
  -6   0  10  803.64   30.10   5
   6   0 -10  849.96   27.44   6
   6   0 -10  784.84   29.23   8
   6   0  -9    0.49    2.43   6
  -6   0   9    1.14    1.75   7
  -6   0   9    1.23    2.85   5
   6   0  -9   -0.29    2.91   8
  -6   0   8  165.14    9.66   7
   6   0  -8  157.22   11.43   6
   6   0  -8  173.28   12.61   9
  -6   0   8  155.99   12.98   5
   6   0  -8  161.83   12.52   8
   6   0  -7    1.39    2.47   6
  -6   0   7    0.16    1.77   7
   6   0  -7    2.35    3.01   9
   6   0  -7    0.78    2.61   8
  -6   0   7    4.94    4.06   5
  -6   0   6   -0.19    2.56   9
   6   0  -6    2.50    3.03   8
   6   0  -6    2.02    2.87   9
   6   0  -6    3.95    3.45   6
  -6   0   6    5.58    4.03   5
  -6   0   5    4.00    2.91   9
   6   0  -5    7.92    4.27   8
   6   0  -5    1.09    2.47   6
   6   0  -5    1.05    2.95   9
  -6   0   5    5.04    4.39   5
  -6   0   4  452.84   19.48   9
  -6   0   4  507.23   21.60   5
  -6   0   4  509.66   20.84   8
   6   0  -4  460.54   17.79   6
   6   0  -4  486.26   19.30   8
   6   0  -4  468.61   19.45   9
  -6   0   3   -0.60    3.62   5
   6   0  -3    3.29    2.86   8
  -6   0   3    0.92    2.18   8
  -6   0   3    2.38    2.47   6
   6   0  -3   -0.40    2.49   6
   6   0  -3    2.13    2.67   9
  -6   0   3   -4.49    2.95   9
  -6   0   2  733.90   24.78   8
   6   0  -2  720.11   24.16   9
  -6   0   2  796.24   22.24   6
   6   0  -2  750.13   22.11   6
   6   0  -2  725.96   22.71   8
  -6   0   2  764.35   24.54   9
  -6   0   2  717.29   25.45   5
  -6   0   1    1.16    3.27   5
   6   0  -1   -0.73    2.32   8
  -6   0   1    0.09    2.19   8
  -6   0   1    3.61    2.03   7
   6   0  -1   -2.25    2.84   9
  -6   0   1    3.57    2.74   6
   6   0  -1    2.71    2.27   6
  -6   0   1    2.65    2.48   9
  -6   0   0  224.06   13.49   8
  -6   0   0  211.04   12.77   9
   6   0   0  215.67   12.34   8
  -6   0   0  198.33   10.69   7
   6   0   0  195.07   12.57   9
  -6   0   0  217.26   10.95   6
  -6   0   0  230.05   15.41   1
  -6   0   0  203.41   13.57   5
  -6   0  -1   -1.26    2.23   8
   6   0   1    1.92    2.21   8
  -6   0  -1    0.12    1.46   7
  -6   0  -1    0.30    1.96   9
  -6   0  -1    4.33    4.16   1
  -6   0  -1    1.11    1.16   6
   6   0   1   -0.98    1.94   9
  -6   0  -2   41.78    6.94   1
   6   0   2   38.89    5.65   8
  -6   0  -2   39.67    5.35   7
  -6   0  -2   37.96    5.81   9
  -6   0  -2   35.37    4.42   6
   6   0   2   24.93    4.91   9
   6   0   3    4.88    2.66   8
  -6   0  -3    1.65    2.27   7
  -6   0  -3    1.05    3.60   1
  -6   0  -3    1.57    1.56   6
  -6   0  -3    1.35    2.30   3
   6   0   3   -0.02    1.81   9
  -6   0  -3    0.28    1.67   9
  -6   0  -4   91.99   10.06   1
  -6   0  -4   93.20    6.79   6
  -6   0  -4   81.21    8.33   3
   6   0   4   98.00    9.75   9
  -6   0  -4  107.61    8.90   7
   6   0   4   97.33    8.92   8
   6   0   5    0.63    1.93   8
   6   0   5   -2.29    1.70   7
  -6   0  -5    1.18    2.42   7
   6   0   5    1.87    1.33   4
  -6   0  -5   -0.51    1.01   6
  -6   0  -5   -0.01    3.22   1
   6   0   5    0.71    2.32   9
  -6   0  -5   -0.95    2.28   3
   6   0   6  117.95    6.25   4
  -6   0  -6  109.51    9.83   3
   6   0   6  112.31   10.00   7
  -6   0  -6  110.08    7.22   6
  -6   0  -6  108.85   11.03   1
   6   0   6  120.98   11.25   9
  -6   0  -7   -1.75    2.67   3
   6   0   7    0.27    2.16   7
   6   0   7   -0.39    0.88   4
  -6   0  -7    1.21    3.67   1
  -6   0  -7    0.52    1.25   6
   6   0   7    1.81    3.56   9
   6   0   8  747.84   14.35   4
   6   0   8  775.80   27.84   7
  -6   0  -8  827.09   31.81   1
   6   0   8  774.19   28.37   9
  -6   0  -8  757.20   26.17   3
  -6   0  -9    2.84    2.40   3
   6   0   9    0.27    1.14   4
   6   0   9    4.00    3.59   7
   6   0   9    0.13    2.95   9
   6   0  10  889.18   31.72   7
  -6   0 -10  875.63   29.76   3
   6   0  10  924.23   32.63   9
  -6   0 -11    2.25    3.51   3
   6   0  11    6.24    4.41   7
  -6   0 -11    1.05    1.63   4
   6   0  11    0.71    3.33   9
   6   0  12  141.87   13.55   7
  -6   0 -12  140.09    8.76   4
  -6   0 -12  141.39   12.69   3
  -6   0 -13   -0.73    1.17   2
   6   0  13   -1.39    2.84   7
  -6   0 -13    1.78    3.69   3
  -6   0 -13   -0.28    1.49   4
  -6   0 -14  363.41   12.97   2
   6   0  14  393.23   23.72   7
  -6   0 -14  395.96   16.05   4
  -6   0 -14  391.03   22.28   3
   6   0  15    7.88    5.28   7
  -6   0 -15    0.70    1.28   2
  -6   0 -15    0.72    3.14   3
  -6   0 -15    0.68    1.81   4
  -6   0 -16   49.58    6.52   4
   6   0  16   51.18    9.34   7
  -6   0 -16   45.95    8.81   3
  -6   0 -16   42.67    4.47   2
   6   0  17    2.79    3.79   7
  -6   0 -17   -2.94    3.25   3
  -6   0 -17    0.98    2.05   4
  -6   0 -17    2.60    1.71   2
   6   0  18  483.53   29.29   7
  -6   0 -18  487.60   27.42   3
  -6   0 -18  485.58   20.79   4
  -6   0 -18  467.93   14.88   2
   6   0  19    7.11    5.43   7
  -6   0 -19   -1.58    4.59   3
  -6   0 -19    3.97    3.28   4
   6   0  20   16.82    6.84   7
  -6   0 -20    6.69    3.72   4
  -6   0 -20    5.97    4.56   3
   6   0  21   -1.92    5.14   7
  -6   0 -21    1.09    2.94   4
  -6   0 -21    4.33    4.28   3
  -6   0 -22   77.71    9.85   4
   6   0  22   95.31   14.84   7
  -6   0 -22   71.71   12.81   3
   6   0  23    3.43    5.84   7
  -6   0 -23    2.19    5.55   3
   6   0  24    5.48    5.56   7
  -6   0 -24    7.45    6.35   3
   6   0  25    4.84    5.67   7
  -6   0 -25    3.72    5.58   3
   6   0  26   26.14    9.18   7
  -6   0 -26   17.41    7.97   3
   6   0  27    5.86    5.56   7
  -6   0 -27   11.27    6.96   3
   6   0  28   16.15    9.46   7
  -6   0 -28    7.91    7.32   3
   6   0  29    7.30    6.01   7
  -6   0 -29   -7.62    5.86   3
   6   0  30   47.87   12.91   7
  -6   0 -30   68.57   14.91   3
  -6   0 -31   -0.23    4.02   3
  -6   0 -32   46.20   12.81   3
  -6  -2  34    2.45    5.67   7
   6  -2 -34   -6.60    4.74   6
  -6  -2  33    7.38    6.55   7
   6  -2 -33   11.93    6.65   6
  -6  -2  32   15.18    7.70   7
   6  -2 -32   -1.54    4.69   6
  -6  -2  32   -3.52    7.16   5
  -6   2  31   25.31    9.33   5
   6   2 -31   29.89   10.99   4
  -6  -2  31   12.20    8.19   7
   6  -2 -31   40.83   10.18   6
  -6  -2  31   16.60   10.69   5
   6   2 -30    5.21    5.60   4
  -6  -2  30   12.19    7.81   7
   6  -2 -30   16.98    7.10   6
  -6  -2  30    3.81    7.08   5
  -6   2  30   17.27    8.55   5
   6   2 -29   10.83    6.89   4
  -6  -2  29   14.85    7.29   7
   6  -2 -29   14.68    7.09   6
   6  -2 -29   19.44    9.95   8
  -6   2  29   28.35    9.27   5
  -6  -2  29   28.64   11.90   5
   6   2 -28   64.94   13.51   4
  -6  -2  28   48.52   11.18   7
   6  -2 -28   37.81    9.96   6
   6  -2 -28   43.04   12.44   8
   6   2 -28   46.27   10.11   6
  -6  -2  28   61.74   14.72   5
  -6   2  28   55.10   12.24   5
   6   2 -27   19.61    9.31   4
  -6  -2  27   24.08    9.03   7
   6  -2 -27   32.88   10.67   8
   6  -2 -27    2.77    4.40   6
  -6   2  27    9.29    5.39   5
   6   2 -27   17.41    7.03   6
  -6  -2  27   20.15    9.59   5
   6   2 -26   25.33    8.49   4
  -6   2  26   24.43    7.11   7
  -6  -2  26   29.14    8.80   7
  -6   2  26   28.66    9.06   5
   6  -2 -26   20.66    7.72   6
   6   2 -26   26.48    7.86   6
  -6  -2  26   27.93    9.63   5
   6  -2 -26   23.52    9.42   8
   6   2 -25   27.98    9.43   4
  -6   2  25   22.40    6.05   7
  -6  -2  25   36.24    8.94   7
   6  -2 -25   35.85    8.67   6
   6  -2 -25   12.54    7.39   8
   6   2 -25   33.36    8.33   6
  -6  -2  25   31.85   10.90   5
  -6   2  25   51.09   10.93   5
  -6  -2  24    8.53    6.96   5
   6   2 -24   -0.63    5.45   4
  -6   2  24    1.86    3.12   7
   6   2 -24    5.76    4.89   6
  -6  -2  24   -0.09    3.08   7
   6  -2 -24   -6.04    4.94   6
   6  -2 -24   -0.48    4.65   8
  -6   2  24    2.18    4.00   5
   6   2 -23   70.12   12.38   4
  -6   2  23   68.85   10.01   7
  -6  -2  23   88.68   13.14   7
   6  -2 -23   87.56   12.83   6
   6   2 -23   59.77   10.44   6
  -6  -2  23   65.47   13.68   5
  -6   2  23   65.28   11.45   5
   6  -2 -23   64.14   12.28   8
   6   2 -22    0.92    5.70   4
  -6   2  22    2.17    2.76   7
  -6  -2  22    2.23    3.65   7
   6  -2 -22    2.35    4.93   6
   6   2 -22   -0.35    3.05   6
  -6  -2  22   -1.45    5.59   5
  -6   2  22    0.91    4.16   5
   6  -2 -22    5.01    4.56   8
  -6   2  21   73.64    9.36   7
   6   2 -21   59.82   10.79   4
  -6  -2  21   77.81   11.63   7
   6  -2 -21   68.50   11.17   6
   6   2 -21   55.67    9.51   6
  -6  -2  21   63.47   12.82   5
  -6   2  21   78.39   11.84   5
   6  -2 -21   68.78   12.09   8
   6   2 -20    7.97    5.30   4
  -6   2  20    1.34    2.53   7
  -6  -2  20    0.35    3.88   7
   6  -2 -20    1.14    3.43   6
   6   2 -20    3.28    3.97   6
  -6  -2  20   -2.53    4.39   5
  -6   2  20    4.11    4.19   5
   6  -2 -20    1.53    3.89   8
   6   2 -19    5.59    4.68   4
  -6   2  19    3.30    3.30   7
  -6  -2  19   -2.89    3.50   7
   6  -2 -19   -0.58    4.09   6
   6   2 -19    2.52    3.90   6
  -6  -2  19   -0.08    5.47   5
  -6   2  19   -0.64    3.04   5
   6  -2 -19    7.81    5.78   8
   6   2 -18    9.02    6.28   4
  -6  -2  18    8.40    6.50   5
  -6   2  18    3.09    2.77   7
  -6  -2  18    8.38    4.51   7
   6  -2 -18    6.37    4.48   6
   6   2 -18    4.52    3.45   6
  -6   2  18    4.52    5.40   5
   6  -2 -18    5.13    4.81   8
   6   2 -17  277.59   20.60   4
  -6   2  17  295.57   15.86   7
  -6  -2  17  312.91   20.77   7
   6  -2 -17  263.54   15.68   7
   6  -2 -17  289.46   20.17   6
   6   2 -17  273.11   19.11   6
  -6   2  17  318.95   20.62   5
  -6  -2  17  309.82   24.02   5
   6  -2 -17  281.99   21.49   8
   6   2 -16   88.58   11.79   4
  -6   2  16   90.48    8.34   7
  -6  -2  16   83.78   11.08   7
   6  -2 -16   67.73    7.64   7
   6   2 -16   86.16   10.67   6
   6  -2 -16   69.36   10.06   6
  -6  -2  16   80.93   12.69   5
  -6   2  16   81.40   10.68   5
   6  -2 -16   78.87   11.54   8
  -6   2  15    7.91    3.99   5
  -6   2  15    0.75    2.07   7
  -6  -2  15   10.36    4.88   7
   6  -2 -15    1.29    2.08   7
   6  -2 -15    4.37    4.14   6
  -6  -2  15    6.74    4.92   5
   6  -2 -15    2.33    3.84   8
  -6   2  14  153.84    9.53   7
  -6  -2  14  157.77   16.26   5
  -6  -2  14  144.24   13.76   7
   6  -2 -14  149.10    9.73   7
   6  -2 -14  145.83   13.81   6
  -6   2  14  156.48   13.37   5
   6  -2 -14  129.87   13.94   8
  -6   2  13   14.64    3.02   7
  -6  -2  13    7.13    4.01   7
   6  -2 -13   14.32    3.18   7
   6  -2 -13   17.48    5.10   6
   6  -2 -13   21.83    6.44   8
   6   2 -13   13.80    5.52   8
  -6  -2  13   14.35    5.42   5
  -6   2  13    6.86    3.94   5
  -6  -2  12  103.11   12.87   5
   6  -2 -12  115.63   12.40   8
  -6   2  12  103.89    6.69   7
  -6  -2  12  113.49   12.14   7
   6  -2 -12  105.00    6.95   7
   6  -2 -12  117.39   12.07   6
  -6   2  12  107.79   10.59   5
   6   2 -12  125.94   13.16   8
   6  -2 -11    6.23    4.45   8
  -6   2  11    1.38    1.09   7
  -6  -2  11    3.82    3.41   7
   6  -2 -11    0.35    1.01   7
   6   2 -11    2.16    2.79   8
   6  -2 -11    0.18    2.80   6
  -6  -2  11    7.48    5.21   5
  -6   2  11    1.49    2.53   5
  -6  -2  10  238.89   17.17   7
   6  -2 -10  228.82   15.85   6
   6  -2 -10  216.17   16.67   8
   6   2 -10  226.38   17.28   9
  -6   2  10  236.35   13.84   9
  -6  -2  10  226.59   17.86   5
  -6   2  10  221.12   14.23   5
   6   2 -10  266.53   17.45   8
   6  -2  -9  959.37   28.76   5
  -6   2   9 1045.65   29.94   5
  -6  -2   9 1012.25   34.48   7
   6  -2  -9 1017.65   32.26   6
   6   2  -9 1045.72   36.20   9
  -6   2   9  994.12   27.04   9
  -6  -2   9 1058.76   37.27   5
   6   2  -9 1002.96   32.51   8
   6  -2  -9 1070.22   35.66   8
   6   2  -8   81.76   10.38   9
  -6   2   8   66.86    7.56   3
  -6  -2   8   73.90   10.22   5
   6  -2  -8   67.78    8.78   6
  -6   2   8   63.31    6.89   9
   6  -2  -8   77.12    8.34   5
  -6   2   8   71.29    7.82   5
   6  -2  -8   83.37   10.40   8
   6   2  -8   74.56    8.79   8
   6  -2  -7   19.40    5.99   8
  -6   2   7   10.90    3.52   5
   6   2  -7   12.45    4.89   9
   6  -2  -7   10.38    3.79   6
  -6   2   7   10.00    3.07   3
  -6   2   7    9.64    2.57   9
  -6  -2   7   13.24    5.05   5
   6  -2  -7    6.51    2.64   5
   6   2  -7    9.02    3.53   8
  -6  -2   6   24.51    4.81   8
  -6   2   6   23.14    4.56   5
   6   2  -6   30.26    5.32   4
  -6   2   6   14.24    3.46   3
   6  -2  -6   12.25    4.28   6
   6   2  -6   25.46    6.46   9
   6  -2  -6   15.88    4.03   5
  -6   2   6   18.84    3.58   9
   6   2  -6   16.36    3.95   8
   6  -2  -6   20.24    5.50   8
  -6  -2   6   19.80    6.12   5
  -6   2   5  495.17   16.35   9
   6   2  -5  532.64   18.98   4
   6   2  -5  558.49   25.35   9
   6  -2  -5  481.46   19.91   6
   6   2  -5  522.82   19.93   8
   6  -2  -5  516.00   19.89   5
  -6  -2   5  529.66   24.87   5
  -6   2   5  503.98   19.47   5
  -6  -2   5  517.23   19.13   8
   6  -2  -5  535.03   24.25   8
  -6  -2   4  206.91   11.74   8
   6   2  -4  224.45   11.82   4
   6  -2  -4  220.33   13.24   6
   6  -2  -4  214.20   15.50   8
   6  -2  -4  210.98    9.83   9
   6   2  -4  206.09   15.73   9
  -6   2   4  197.18    9.94   9
   6  -2  -4  193.15   12.26   5
  -6  -2   4  220.25   15.95   5
  -6   2   4  212.03   12.67   5
   6   2  -4  199.35   11.93   8
   6  -2  -3   36.48    6.61   8
   6   2  -3   47.76    5.40   4
  -6   2   3   49.44    7.69   1
   6  -2  -3   47.78    6.06   6
   6  -2  -3   43.94    4.60   9
   6  -2  -3   37.85    5.57   5
  -6  -2   3   47.68    7.74   5
   6   2  -3   44.59    7.81   9
   6   2  -3   52.75    6.06   8
  -6  -2   3   49.90    5.60   8
  -6   2   3   48.61    4.86   9
   6  -2  -2    0.00    1.64   5
  -6  -2   2   -0.47    1.45   8
   6   2  -2    0.48    3.11   9
  -6   2   2    4.07    2.43   2
   6  -2  -2    0.98    3.15   8
   6   2  -2    0.12    1.62   4
  -6   2   2    1.01    0.65   7
  -6   2   2   -0.25    2.82   1
   6  -2  -2   -0.47    1.59   6
  -6  -2   2    1.94    3.42   5
   6  -2  -2    0.18    1.19   9
  -6   2   2    1.24    1.71   9
   6   2  -2   -0.66    1.73   8
   6   2  -1   61.85    5.43   4
  -6   2   1   61.76    5.12   9
   6   2  -1   54.75    8.40   9
   6  -2  -1   65.49    9.00   8
  -6   2   1   51.94    7.65   1
   6  -2  -1   60.42    4.05   7
   6  -2  -1   72.27    7.81   5
  -6   2   1   57.69    4.16   7
   6  -2  -1   57.09    6.04   6
   6  -2  -1   64.61    5.54   9
  -6   2   1   69.06    7.13   2
  -6  -2   1   65.58    8.64   5
   6   2  -1   70.27    5.97   8
  -6  -2   1   56.53    5.36   8
   6  -2   0    4.09    1.93   9
  -6  -2   0    8.61    4.14   5
  -6   2   0    8.79    4.67   1
  -6   2   0    7.54    2.66   2
   6  -2   0    6.96    2.87   5
  -6  -2   0   11.09    2.48   8
   6  -2   0    5.71    3.92   8
   6  -2   0    9.22    2.09   7
   6   2   0   10.61    2.41   4
  -6   2   0    8.10    1.96   7
   6  -2   0    7.78    2.56   6
   6   2   0    2.38    3.89   9
  -6   2   0    8.91    2.32   9
   6   2   0    7.54    2.06   8
  -6   2  -1  463.84   16.66   2
  -6   2  -1  478.34   22.14   1
   6   2   1  476.74   13.09   4
   6  -2   1  466.22   23.42   8
   6  -2   1  463.52   14.08   7
  -6   2  -1  472.00   14.25   7
   6  -2   1  454.03   15.00   9
   6  -2   1  495.20   16.15   6
   6   2   1  500.67   24.13   9
  -6  -2  -1  485.76   22.14   5
   6  -2   1  485.29   19.95   5
   6   2   1  450.39   12.82   8
  -6  -2  -1  479.53   14.22   8
   6  -2   2  149.88   13.53   8
   6  -2   2  156.00    9.30   9
  -6  -2  -2  158.00    7.89   8
  -6  -2  -2  136.40   11.83   5
  -6   2  -2  175.33   13.93   1
   6  -2   2  144.67    8.62   7
  -6   2  -2  159.25    8.92   7
   6  -2   2  158.66    8.88   6
  -6   2  -2  142.41    7.60   3
   6   2   2  148.30   13.70   9
   6   2   2  143.49    6.87   4
  -6  -2  -2  161.84   12.87   1
   6   2   2  150.01    6.87   8
  -6   2  -2  151.52    9.21   2
   6  -2   3 1077.66   36.41   8
  -6   2  -3 1160.97   35.60   1
   6   2   3 1089.21   17.25   4
   6  -2   3 1130.80   25.64   7
  -6   2  -3 1157.43   25.63   7
   6  -2   3 1101.27   31.74   4
   6  -2   3 1159.88   22.26   6
  -6  -2  -3 1115.96   33.28   1
  -6  -2  -3 1160.77   36.17   3
   6   2   3 1082.55   35.99   9
   6  -2   3 1111.29   25.18   9
   6   2   3 1133.35   17.56   8
  -6  -2  -3 1057.61   32.63   5
  -6   2  -3 1059.39   20.85   3
  -6   2  -3 1125.49   23.75   2
   6   2   4   -1.00    1.02   8
  -6   2  -4    1.14    1.65   3
  -6   2  -4    1.69    3.69   1
   6  -2   4    1.45    2.47   7
  -6   2  -4    6.15    2.99   7
  -6  -2  -4    6.00    3.91   1
   6   2   4   -0.02    0.61   4
   6  -2   4    1.40    2.52   4
  -6   2  -4    5.02    2.23   2
   6  -2   4    1.79    1.52   6
   6   2   4    8.56    4.61   9
   6  -2   4    1.91    3.35   8
   6  -2   4    0.69    1.62   9
  -6  -2  -4    2.96    3.62   3
   6   2   5  234.40    7.53   8
   6  -2   5  236.09   13.50   7
   6  -2   5  227.84   14.36   4
  -6   2  -5  230.74   12.91   7
   6   2   5  227.36   17.12   9
   6  -2   5  223.34    8.69   6
  -6  -2  -5  232.19   16.65   3
  -6   2  -5  231.01   10.25   3
   6  -2   5  223.56   12.27   9
  -6   2  -5  231.17    9.57   2
  -6  -2  -5  234.20   15.43   1
  -6   2  -5  244.78   17.35   1
   6   2   6    6.20    1.35   8
  -6   2  -6    9.30    2.83   3
   6  -2   6   10.07    3.70   7
  -6   2  -6    4.63    1.73   2
  -6  -2  -6   12.71    4.69   1
   6  -2   6    7.19    3.49   4
   6  -2   6    7.73    1.69   6
   6   2   6   10.99    4.91   9
   6  -2   6    8.19    3.12   9
  -6  -2  -6    8.81    4.50   3
  -6  -2  -7  809.71   29.27   1
   6   2   7  750.52   31.56   9
   6  -2   7  791.80   26.60   7
   6  -2   7  776.22   26.26   4
   6  -2   7  735.10   21.12   3
  -6  -2  -7  751.81   30.37   3
  -6   2  -7  736.56   14.53   2
  -6   2  -7  776.14   20.32   3
   6  -2   7  785.54   24.72   9
   6   2   7  754.09   15.67   8
  -6   2  -8   10.65    1.67   2
  -6   2  -8   11.81    3.29   3
   6  -2   8   10.11    4.01   7
   6   2   8   15.80    5.59   9
  -6  -2  -8   13.54    4.72   1
   6  -2   8   14.61    3.46   3
   6   2   8   10.72    2.14   8
  -6  -2  -8   17.17    5.65   3
   6  -2   9  483.93   22.66   7
  -6  -2  -9  510.59   24.22   1
   6  -2   9  476.35   18.59   3
   6   2   9  490.00   26.02   9
  -6   2  -9  503.15   18.36   3
  -6  -2  -9  561.24   26.90   3
  -6  -2 -10   24.66    6.67   3
   6  -2  10   25.42    6.15   7
  -6   2 -10   19.52    4.11   3
   6   2  10   23.63    7.29   9
  -6   2 -10   19.97    4.94   4
   6  -2  10   20.72    4.46   3
   6  -2  11   87.12   10.44   7
  -6   2 -11   92.68   10.24   4
   6  -2  11   79.26    8.28   3
   6   2  11  100.96   12.71   9
  -6  -2 -11   85.85   11.24   3
  -6   2 -11   90.21    8.57   3
   6   2  11   76.62    6.20   8
   6  -2  12  210.81   16.55   7
  -6   2 -12  185.25   14.68   4
  -6  -2 -12  190.37   16.62   3
  -6   2 -12  218.82   13.77   3
   6   2  12  212.93   18.14   9
   6   2  12  198.81   10.58   8
  -6  -2 -13    7.22    5.01   3
   6  -2  13    9.92    4.56   7
  -6   2 -13    4.34    3.22   3
  -6   2 -13    2.93    3.35   4
   6   2  13    4.08    2.42   8
   6   2  13    5.24    3.27   9
  -6   2 -14  141.28   12.39   3
  -6  -2 -14  144.32    5.24   4
   6  -2  14  172.34   16.35   7
  -6   2 -14  154.46   13.86   4
   6   2  14  156.62   10.38   8
  -6  -2 -14  183.30   17.22   3
   6   2  14  149.14   16.06   9
  -6  -2 -15    0.92    2.81   2
   6   2  15    1.78    2.07   8
  -6  -2 -15    5.62    5.28   3
   6  -2  15    4.06    4.93   7
  -6  -2 -15    4.00    1.19   4
  -6   2 -15    0.04    2.83   3
  -6   2 -15    3.31    3.46   4
   6   2  15   13.77    6.71   9
  -6  -2 -16  108.93   13.39   3
  -6  -2 -16  104.59   10.78   2
  -6  -2 -16  102.74    5.98   4
  -6   2 -16  111.03   12.68   4
   6  -2  16   90.23   12.64   7
   6   2  16  127.66   15.81   9
   6   2  16  105.85    9.55   8
  -6   2 -16  114.68   12.23   3
  -6  -2 -17  551.60   15.05   4
   6  -2  17  549.97   30.65   7
  -6   2 -17  548.64   27.52   4
  -6  -2 -17  585.30   31.63   3
   6   2  17  572.82   32.95   9
  -6  -2 -17  543.29   24.16   2
  -6   2 -17  528.24   26.22   3
  -6  -2 -18   22.40    5.48   2
   6   2  18   30.35    8.89   9
  -6  -2 -18   25.52    8.29   3
   6  -2  18   34.98    9.44   7
  -6  -2 -18   34.11    4.20   4
  -6   2 -18   29.44    7.20   4
  -6   2 -18   33.04    7.61   3
  -6   2 -19  313.02   21.10   3
  -6  -2 -19  301.32   18.15   2
   6  -2  19  303.74   24.08   7
  -6   2 -19  279.31   20.76   4
  -6  -2 -19  248.55   21.89   3
   6   2  19  273.60   24.24   9
   6   2  20   20.01    8.06   9
  -6  -2 -20    3.82    5.33   3
  -6  -2 -20   10.67    4.11   2
  -6   2 -20   20.53    6.90   4
  -6   2 -20   20.94    6.47   3
   6  -2  20   20.50    7.87   7
   6   2  21   93.68   14.92   7
   6  -2  21   88.06   13.85   7
  -6  -2 -21   83.08   13.89   3
  -6   2 -21   81.44   11.89   4
  -6   2 -21   91.59   12.21   3
   6   2  21   81.01   13.72   9
  -6  -2 -21   81.92    9.94   2
   6   2  22    6.18    4.98   7
   6  -2  22   36.57    9.49   7
  -6  -2 -22   18.70    7.71   3
  -6   2 -22   11.89    5.23   4
  -6  -2 -22   17.87    5.46   2
  -6   2 -22   23.86    6.96   3
   6   2  22   19.23    8.88   9
   6   2  23   10.81    7.07   7
   6  -2  23   10.05    6.48   7
  -6  -2 -23    5.09    5.12   3
  -6   2 -23    7.76    5.00   4
  -6  -2 -23    5.50    3.26   2
  -6   2 -23    6.00    5.24   3
   6   2  24   26.06    9.00   7
   6  -2  24   31.47    9.70   7
  -6  -2 -24   29.85    9.67   3
  -6   2 -24   44.01    9.93   4
  -6   2 -24   42.59    9.69   3
   6   2  25   -5.58    5.92   7
   6  -2  25    2.41    5.89   7
  -6  -2 -25    0.10    5.25   3
  -6   2 -25    1.98    4.18   4
  -6   2 -25    0.84    4.14   3
  -6   2 -26   19.01    7.10   3
   6   2  26   22.56    8.87   7
   6  -2  26   15.64    7.89   7
  -6  -2 -26   12.00    8.53   3
   6   2  27    6.83    8.87   7
   6  -2  27  -12.82    7.09   7
  -6  -2 -27    3.86    5.23   3
  -6   2 -27   10.48    5.80   3
   6   2  28   13.12    6.88   7
   6  -2  28    4.78    6.89   7
  -6  -2 -28   17.48    8.45   3
  -6   2 -28    1.49    4.90   3
   6   2  29   21.97    9.47   7
   6  -2  29   30.80   10.59   7
  -6  -2 -29   11.97    7.79   3
  -6  -2 -30   13.49    9.17   3
  -6  -4  31   16.13    9.08   7
   6  -4 -31   -2.78    5.81   8
  -6  -4  30   18.54    9.05   7
   6  -4 -30   25.98    9.75   6
   6  -4 -30   11.35    7.59   8
   6  -4 -29   42.62   11.74   8
   6   4 -29   38.74   11.64   4
  -6  -4  29   29.99   10.00   7
   6  -4 -29   61.40   12.92   6
  -6  -4  29   43.97   13.31   5
  -6  -4  28   12.17    6.78   5
   6   4 -28    1.13    5.77   4
  -6  -4  28    4.22    5.60   7
   6  -4 -28   13.22    7.71   6
   6  -4 -28   15.11    8.17   8
   6   4 -27  166.47   22.14   4
  -6  -4  27  141.66   20.04   7
   6  -4 -27  166.81   21.11   8
   6  -4 -27  182.85   20.86   6
  -6  -4  27  146.41   22.69   5
   6   4 -26   30.15   11.42   4
  -6  -4  26   17.05    8.99   7
   6  -4 -26   44.13   11.16   6
  -6  -4  26   18.44    8.77   5
   6  -4 -26   18.23    8.63   8
   6   4 -25    4.21    7.41   4
  -6  -4  25   23.67    9.19   7
   6  -4 -25    5.29    5.90   8
   6  -4 -25   15.02    7.69   6
  -6  -4  25   -0.41    6.96   5
   6   4 -24    6.16    6.19   4
  -6  -4  24    1.01    5.05   7
   6  -4 -24    3.00    4.63   6
  -6  -4  24   15.31    9.32   5
   6  -4 -24    4.43    6.65   8
  -6  -4  23   18.96    9.81   5
   6   4 -23   40.78   10.53   4
  -6  -4  23   21.78    8.50   7
   6  -4 -23   42.37   10.18   6
   6  -4 -23   23.09    8.44   8
   6   4 -22    6.05    6.19   4
  -6  -4  22    3.67    5.80   7
   6  -4 -22    8.25    6.43   6
  -6  -4  22   12.74    8.46   5
   6  -4 -22    8.55    7.23   8
   6   4 -21   24.10    9.06   4
   6  -4 -21   41.09   10.05   8
  -6  -4  21   27.82    8.32   7
   6  -4 -21   28.01    8.19   6
  -6  -4  21   33.92   10.25   5
   6   4 -20   11.33    7.21   4
  -6  -4  20   10.06    5.85   5
  -6  -4  20    4.68    4.25   7
   6  -4 -20    9.15    5.44   8
  -6   4  19   -2.86    3.01   5
   6   4 -19    0.22    4.82   4
  -6  -4  19   10.42    6.67   7
  -6  -4  19    3.70    5.44   5
   6  -4 -19   -0.41    4.47   8
   6   4 -18    4.30    5.43   4
  -6  -4  18   -3.88    4.22   7
  -6  -4  18    1.02    4.25   5
  -6   4  18    0.28    2.48   5
   6  -4 -18    1.23    4.59   8
   6   4 -17  120.86   15.49   4
  -6  -4  17  118.46   16.24   5
  -6  -4  17  115.09   15.40   7
  -6   4  17   99.30   10.02   5
   6  -4 -17  109.78   14.56   8
  -6   4  16   93.05    9.27   5
  -6  -4  16  109.25   14.94   7
   6   4 -16   91.50   13.67   4
   6  -4 -16   94.11   13.29   8
  -6  -4  16  111.34   15.89   5
   6  -4 -15   31.73    8.70   8
   6   4 -15   28.78    8.03   4
  -6  -4  15   35.42    9.37   7
  -6  -4  15   26.46    8.39   5
  -6   4  15   23.98    4.89   5
  -6   4  14  107.95    9.32   5
   6   4 -14  108.21   13.55   4
  -6  -4  14  125.01   15.64   7
  -6  -4  14   91.83   14.23   5
   6  -4 -14  116.24   14.55   8
  -6   4  13  511.88   18.94   5
   6   4 -13  546.28   29.59   4
   6  -4 -13  465.78   15.11   7
  -6  -4  13  530.80   31.52   7
  -6  -4  13  551.39   31.87   5
   6  -4 -13  544.46   29.48   8
  -6   4  12   22.51    4.26   5
   6  -4 -12   41.55    9.35   8
   6   4 -12   23.83    6.67   4
   6  -4 -12   22.25    3.50   7
  -6  -4  12   15.36    6.46   7
  -6   4  12   22.62    4.73   9
  -6  -4  12   34.56    9.87   5
   6   4 -11  180.61   16.39   4
   6  -4 -11  171.96    8.06   7
   6  -4 -11  195.14   17.40   8
  -6  -4  11  210.64   19.90   7
  -6   4  11  180.04   11.03   9
   6   4 -11  193.21   18.20   9
  -6   4  11  176.64   10.46   5
  -6  -4  11  218.71   19.63   5
   6   4 -10  267.61   19.29   4
   6  -4 -10  226.22    8.65   7
  -6  -4  10  233.97   20.86   7
  -6  -4  10  283.74   22.06   5
   6   4 -10  219.61   19.48   9
  -6   4  10  244.07   11.87   9
  -6   4  10  250.03   12.08   5
   6  -4 -10  239.85   19.04   8
   6  -4  -9    4.17    4.90   8
   6  -4  -9   -0.32    0.95   7
   6   4  -9    2.40    3.56   4
   6   4  -9   -0.59    5.20   9
  -6  -4   9   -1.06    4.22   5
  -6   4   9    1.62    1.84   9
   6   4  -8   17.18    6.58   9
   6  -4  -8   10.25    5.12   8
  -6   4   8   11.58    2.48   9
  -6   4   8   19.51    4.43   3
   6  -4  -8   10.59    1.91   7
   6   4  -8   12.30    5.19   4
   6  -4  -8    9.36    1.85   7
  -6  -4   8   12.65    6.65   5
   6  -4  -8    7.39    2.33   5
  -6   4   8   15.51    4.44   1
   6  -4  -7  876.27   22.65   5
   6   4  -7  970.29   33.81   4
   6  -4  -7  817.21   16.24   7
  -6   4   7  857.96   24.01   3
   6   4  -7  873.39   36.44   9
  -6   4   7  827.29   15.92   9
  -6  -4   7  905.98   36.51   5
  -6   4   7  910.23   29.38   1
   6  -4  -7  915.94   36.81   8
   6  -4  -6   56.50    9.96   8
   6  -4  -6   37.92    3.43   7
   6  -4  -6   38.93    3.64   7
   6   4  -6   49.93    8.11   4
   6   4  -6   56.30   10.34   9
  -6   4   6   50.94    5.71   3
   6  -4  -6   47.17    5.63   5
  -6   4   6   38.47    6.42   1
  -6  -4   6   53.70    9.55   5
   6  -4  -5   13.97    6.51   8
  -6   4   5    2.17    1.91   3
  -6   4   5    2.28    3.24   1
   6   4  -5    0.70    3.93   4
   6  -4  -5    2.40    1.11   7
   6   4  -5   -0.03    4.09   9
   6  -4  -5    0.90    2.37   5
  -6  -4   5    1.34    2.54   8
  -6  -4   5    9.47    5.16   5
  -6   4   4  867.41   28.76   1
  -6   4   4  811.87   18.13   3
   6   4  -4  814.56   28.97   4
   6  -4  -4  846.83   17.62   7
   6   4  -4  821.97   35.48   9
  -6  -4   4  845.62   34.00   5
   6  -4  -4  842.07   23.22   5
  -6  -4   4  829.76   24.37   8
   6  -4  -4  886.76   36.45   8
  -6  -4   3  721.97   30.79   5
   6   4  -3  647.80   25.48   4
   6  -4  -3  666.91   20.95   5
   6  -4  -3  713.11   17.01   7
  -6   4   3  663.58   14.37   3
   6   4  -3  677.58   31.92   9
  -6  -4   3  671.94   20.63   8
  -6   4   3  682.35   26.01   1
   6  -4  -3  696.78   32.72   8
   6  -4  -2   41.46    5.64   5
   6   4  -2   56.86   10.36   9
   6  -4  -2   62.87   10.66   8
  -6   4   2   55.99    8.09   1
   6  -4  -2   53.43    5.16   7
  -6   4   2   41.10    2.96   3
   6   4  -2   47.84    7.10   4
  -6  -4   2   48.28    5.35   8
  -6  -4   2   53.87    9.06   5
  -6   4   1  693.05   26.90   1
   6   4  -1  676.28   25.15   4
   6  -4  -1  697.54   18.92   7
  -6  -4   1  668.68   28.57   5
   6   4  -1  742.48   33.58   9
   6  -4  -1  698.10   22.60   5
  -6  -4   1  689.12   17.55   8
   6  -4  -1  690.38   33.15   8
  -6  -4   0    8.37    2.12   8
  -6  -4   0    6.01    5.08   5
   6  -4   0    8.02    4.72   8
   6  -4   0    6.17    3.12   5
  -6  -4   0   11.36    3.22   4
   6  -4   0    7.88    2.84   7
  -6   4   0    5.83    4.03   1
   6   4   0    6.71    3.63   4
   6   4   0    0.17    4.47   9
   6  -4   1  192.81   18.03   8
  -6  -4  -1  175.27   14.88   5
  -6  -4  -1  185.25   10.78   4
   6   4   1  181.41   12.63   4
   6  -4   1  179.05   10.91   7
  -6  -4  -1  184.38   16.80   3
   6   4   1  193.03   17.75   9
   6  -4   1  172.91   11.94   5
  -6  -4  -1  162.27    6.62   8
   6   4   2   54.84   10.04   9
  -6  -4  -2   49.38    8.33   5
  -6  -4  -2   44.49    5.38   4
   6  -4   2   46.58    8.97   8
   6  -4   2   49.46    6.20   7
   6   4   2   46.85    6.59   4
  -6  -4  -2   52.71    9.56   3
   6  -4   3  568.03   31.52   8
  -6  -4  -3  562.32   17.57   4
   6  -4   3  588.21   21.54   7
   6   4   3  593.18   21.31   4
  -6  -4  -3  575.79   23.69   1
  -6  -4  -3  600.28   30.37   3
   6   4   3  581.08   30.41   9
   6  -4   3  550.47   12.57   9
  -6  -4  -3  609.69   26.13   5
  -6  -4  -4    5.02    3.79   5
   6  -4   4    0.94    4.41   8
  -6  -4  -4   -1.00    1.75   4
   6  -4   4    0.37    2.35   7
  -6  -4  -4    0.05    2.60   1
  -6  -4  -4    5.06    4.79   3
   6  -4   4    3.46    1.48   9
   6   4   4    5.15    5.49   9
  -6  -4  -5   63.54    5.67   4
   6  -4   5   62.35    7.96   7
   6  -4   5   57.60    5.27   9
   6   4   5   54.90    9.95   9
  -6  -4  -5   58.91    8.08   1
  -6  -4  -5   64.38   10.38   3
  -6  -4  -6   96.41    6.68   4
   6  -4   6  100.17   10.31   7
  -6  -4  -6  114.01   13.63   3
   6   4   6  105.76   13.57   9
  -6  -4  -6  101.17   10.37   1
  -6  -4  -7  286.93   21.50   3
   6   4   7  274.59   21.69   9
  -6  -4  -7  308.48   17.59   1
  -6  -4  -7  282.54   11.22   4
   6  -4   7  282.78   17.72   7
  -6  -4  -8   31.59    3.78   4
   6  -4   8   49.11    7.96   7
  -6  -4  -8   28.81    6.19   1
   6  -4   8   35.44    3.85   6
   6   4   8   38.09    8.69   9
  -6  -4  -8   46.75    9.26   3
  -6  -4  -9   14.01    5.84   3
  -6  -4  -9   11.58    2.46   4
   6  -4   9   10.41    4.13   7
   6  -4   9   13.89    2.17   6
   6  -4   9   11.27    2.26   3
   6   4   9   16.02    6.69   9
  -6  -4  -9   23.06    5.07   1
  -6  -4 -10    8.69    5.53   3
  -6  -4 -10    4.20    1.57   4
   6  -4  10    5.10    3.96   7
   6  -4  10    3.06    0.95   6
   6   4  10    6.84    4.79   9
   6  -4  10    4.78    2.00   3
   6  -4  11    4.02    3.05   7
  -6  -4 -11   -0.27    1.20   4
   6   4  11   -0.80    4.92   9
   6  -4  11    0.37    1.58   3
  -6  -4 -11   -0.90    4.52   3
  -6  -4 -12  280.87   10.86   4
   6  -4  12  279.13   20.58   7
   6   4  12  267.66   22.94   9
  -6   4 -12  284.92   22.49   4
  -6  -4 -12  322.86   23.73   3
  -6  -4 -13   27.86    8.61   3
   6  -4  13   25.48    7.25   7
  -6   4 -13   22.71    7.34   4
   6   4  13   35.70    9.50   9
   6  -4  14  228.84   19.77   7
  -6   4 -14  191.02   19.09   4
  -6  -4 -14  226.04   20.55   3
   6   4  14  213.32   21.33   9
   6  -4  15  897.59   39.75   7
  -6  -4 -15  931.80   42.04   3
  -6   4 -15  924.09   42.35   4
  -6  -4 -15  805.61   36.77   2
   6   4  15  873.38   43.06   9
  -6  -4 -16   23.29    7.60   2
  -6  -4 -16   14.82    7.32   3
   6  -4  16   30.08    9.18   7
  -6   4 -16   28.85    9.41   4
   6   4  16   18.84    9.38   9
   6  -4  17  129.61   16.23   7
  -6  -4 -17  103.25   15.35   3
  -6   4 -17  130.06   16.49   4
   6   4  17  152.04   18.59   9
  -6  -4 -17  120.15   14.65   2
  -6  -4 -18   87.74   12.37   2
   6  -4  18  116.93   15.83   7
  -6   4 -18   80.00   13.23   4
   6   4  18  130.25   17.61   9
  -6  -4 -18  119.21   16.66   3
  -6  -4 -19    1.98    4.01   2
  -6  -4 -19    8.24    5.94   3
   6  -4  19    0.87    5.25   7
  -6   4 -19    9.71    5.83   4
   6   4  19    6.76    6.09   9
  -6  -4 -20   -8.44    4.83   2
  -6  -4 -20   -2.27    4.77   3
   6  -4  20    2.38    4.59   7
  -6   4 -20    5.32    5.33   4
   6   4  20   -3.03    5.63   9
  -6  -4 -21   87.35   12.49   2
  -6  -4 -21   88.68   15.08   3
   6  -4  21  100.31   15.83   7
  -6   4 -21   78.91   14.20   4
   6   4  21  107.65   17.12   9
   6   4  22   -1.12    5.50   9
  -6  -4 -22    4.29    3.81   2
  -6  -4 -22    3.91    6.76   3
   6  -4  22   -0.28    4.26   7
  -6   4 -22   13.05    7.39   4
   6  -4  23   -0.75    4.43   7
  -6  -4 -23    7.71    5.78   3
  -6  -4 -23    1.97    3.95   2
  -6   4 -23    4.29    5.44   4
   6   4  23    9.14    6.52   9
   6  -4  24  105.57   16.89   7
  -6  -4 -24   77.08   15.11   3
  -6  -4 -24   58.51   10.71   2
  -6   4 -24   61.92   13.01   4
   6   4  24   72.50   15.19   9
   6  -4  25    1.49    4.28   7
  -6  -4 -25    0.50    6.39   3
  -6  -4 -25   -0.24    3.88   2
  -6   4 -25    0.37    4.62   4
   6   4  25    9.49    7.22   9
   6  -4  26   -0.84    4.45   7
  -6  -4 -26    4.53    6.02   3
  -6   4 -26    0.35    5.16   4
   6   4  26   -9.92    7.50   9
   6  -4  27   36.06   11.09   7
  -6  -4 -27   23.55    9.66   3
  -6   4 -27   21.21    8.78   4
   6   4  27   29.00   10.91   9
   6  -4  28  135.72   20.70   7
   6   4  28  128.84   21.35   9
   6  -6 -29    2.18    5.82   8
   6  -6 -28   -1.42    4.36   8
   6  -6 -27    4.39    5.85   8
  -6  -6  26    4.52    6.46   7
   6  -6 -26   11.24    8.16   8
   6   6 -25   -0.61    7.82   4
  -6  -6  25    9.01    7.63   7
  -6  -6  25   15.36   10.46   5
   6   6 -24    3.77    8.08   4
  -6  -6  24   18.51    8.35   7
  -6  -6  24   22.25   10.27   5
   6  -6 -24    4.31    5.56   8
   6   6 -23   15.06    9.25   4
  -6  -6  23   14.64    8.53   7
  -6  -6  23    6.41    7.59   5
   6  -6 -23   -0.01    4.97   8
   6   6 -22    2.66    6.78   4
  -6  -6  22    2.88    6.04   7
  -6  -6  22   14.49    8.78   5
   6  -6 -22    5.68    5.39   8
   6   6 -21    7.33    7.80   4
  -6  -6  21   -8.14    6.82   7
  -6  -6  21   -2.67    5.90   5
   6  -6 -21   -5.04    5.67   8
   6   6 -20   13.30    6.77   4
  -6  -6  20   29.29   10.18   7
  -6  -6  20   31.42   10.79   5
   6  -6 -20   13.25    6.68   8
   6   6 -19   12.82    8.94   4
  -6  -6  19   19.65    9.13   7
  -6  -6  19   21.43    8.42   5
   6  -6 -19   19.75    8.18   8
   6  -6 -18   12.09    6.18   8
   6   6 -18    5.25    6.51   4
  -6  -6  18    9.77    7.67   7
  -6  -6  18    7.32    6.19   5
   6  -6 -17   81.30   13.71   8
   6   6 -17   76.35   14.75   4
  -6  -6  17   81.09   15.19   7
  -6  -6  17   82.38   15.08   5
   6  -6 -16   18.57    7.52   8
   6   6 -16   17.38    8.70   4
  -6  -6  16   24.51    9.38   7
  -6  -6  16   23.37    8.30   5
   6  -6 -15   -1.67    4.03   8
   6   6 -15   -0.41    5.56   4
  -6  -6  15   -2.43    5.28   7
  -6  -6  15   -0.44    5.36   5
   6   6 -14  117.67   17.08   4
  -6  -6  14   93.25   16.00   7
   6  -6 -14  113.95   15.18   8
  -6  -6  14  107.46   15.75   5
   6  -6 -13    0.94    4.14   8
   6   6 -13    6.26    6.26   4
  -6  -6  13    4.62    4.40   7
  -6  -6  13    6.81    6.67   5
   6  -6 -12   23.07    7.79   8
   6   6 -12   33.66    9.35   4
  -6  -6  12   18.47    8.20   7
  -6  -6  12   13.02    7.27   5
   6   6 -11  234.23   21.71   9
   6   6 -11  235.08   22.22   4
  -6  -6  11  237.35   24.75   7
   6  -6 -11  214.46   19.81   2
  -6  -6  11  225.54   21.94   5
   6  -6 -11  217.66   20.30   8
   6  -6 -10   12.19    5.16   8
   6   6 -10   10.01    5.37   4
  -6  -6  10   13.49    6.36   5
  -6  -6  10    0.52    5.19   7
   6   6 -10    9.24    6.59   9
   6  -6 -10   11.32    5.55   2
   6   6  -9    9.07    5.45   4
  -6  -6   9    9.76    5.47   7
   6   6  -9   13.89    6.87   9
   6  -6  -9   10.00    5.77   2
  -6   6   9    9.71    3.25   1
  -6  -6   9   17.11    6.84   5
   6  -6  -9    1.63    3.74   8
   6  -6  -8   18.56    6.67   8
   6  -6  -8   13.30    5.90   2
  -6   6   8   19.22    4.48   1
   6   6  -8   26.31    8.65   4
   6  -6  -8   18.32    4.44   7
   6   6  -8   17.00    6.92   9
  -6  -6   8   20.67    7.59   5
   6   6  -7  320.69   24.22   4
   6   6  -7  358.31   26.06   9
   6  -6  -7  320.75   16.98   7
  -6  -6   7  339.44   24.80   5
   6  -6  -7  298.48   24.32   8
   6  -6  -7  370.71   24.85   2
   6  -6  -6    3.66    5.54   8
   6   6  -6   11.24    6.89   4
   6  -6  -6    1.79    2.58   7
   6   6  -6    8.89    5.85   9
   6  -6  -6    5.72    5.23   2
  -6  -6   6   -0.94    4.49   5
  -6  -6   5  298.19   22.33   5
   6   6  -5  270.35   21.52   4
   6  -6  -5  273.80   15.91   7
   6  -6  -5  288.44   23.72   8
   6   6  -5  274.02   22.97   9
   6  -6  -5  258.98   19.92   2
   6   6  -4  303.62   22.92   4
   6  -6  -4  318.00   17.40   7
   6   6  -4  305.03   24.32   9
  -6  -6   4  303.14   22.02   5
   6  -6  -4  339.59   22.43   2
   6  -6  -4  313.20   25.08   8
   6   6  -3  101.56   13.25   4
   6  -6  -3   93.19    9.65   7
  -6  -6   3  112.75   13.67   5
   6   6  -3  108.30   14.86   9
   6  -6  -3  105.77   12.77   2
   6  -6  -3  108.47   15.55   8
   6  -6  -2    7.86    6.89   8
   6  -6  -2   -1.06    3.17   7
   6   6  -2    4.52    4.62   4
   6  -6  -2    7.81    4.32   2
   6   6  -2   -5.40    5.36   9
  -6  -6   2    7.29    5.28   5
  -6  -6   1   21.67    6.49   5
   6  -6  -1   17.14    7.03   8
   6  -6  -1    7.34    3.48   7
   6   6  -1   10.72    4.73   4
  -6  -6   1   11.28    5.75   3
   6  -6  -1   21.06    6.34   2
   6   6  -1   11.03    4.43   9
  -6  -6   0    9.33    4.40   5
   6  -6   0    5.63    4.02   7
   6   6   0    8.61    4.74   4
   6  -6   0    7.93    4.40   2
   6   6   0   -0.88    5.31   9
  -6  -6   0    0.66    4.10   3
   6  -6   0    3.36    4.85   8
  -6  -6  -1   61.11    9.34   5
   6  -6   1   72.29   13.08   8
   6  -6   1   76.75    9.42   7
   6   6   1   72.84   10.62   4
   6   6   1   61.15   11.37   9
  -6  -6  -1   86.28   13.80   3
   6  -6   1   81.62   10.51   2
  -6  -6  -2   30.94    7.12   5
   6  -6   2   25.59    8.95   8
   6  -6   2   29.81    6.52   7
   6  -6   2   27.89    6.43   2
   6   6   2   23.01    7.84   9
  -6  -6  -2   25.59    7.29   3
   6  -6   3  135.22   17.68   8
  -6  -6  -3  112.61   12.42   5
   6  -6   3  114.87   11.90   2
   6  -6   3  106.71   11.28   7
  -6  -6  -3  112.56   15.62   3
   6   6   3  103.50   14.46   9
  -6  -6  -3  102.39   10.40   1
  -6  -6  -4   22.60    5.65   5
   6  -6   4   14.18    7.01   8
   6  -6   4   31.30    6.80   7
   6  -6   4   15.47    4.79   2
  -6  -6  -4   25.17    5.63   1
   6   6   4   20.54    8.01   9
  -6  -6  -4   20.05    7.69   3
   6  -6   5  102.42   16.10   8
   6  -6   5  121.54   12.62   7
  -6  -6  -5  112.04   15.71   3
   6   6   5  112.51   15.49   9
   6  -6   5  126.38   11.47   2
  -6  -6  -5  109.73   10.20   1
  -6  -6  -6   62.98    7.89   1
   6  -6   6   71.68   13.95   8
   6   6   6   72.95   13.37   9
  -6  -6  -6   70.03   12.81   3
   6  -6   6   64.26    9.38   7
   6  -6   6   58.60    7.97   2
  -6  -6  -7    3.07    2.96   1
   6  -6   7    5.69    3.91   7
   6  -6   7    2.97    2.87   2
   6   6   7   -2.77    5.28   9
  -6  -6  -7   11.24    6.26   3
   6   6   8  130.58   17.57   9
  -6  -6  -8  134.07   11.13   1
   6  -6   8  147.79   14.91   7
  -6  -6  -8  169.44   18.76   3
   6  -6   8  149.03   11.54   2
  -6  -6  -9   48.24   10.93   3
   6  -6   9   33.36    7.44   7
   6   6   9   29.06    9.58   9
   6  -6   9   37.64    5.77   2
   6  -6  10  153.81   15.86   7
  -6  -6 -10  153.24   18.45   3
   6   6  10  125.77   18.03   9
  -6  -6 -11    4.76    6.42   3
   6  -6  11    5.05    4.21   7
   6   6  11   -1.77    5.74   9
  -6  -6 -12   20.81    7.98   3
   6  -6  12   12.40    5.92   7
   6   6  12   25.97    9.51   9
  -6  -6 -13   26.69    9.06   3
   6  -6  13   28.84    8.07   7
   6   6  13   26.25    9.08   9
  -6  -6 -14   12.62    7.00   2
  -6  -6 -14   31.32    9.67   3
   6  -6  14   20.49    6.92   7
   6   6  14   30.47   10.27   9
  -6  -6 -15   44.75   10.87   2
  -6  -6 -15   41.39   11.19   3
   6  -6  15   43.77   10.43   7
   6   6  15   36.79   11.02   9
  -6  -6 -16    6.42    6.06   3
   6  -6  16    3.62    5.18   7
  -6   6 -16    4.15    4.92   4
   6   6  16    1.11    5.23   9
  -6  -6 -16    8.47    6.99   2
   6   6  17   15.38    8.05   9
  -6  -6 -17   14.69    8.20   2
  -6  -6 -17   18.59    8.66   3
   6  -6  17   15.08    6.53   7
  -6   6 -17    5.63    5.13   4
  -6  -6 -18    9.16    6.30   2
  -6  -6 -18    1.30    5.18   3
   6  -6  18   10.77    5.83   7
  -6   6 -18    5.07    6.82   4
   6   6  18   -2.87    4.96   9
  -6  -6 -19   12.21    6.62   2
  -6  -6 -19    0.33    4.39   3
   6  -6  19    2.79    5.43   7
  -6   6 -19   15.11    7.45   4
   6   6  19   10.68    7.26   9
  -6  -6 -20   48.38   11.39   2
  -6  -6 -20   44.41   12.22   3
   6  -6  20   44.18   11.68   7
  -6   6 -20   15.94    7.90   4
   6   6  20   31.85   10.87   9
  -6  -6 -21   41.64   12.12   3
   6  -6  21   50.69   12.49   7
  -6   6 -21   60.66   15.23   4
   6   6  21   58.14   13.99   9
  -6  -6 -22   14.02    7.19   2
  -6  -6 -22   15.34    8.20   3
   6  -6  22   17.81    7.97   7
  -6   6 -22    0.98    5.38   4
   6   6  22   14.51    7.79   9
  -6  -6 -23   14.59    7.75   2
  -6  -6 -23    2.27    5.55   3
   6  -6  23   19.76    7.64   7
  -6   6 -23   14.75    8.81   4
   6   6  23    9.27    7.39   9
  -6  -6 -24    0.76    4.79   2
   6  -6  24   16.62    8.11   7
  -6   6 -24   10.43    7.75   4
   6   6  24   -1.72    7.02   9
   6   6  25   29.74   11.16   9
   6  -6  25   28.88   11.25   7
  -6  -6 -25   18.10    7.82   2
  -6   6 -25   30.55   12.72   4
  -6  -6 -26    9.11    5.95   2
  -6   6 -26   11.81    9.00   4
  -6  -6 -27   11.71    6.91   2
  -6   6 -27   -4.69    7.66   4
   6  -8 -22   14.63    6.99   8
  -6  -8  21    1.24    6.05   5
   6  -8 -21    0.04    3.98   8
  -6  -8  20   12.00    8.51   5
   6  -8 -20    7.23    6.34   8
   6  -8 -19   12.84    7.09   8
   6   8 -19   11.41    8.96   4
  -6  -8  19    9.60    7.53   5
   6  -8 -18   -3.17    4.80   8
   6   8 -18    6.27    8.10   4
  -6  -8  18   13.98    8.60   7
  -6  -8  18   -2.30    6.11   5
   6  -8 -17   17.74    7.41   8
   6   8 -17    5.98    6.86   4
  -6  -8  17    5.35    6.20   7
  -6  -8  17    3.15    5.39   5
   6  -8 -16   13.53    6.70   8
   6   8 -16    7.96    9.14   4
  -6  -8  16   15.42    8.58   7
  -6  -8  16   12.79    8.59   5
   6  -8 -15    0.22    4.19   8
   6   8 -15    4.63    9.32   4
  -6  -8  15   -3.26    5.15   7
  -6  -8  15    1.87    5.58   5
   6  -8 -14   14.52    6.98   8
   6   8 -14   25.45   10.42   4
  -6  -8  14   26.44   10.31   7
   6  -8 -14    7.45    6.40   2
  -6  -8  14   25.79    9.50   5
   6  -8 -13   14.58    7.50   8
   6   8 -13   12.93    8.22   4
  -6  -8  13   12.46    8.45   7
   6  -8 -13    4.88    4.98   2
  -6  -8  13   20.20    8.11   5
   6  -8 -12    6.44    5.47   8
  -6  -8  12    2.47    5.08   5
   6   8 -12   11.45    7.62   4
  -6  -8  12    5.33    6.02   7
   6  -8 -12    5.20    4.88   2
   6  -8 -11   30.42    9.39   8
   6   8 -11   22.02    8.85   4
  -6  -8  11   11.53    7.37   7
   6  -8 -11   11.17    7.66   2
  -6  -8  11   11.92    7.09   5
   6  -8 -10    7.82    5.40   8
   6   8 -10    0.60    5.35   4
  -6  -8  10   -0.69    5.31   7
   6   8 -10    8.76    6.91   9
   6  -8 -10   12.69    6.40   2
  -6  -8  10    8.17    6.32   5
   6  -8  -9   17.66    7.31   8
   6   8  -9   -0.65    4.81   4
  -6  -8   9    5.64    6.21   7
   6  -8  -9    2.05    3.82   2
   6   8  -9    2.70    5.83   9
  -6  -8   9  -11.51    6.25   5
   6  -8  -8   34.44   10.47   8
  -6  -8   8   27.32   10.59   7
   6   8  -8   18.57    9.01   4
   6  -8  -8   44.32   11.07   2
   6   8  -8   26.94    9.96   9
  -6  -8   8   35.84    9.70   5
   6  -8  -7    3.75    5.29   8
   6   8  -7   10.46    5.89   4
   6  -8  -7   -1.26    4.12   2
   6   8  -7    2.36    6.29   9
  -6  -8   7    4.16    5.35   5
   6  -8  -6   51.95   11.59   8
   6   8  -6   33.98   10.34   4
   6  -8  -6   41.89   10.15   2
   6   8  -6   47.78   11.28   9
  -6  -8   6   33.30    8.94   5
   6  -8  -5   37.67   10.34   8
   6   8  -5   36.01   10.34   9
   6   8  -5   29.38    9.46   4
  -6  -8   5   53.77   11.88   3
   6  -8  -5   44.80   10.73   2
  -6  -8   5   42.38    9.66   5
   6  -8  -4   -1.79    5.88   8
   6   8  -4   -8.33    6.80   4
   6  -8  -4   -2.10    4.21   2
   6   8  -4  -18.06    7.65   9
  -6  -8   4   -0.82    5.21   3
  -6  -8   4    2.96    4.38   5
   6  -8  -3   38.73   11.05   8
   6   8  -3   33.71    9.36   4
   6  -8  -3   16.16    7.03   2
  -6  -8   3   26.26    8.89   3
  -6  -8   3   40.98    9.34   5
   6   8  -3   26.75    8.51   9
  -6  -8   2   19.67    6.78   5
   6  -8  -2   19.46    7.60   8
   6  -8  -2   24.83    7.76   2
   6   8  -2   14.99    5.69   4
   6   8  -2    7.43    5.40   9
  -6  -8   2   32.29    9.81   3
  -6  -8   1   90.39   12.52   5
   6  -8  -1  116.35   18.26   8
   6   8  -1  147.72   18.82   9
  -6  -8   1  113.40   16.89   3
   6  -8  -1   99.27   13.94   2
  -6  -8   0   -1.67    3.40   5
  -6  -8   0   12.67    7.42   3
   6  -8   0    7.46    5.38   2
   6   8   0    3.00    6.01   9
   6  -8   1   17.04    8.74   8
   6  -8   1    1.88    3.52   7
   6  -8   1    9.02    5.37   2
   6   8   1   -9.10    6.24   9
  -6  -8  -1    1.05    4.71   3
   6  -8   2    4.31    3.40   7
   6  -8   2    7.53    4.72   2
   6   8   2   -2.43    5.53   9
  -6  -8  -2   -0.97    4.40   3
   6  -8   3   15.11    5.88   7
   6  -8   3    9.07    4.82   2
   6   8   3    9.54    5.44   9
  -6  -8  -3   10.94    7.09   3
   6  -8   4   21.14    8.98   8
   6  -8   4   24.76    7.12   7
   6  -8   4   29.34    7.62   2
   6   8   4   12.22    7.28   9
  -6  -8  -4   26.39    9.30   3
   6  -8   5    1.43    5.97   8
   6  -8   5    1.78    3.17   7
   6  -8   5    8.20    5.20   2
   6   8   5   -6.09    5.93   9
  -6  -8  -5    8.80    6.31   3
   6  -8   6    4.90    5.67   8
   6  -8   6    6.81    4.44   7
   6   8   6    8.82    5.26   9
  -6  -8  -6    4.93    6.93   3
  -6  -8  -7    3.08    5.78   3
   6  -8   7    4.63    6.74   8
   6  -8   7   -1.35    4.83   7
   6   8   7    1.33    4.68   9
  -6  -8  -8   17.20    9.02   3
   6  -8   8   -1.92    6.78   8
   6  -8   8    6.44    4.53   7
   6   8   8   12.12    7.59   9
  -6  -8  -9   88.98   15.59   3
   6  -8   9   46.14   13.61   8
   6  -8   9   60.50   11.36   7
   6   8   9   75.55   15.06   9
   6  -8  10    1.09    3.89   7
   6   8  10    9.14    6.76   9
  -6  -8 -10   -3.98    5.80   3
  -6  -8 -11   -1.32    6.07   3
   6  -8  11    3.54    5.25   7
   6   8  11    8.93    7.71   9
  -6  -8 -12    8.85    6.72   3
   6  -8  12    8.44    6.68   7
  -6  -8 -12   -1.15    6.10   2
   6   8  12    6.04    6.52   9
  -6  -8 -13    8.46    6.84   2
  -6  -8 -13    2.07    7.90   3
   6   8  13    2.63    5.73   9
   6  -8  13   12.20    6.12   7
  -6  -8 -14   -7.15    6.43   2
  -6  -8 -14    9.62    6.11   3
   6  -8  14   -2.31    4.04   7
   6   8  14    2.28    6.00   9
   6   8  15    0.42    5.25   9
  -6  -8 -15   12.29    7.32   2
  -6  -8 -15    2.36    4.45   3
   6  -8  15    1.66    4.10   7
  -6  -8 -16   -7.61    7.29   2
  -6  -8 -16    0.85    4.75   3
   6   8  16    8.92    7.31   9
   6  -8  16    4.16    5.05   7
  -6  -8 -17   24.86    9.70   2
  -6  -8 -17    0.50    6.27   3
   6   8  17   26.97   10.86   9
   6  -8  17  -11.25    6.88   7
  -6  -8 -18   -3.77    6.81   2
  -6  -8 -18   -6.44    6.85   3
   6  -8  18   16.68    8.18   7
   6   8  18   10.78    8.23   9
   6  -8  19   -1.48    6.55   7
   6   8  19   16.77    7.30   9
   6  -8  20   30.47    9.50   7
   6   8  20   20.73   10.28   9
   6   8  21   15.70    9.60   9
   6 -10 -10    6.09    8.34   8
   6 -10  -9    9.84    8.20   8
   6  10  -9   10.80    7.85   4
   6  10  -8   15.20    8.50   4
   6 -10  -8   -1.57    5.70   8
   6 -10  -8   29.85   10.84   2
   6 -10  -7   -3.64    5.65   2
   6 -10  -7    0.99    5.89   8
   6  10  -7    5.08    5.47   9
   6 -10  -6   37.22   11.26   8
   6 -10  -6   10.50    6.72   2
   6  10  -6   17.81    8.96   9
   6 -10  -5    4.84    7.04   8
   6 -10  -5    5.89    7.14   2
   6  10  -5    5.76    6.75   9
   6  10  -4    8.45    7.04   9
   6 -10  -4   28.28    8.55   8
   6 -10  -4   14.71    7.88   2
  -6 -10   4    7.43    6.65   3
   6 -10  -3   -2.49    5.66   8
   6 -10  -3    4.44    5.93   2
  -6 -10   3    2.99    5.95   3
  -6 -10   2   23.49    9.49   3
   6  10  -2   18.54    7.98   9
   6 -10  -2   31.66   11.59   8
   6 -10  -2   11.30    6.44   2
   6 -10  -1    4.62    6.43   8
   6 -10  -1    4.44    5.29   2
   6  10  -1    2.76    8.39   9
  -6 -10   1   -1.50    6.35   3
   6  10   0    6.41    5.88   9
   6 -10   0   21.24    8.17   2
  -6 -10   0   17.25    7.46   3
   6 -10   1   39.04   13.44   8
  -6 -10  -1   42.28   11.22   3
   6 -10   2    7.26    7.28   8
  -6 -10  -2   12.48    8.23   3
   6 -10   3    2.77    6.25   8
  -6 -10  -3   15.94    8.36   3
  -6 -10  -4    9.17    7.12   3
   6 -10   4    4.89    7.90   8
  -6 -10  -5   11.34    7.36   3
   6 -10   5  -13.11    8.84   8
  -6 -10  -6   12.49    8.28   3
   6 -10   6   48.12   14.14   8
  -6 -10  -7   -6.54    6.82   3
  -6 -10  -8   -7.90    6.71   3
  -6 -10  -9    3.17    5.66   3
  -6 -10 -10   -4.95    6.55   3
   7  -1 -34   38.41   10.46   6
  -7   1  34   52.30   13.99   5
   7   1 -33   19.99    8.56   6
   7  -1 -33   15.44    7.60   6
  -7   1  33   33.34   11.83   5
  -7  -1  32   18.70    8.19   7
   7   1 -32   -2.00    4.95   6
   7  -1 -32    4.72    4.93   6
  -7  -1  32   13.46    8.95   5
  -7   1  32   16.05    8.52   5
   7   1 -31   28.65    9.31   4
  -7  -1  31   28.61    9.86   7
   7  -1 -31   16.09    7.10   6
   7   1 -31   29.17    9.01   6
  -7  -1  31   28.38   11.09   5
  -7   1  31   31.63   10.54   5
   7   1 -30   32.63    9.90   4
  -7  -1  30    9.21    5.37   7
  -7   1  30    8.57    6.78   5
   7   1 -30   16.19    6.72   6
   7  -1 -30    3.99    5.03   6
  -7  -1  30   12.96   10.16   5
   7   1 -29    2.65    4.68   4
  -7  -1  29   -2.80    5.45   7
   7   1 -29    2.45    4.72   6
  -7  -1  29    7.06    7.74   5
  -7   1  29    1.22    5.29   5
   7  -1 -29    0.93    3.63   6
  -7  -1  28   14.72    9.01   5
   7   1 -28   12.20    7.17   4
  -7  -1  28   29.70    9.07   7
   7  -1 -28   26.23    7.54   6
   7   1 -28   14.87    5.58   6
  -7   1  28   14.94    8.29   5
   7  -1 -28   17.95    8.15   8
  -7  -1  27    0.80    4.26   7
   7  -1 -27   -1.91    3.70   6
   7   1 -27    5.02    6.25   6
  -7  -1  27    5.20    7.35   5
  -7   1  27    8.40    6.69   5
   7  -1 -27   -1.46    6.11   8
  -7   1  26    6.11    4.66   7
  -7  -1  26   17.13    7.35   7
   7  -1 -26    3.67    4.15   6
   7   1 -26   11.93    6.24   6
  -7  -1  26    1.95    6.42   5
  -7   1  26   -5.95    5.48   5
   7  -1 -26    9.08    7.37   8
  -7  -1  25   41.29   11.23   5
  -7   1  25   38.18    8.25   7
  -7  -1  25   48.95   10.20   7
   7  -1 -25   63.41   11.02   6
   7   1 -25   57.41   10.34   6
  -7   1  25   47.03   11.08   5
   7  -1 -25   34.34   10.38   8
  -7   1  24   67.78   10.01   7
  -7  -1  24   54.15   10.48   7
   7  -1 -24   63.75   11.13   6
   7   1 -24   55.30   10.23   6
   7  -1 -24   66.02   12.73   8
  -7  -1  24   49.23   11.73   5
  -7   1  24   69.54   12.50   5
   7  -1 -23    9.20    5.98   6
  -7   1  23   12.05    5.15   7
  -7  -1  23    6.97    4.82   7
  -7  -1  23   18.11    8.48   5
   7   1 -23    6.33    4.57   6
  -7   1  23    6.54    5.76   5
   7  -1 -23    4.68    4.94   8
  -7   1  22   -1.20    3.06   7
  -7  -1  22    2.17    3.61   7
   7  -1 -22   -7.49    4.74   6
  -7  -1  22    8.69    6.99   5
   7   1 -22    6.01    4.41   6
  -7   1  22    5.86    5.27   5
   7  -1 -22    1.55    6.28   8
  -7   1  21   -1.07    3.34   7
  -7  -1  21    3.88    3.66   7
   7  -1 -21    7.37    5.63   6
  -7  -1  21    3.07    5.67   5
   7   1 -21    2.25    4.14   8
  -7   1  21   -1.43    4.76   5
   7   1 -21    4.84    4.02   6
   7  -1 -21    5.93    4.85   8
  -7   1  20  132.01   12.21   7
  -7  -1  20  145.67   14.72   7
   7  -1 -20  152.84   15.55   6
   7   1 -20  138.67   14.59   6
  -7  -1  20  162.41   18.91   5
  -7   1  20  154.24   17.40   5
   7   1 -20  159.00   18.00   8
   7  -1 -20  141.19   16.96   8
  -7   1  19  163.36   13.03   7
  -7  -1  19  191.78   15.92   7
   7  -1 -19  168.74   18.05   8
   7  -1 -19  162.07   15.82   6
   7   1 -19  182.81   16.44   6
  -7  -1  19  160.56   18.32   5
  -7   1  19  158.09   17.04   5
   7   1 -19  179.42   18.66   8
  -7   1  18   82.70    8.80   7
   7  -1 -18   67.23   11.68   8
  -7  -1  18   79.72   10.20   7
   7  -1 -18   83.46   11.31   6
   7   1 -18   80.56   10.84   6
   7   1 -18   72.14   11.90   8
  -7  -1  18   64.12   12.21   5
  -7   1  18   83.46   12.50   5
  -7   1  17    0.93    1.98   7
  -7  -1  17   -0.36    2.55   7
   7  -1 -17    2.11    3.90   6
   7   1 -17    2.77    4.35   6
   7   1 -17    4.49    5.45   8
  -7  -1  17   -1.35    3.57   5
  -7   1  17    6.17    4.51   5
   7  -1 -17    7.19    5.16   8
   7   1 -16  122.50   14.89   8
  -7   1  16  118.68    9.73   7
  -7  -1  16  131.03   12.11   7
   7  -1 -16  137.68   13.98   6
   7   1 -16  111.22   12.09   6
  -7  -1  16  152.17   16.54   5
  -7   1  16  115.68   13.71   5
   7  -1 -16  114.39   13.74   8
   7   1 -15   19.47    7.07   8
  -7   1  15   14.01    3.70   7
  -7  -1  15   13.28    4.24   7
   7  -1 -15    9.14    4.58   6
   7   1 -15   18.12    5.46   6
  -7  -1  15   17.57    6.88   5
  -7   1  15    8.92    4.88   5
   7  -1 -15   17.93    6.22   8
  -7   1  14   27.73    4.35   7
  -7  -1  14   30.81    6.12   7
   7   1 -14   27.58    6.04   6
   7  -1 -14   40.92    7.63   6
  -7  -1  14   21.59    6.71   5
  -7   1  14   30.87    7.15   5
   7   1 -14   36.59    8.11   8
   7  -1 -14   42.40    8.40   8
  -7   1  13   81.32    6.81   7
  -7  -1  13   98.28   10.12   7
   7  -1 -13   77.16    9.93   6
   7   1 -13   88.49   10.38   6
  -7   1  13   80.60   10.51   5
   7   1 -13   84.92   11.39   8
   7  -1 -13   92.72   11.64   8
  -7  -1  13   84.55   11.90   5
  -7   1  12  160.11    8.87   7
  -7  -1  12  129.79   11.52   7
   7  -1 -12  155.82   13.59   6
   7   1 -12  133.02   12.38   6
  -7  -1  12  152.65   15.12   5
  -7   1  12  161.44   14.50   5
   7   1 -12  165.71   14.95   8
   7  -1 -12  159.38   15.13   8
  -7   1  11  368.13   21.10   5
  -7   1  11  337.79   11.92   7
  -7  -1  11  377.87   19.45   7
   7  -1 -11  314.11   18.62   6
   7   1 -11  353.68   19.63   6
  -7  -1  11  330.13   21.81   5
   7   1 -11  372.69   21.49   8
   7  -1 -11  391.87   22.41   8
  -7   1  10  269.08    9.83   7
  -7  -1  10  284.91   16.66   7
   7  -1 -10  279.90   17.40   6
   7   1 -10  277.90   17.27   6
   7   1 -10  321.65   20.32   9
  -7  -1  10  256.15   19.00   5
  -7   1  10  262.37   17.48   5
   7   1 -10  285.08   18.28   8
   7  -1 -10  281.19   18.93   8
   7  -1  -9   37.17    7.68   8
  -7   1   9   28.07    2.99   7
  -7  -1   9   34.39    6.18   7
   7   1  -9   34.75    6.21   6
  -7  -1   9   32.00    7.55   5
   7   1  -9   33.67    7.49   9
   7  -1  -9   42.37    7.42   6
   7   1  -9   46.63    8.03   8
  -7   1   9   32.85    6.55   5
  -7   1   8  633.74   26.08   5
  -7   1   8  587.03   11.93   7
  -7  -1   8  606.70   24.09   7
   7  -1  -8  605.17   24.00   6
   7   1  -8  601.45   24.37   6
   7   1  -8  592.41   26.37   9
  -7  -1   8  651.50   28.90   5
   7   1  -8  608.93   24.83   8
   7  -1  -8  624.97   27.05   8
  -7   1   7  101.65   10.39   9
  -7   1   7   99.64    4.72   7
   7  -1  -7  120.14   10.97   6
   7   1  -7  104.78   10.65   6
   7   1  -7  110.76   11.80   9
   7  -1  -7  114.49   10.60   9
  -7  -1   7  111.46   13.03   5
  -7   1   7  114.38   11.78   5
   7   1  -7  101.99   10.73   8
   7  -1  -7  126.94   12.61   8
  -7   1   6 4227.94   31.10   7
  -7  -1   6 4492.08   73.38   5
   7  -1  -6 4255.58   59.88   6
   7  -1  -6 4433.21   59.77   9
   7   1  -6 4148.87   69.03   9
  -7   1   6 4278.34   60.60   9
  -7   1   6 4341.47   66.12   5
   7   1  -6 4417.77   62.48   8
   7  -1  -6 4544.11   68.83   8
   7   1  -5 3469.89   61.96   9
   7  -1  -5 3499.24   53.18   6
   7  -1  -5 3520.18   52.01   9
   7  -1  -5 3476.97   60.76   8
  -7   1   5 3330.74   52.83   9
  -7  -1   5 3396.32   63.64   5
  -7   1   5 3519.91   58.94   5
   7   1  -5 3518.95   53.69   8
  -7  -1   4   55.71    7.63   8
   7  -1  -4   72.32    9.85   8
  -7   1   4   54.39    3.92   7
   7   1  -4   65.65   10.02   9
   7  -1  -4   87.52    8.98   6
   7  -1  -4   74.99    8.78   9
  -7  -1   4   80.51   10.91   5
  -7   1   4   54.40    7.14   9
  -7   1   4   75.06    9.23   5
   7   1  -4   74.37    8.17   8
  -7   1   3  132.47    6.35   7
   7  -1  -3  129.61   11.78   8
   7   1  -3  131.97   12.52   9
   7  -1  -3  129.44    9.83   6
   7  -1  -3  116.71    9.71   9
  -7   1   3  118.93    9.72   9
  -7  -1   3  130.96   12.58   5
  -7  -1   3  123.50   10.20   8
  -7   1   3  135.96   11.57   5
   7   1  -3  123.72    9.70   8
  -7   1   2  393.43   11.90   7
  -7   1   2  394.20   17.42   9
  -7   1   2  419.83   20.27   5
   7  -1  -2  398.05   16.47   6
   7  -1  -2  430.11   18.30   9
  -7  -1   2  389.87   20.91   5
   7   1  -2  389.20   20.86   9
  -7   1   2  372.59   21.01   1
   7  -1  -2  392.76   20.01   8
   7   1  -2  396.47   16.57   8
  -7  -1   2  381.81   17.50   8
   7   1  -1  136.25   12.46   9
   7  -1  -1  160.26   11.42   9
  -7   1   1  156.37    8.24   7
   7  -1  -1  130.09   11.75   8
   7  -1  -1  163.31   10.32   6
   7   1  -1  162.07   10.38   8
  -7   1   1  154.15   10.82   9
  -7  -1   1  149.90   13.22   5
  -7   1   1  154.02   13.82   1
  -7  -1   1  145.55   10.70   8
   7   1   0   14.62    3.57   8
  -7  -1   0   11.64    4.77   5
   7  -1   0   15.49    4.88   8
  -7  -1   0   17.45    3.78   8
  -7   1   0   14.57    3.01   7
  -7   1   0   14.35    4.94   1
  -7   1   0   12.10    3.30   6
   7  -1   0   15.37    4.02   9
   7  -1   0   13.77    3.16   6
   7   1   0    9.41    4.81   9
  -7   1   0   14.32    3.56   9
  -7   1  -1   15.53    5.12   1
   7   1   1   24.95    4.21   8
  -7  -1  -1   18.99    5.21   5
   7  -1   1   20.67    5.49   8
  -7  -1  -1   20.44    4.23   8
  -7  -1  -1   26.70    6.81   1
  -7   1  -1   24.31    3.92   7
[truncated: 312,763 more chars]
