# Supplementary material for: (Z)-3-[2-(2,4-Di­nitro­phen­yl)hydrazin-1-yl­idene]isobenzo­furan-1(3H)-one di­chloro­methane hemisolvate
Source: Acta Crystallogr Sect E Struct Rep Online. 2014 Mar 12;70(Pt 4):o418. doi: 10.1107/S1600536814004929 (PMC3998610; doi:10.1107/S1600536814004929)
Supplement: Supplementary file 2 [file e-70-0o418-Isup2.hkl]

#
# h,k,l, Fc-squared, Fo-squared, sigma(Fo-squared), status flag
#
data_I
_shelx_title ' '
_shelx_refln_list_code          4
_shelx_F_calc_maximum      850.10
_exptl_crystal_F_000      1512.00
_reflns_d_resolution_high  0.7273

loop_
 _space_group_symop_operation_xyz
 'x, y, z'
 '-x, y, -z+1/2'
 'x+1/2, y+1/2, z'
 '-x+1/2, y+1/2, -z+1/2'
 '-x, -y, -z'
 'x, -y, z-1/2'
 '-x+1/2, -y+1/2, -z'
 'x+1/2, -y+1/2, z-1/2'

_cell_length_a    14.0834
_cell_length_b     8.2605
_cell_length_c    26.5614
_cell_angle_alpha  90.000
_cell_angle_beta   93.816
_cell_angle_gamma  90.000

_shelx_F_squared_multiplier     1.000

loop_
 _refln_index_h
 _refln_index_k
 _refln_index_l
 _refln_F_squared_calc
 _refln_F_squared_meas
 _refln_F_squared_sigma
 _refln_observed_status
   4   0   0      22903.40      22628.68        91.31 o
   6   0   0       1135.35       1312.65        27.45 o
   8   0   0       4112.56       3944.36        70.12 o
  10   0   0       1405.33       1426.07        65.38 o
  12   0   0        789.35        957.96        59.97 o
  14   0   0         32.12         15.37        15.97 o
  16   0   0        605.71        591.50        48.35 o
   3   1   0       1302.64       1242.27        12.05 o
   5   1   0      14461.53      13867.18        67.59 o
   7   1   0        110.25         88.07         7.12 o
   9   1   0       1628.11       1888.39        37.76 o
  11   1   0        930.25        814.79        30.42 o
  13   1   0         26.63         28.25        10.81 o
  15   1   0        601.05        555.08        31.70 o
  17   1   0         21.10          3.59        18.69 o
  19   1   0         11.59         10.63        46.48 o
   0   2   0      96858.22      92321.24       389.35 o
   2   2   0       2066.01       1954.69        21.30 o
   4   2   0       3885.45       3828.34        31.51 o
   6   2   0         34.04         49.95         4.22 o
   8   2   0         20.05          6.42         3.78 o
  10   2   0        805.87        912.34        25.16 o
  12   2   0        143.95        168.73        12.86 o
  14   2   0        205.97        259.08        23.62 o
  16   2   0        243.30        247.79        33.16 o
  18   2   0          7.13         -8.62        25.85 o
   1   3   0       3994.31       3606.34        34.77 o
   3   3   0      11174.00      11335.65        69.26 o
   5   3   0        337.77        357.31        12.41 o
   7   3   0       4545.53       4507.77        43.66 o
   9   3   0       1167.89       1095.06        22.59 o
  11   3   0         60.87         42.16         7.59 o
  13   3   0         19.38         12.31        12.37 o
  15   3   0         15.51         62.35        21.95 o
  17   3   0          6.14          3.75        19.66 o
   0   4   0          2.53          8.42         5.29 o
   2   4   0       6250.09       6315.86        47.83 o
   4   4   0          0.29         12.79         6.77 o
   6   4   0         54.91         44.85         6.88 o
   8   4   0       1870.83       1861.66        36.71 o
  10   4   0        116.07        136.41        16.80 o
  12   4   0          0.04         17.96        11.00 o
  14   4   0         74.35        111.98        18.12 o
  16   4   0          0.97        -19.15        19.15 o
   1   5   0        165.75        112.18         7.76 o
   3   5   0        112.40        113.46         7.71 o
   5   5   0       2328.09       2359.53        44.19 o
   7   5   0        715.92        833.84        27.73 o
   9   5   0        767.69        839.80        30.50 o
  11   5   0          9.03         -7.18        10.47 o
  13   5   0         85.71         74.53        16.56 o
  15   5   0         48.67         71.23        25.97 o
   0   6   0       1701.65       1764.60        50.32 o
   2   6   0       3254.15       3200.43        47.11 o
   4   6   0        545.36        514.01        18.21 o
   6   6   0         29.76         31.33        10.55 o
   8   6   0         11.27         15.39        11.60 o
  10   6   0         90.60        115.88        19.94 o
  12   6   0        459.68        575.75        46.26 o
  14   6   0        185.14        182.65        31.37 o
  16   6   0         98.34         79.29        51.58 o
   1   7   0         21.50         16.32         8.41 o
   3   7   0        137.72        124.25        12.30 o
   5   7   0        151.45        155.10        22.83 o
   7   7   0         16.93         23.84         9.77 o
   9   7   0         86.46         65.20        21.48 o
  11   7   0          0.40         12.59        21.35 o
  13   7   0          2.45        -26.65        26.65 o
   0   8   0         28.49         11.79        24.68 o
   2   8   0          3.94         19.47        12.14 o
   4   8   0        419.29        403.00        32.81 o
   6   8   0         50.73         24.68        16.86 o
   8   8   0         76.69        106.50        32.16 o
  10   8   0         81.60        116.33        28.27 o
  12   8   0         47.98         87.75        45.18 o
   1   9   0          8.82         34.76        24.84 o
   3   9   0         77.04         70.88        16.04 o
   5   9   0        118.74         78.64        33.53 o
   7   9   0          0.16         17.13        15.72 o
   9   9   0         24.27         14.33        23.04 o
   0  10   0          3.32        -44.93        80.04 o
   2  10   0        171.74        173.21        41.95 o
   4  10   0         21.09          5.04        23.63 o
   6  10   0        136.36         87.45        26.38 o
   8  10   0         11.66         18.84        53.60 o
   1  11   0          0.17        -17.18        20.73 o
   3  11   0        149.45        174.06        60.15 o
 -19   1   1         38.26        -11.76        27.80 o
 -17   1   1          5.19         26.79        18.35 o
 -15   1   1         62.06         75.04        15.29 o
 -13   1   1          6.19          6.89        11.94 o
 -11   1   1         47.10         13.62         8.12 o
  -9   1   1          1.65         17.05         8.72 o
  -7   1   1        972.22        950.81        21.57 o
  -5   1   1       1122.55       1093.65        15.26 o
  -3   1   1      33358.18      33077.42        85.61 o
   1   1   1      12206.18      11918.42        81.69 o
   3   1   1      15821.31      15458.15        44.87 o
   5   1   1        342.72        334.25         9.10 o
   7   1   1        121.85        131.40         8.07 o
   9   1   1         62.83         50.99         8.41 o
  11   1   1        390.62        434.25        24.79 o
  13   1   1        123.24        107.92        15.10 o
  15   1   1        170.32        177.87        19.76 o
  17   1   1         26.04         12.26        16.98 o
  19   1   1         22.91         36.42        44.74 o
 -18   2   1        100.85        138.87        35.69 o
 -16   2   1        109.79         86.85        21.68 o
 -14   2   1        137.74        115.42        16.64 o
 -12   2   1        100.38        111.84        12.26 o
 -10   2   1       2449.36       2309.45        39.63 o
  -8   2   1        560.08        557.83        15.72 o
  -6   2   1        399.76        384.15         9.74 o
  -4   2   1      33743.07      32689.97       132.13 o
  -2   2   1       5977.60       5783.60        33.14 o
   0   2   1       2471.67       2493.50        23.91 o
   2   2   1       3263.15       3400.18        30.72 o
   4   2   1       4621.59       4197.02        28.52 o
   6   2   1       2814.09       2933.65        28.12 o
   8   2   1        500.51        519.32        14.64 o
  10   2   1        792.33        823.47        21.17 o
  12   2   1        571.16        630.53        23.19 o
  14   2   1        227.33        142.27        18.27 o
  16   2   1         78.44         52.76        22.55 o
  18   2   1         12.26        -21.61        30.78 o
 -17   3   1         51.25         15.32        20.34 o
 -15   3   1        161.45        142.50        21.51 o
 -13   3   1         91.38        106.36        18.44 o
 -11   3   1        137.52        147.41        13.13 o
  -9   3   1        251.38        291.23        13.26 o
  -7   3   1       3662.94       3666.71        37.46 o
  -5   3   1       9101.47       9119.28        58.97 o
  -3   3   1       3300.72       3279.10        27.06 o
  -1   3   1        294.80        380.27         9.97 o
   1   3   1          6.93         -0.64         2.89 o
   3   3   1       8614.64       8386.35        61.57 o
   5   3   1       1028.65       1095.51        23.30 o
   7   3   1         26.88         45.21         8.68 o
   9   3   1          4.73         12.14         4.32 o
  11   3   1         46.09         39.05         8.33 o
  13   3   1          8.20         27.71        11.95 o
  15   3   1         92.56         87.49        21.38 o
  17   3   1         21.73          3.69        17.64 o
 -16   4   1        202.26        154.00        29.73 o
 -14   4   1        245.01        279.80        26.83 o
 -12   4   1         11.97         27.74        13.06 o
 -10   4   1       1018.69        971.19        31.47 o
  -8   4   1         39.82         29.76         7.00 o
  -6   4   1       4476.80       4306.69        52.55 o
  -4   4   1       3004.63       3082.82        55.81 o
  -2   4   1       3105.35       3488.18        35.40 o
   0   4   1        154.99        249.64        12.53 o
   2   4   1       2918.87       3056.87        33.17 o
   4   4   1       5956.01       5996.68        65.35 o
   6   4   1        896.24       1091.71        23.93 o
   8   4   1       1965.99       1896.10        49.00 o
  10   4   1        609.61        604.74        23.92 o
  12   4   1         87.90         98.04        16.56 o
  14   4   1          0.03          1.17        18.22 o
  16   4   1          1.21         15.99        20.19 o
 -15   5   1         48.49         38.49        18.34 o
 -13   5   1        156.47        163.71        21.83 o
 -11   5   1         53.62         50.97        14.68 o
  -9   5   1         38.79         60.31        13.34 o
  -7   5   1          0.18          8.49         9.31 o
  -5   5   1       1194.47       1055.97        28.38 o
  -3   5   1        167.72        168.46        11.40 o
  -1   5   1        718.77        714.10        16.92 o
   1   5   1       3824.16       3822.94        52.81 o
   3   5   1         30.05         22.43         4.57 o
   5   5   1       3041.88       3049.25        48.67 o
   7   5   1         37.39         45.75         8.07 o
   9   5   1       1152.40       1290.59        40.66 o
  11   5   1        228.62        209.37        20.35 o
  13   5   1         58.56         49.55        17.85 o
  15   5   1         21.40          3.49        20.42 o
 -16   6   1         67.28         20.07        39.77 o
 -14   6   1         61.98         68.22        21.50 o
 -12   6   1         11.63          2.97        14.93 o
 -10   6   1        473.45        611.98        42.12 o
  -8   6   1        182.49        235.63        25.82 o
  -6   6   1         65.89         83.61        11.94 o
  -4   6   1         10.19         -4.55         4.74 o
  -2   6   1       3847.96       3649.28        59.26 o
   0   6   1       4144.77       3833.26        76.53 o
   2   6   1        217.97        193.45        11.32 o
   4   6   1       1472.43       1542.10        42.30 o
   6   6   1        499.77        455.51        25.48 o
   8   6   1        857.54        808.90        38.07 o
  10   6   1         37.65         36.10        15.28 o
  12   6   1        400.56        484.45        42.06 o
  14   6   1         11.26        -28.79        28.79 o
  16   6   1        194.34        185.87        66.68 o
 -13   7   1          0.46        -25.96        25.96 o
 -11   7   1        339.07        309.83        33.35 o
  -9   7   1       1010.18       1112.78        57.98 o
  -7   7   1        743.30        707.11        39.18 o
  -5   7   1        759.20        762.49        35.23 o
  -3   7   1       1419.46       1351.18        39.57 o
  -1   7   1       4329.34       4069.45        56.05 o
   1   7   1       9131.11       9081.79        81.78 o
   3   7   1         53.52         41.88         9.84 o
   5   7   1        324.80        308.23        24.13 o
   7   7   1        229.23        214.21        21.36 o
   9   7   1        121.59        202.37        32.17 o
  11   7   1         74.13         90.98        23.09 o
  13   7   1         25.32         35.23        39.15 o
 -12   8   1         13.65         90.42        49.84 o
 -10   8   1        200.01        309.99        40.65 o
  -8   8   1         41.28         62.67        19.76 o
  -6   8   1        695.59        690.50        47.66 o
  -4   8   1          9.09         38.92        14.24 o
  -2   8   1         56.34         32.43        10.84 o
   0   8   1       2541.44       2477.09        53.81 o
   2   8   1         55.48         52.82        13.54 o
   4   8   1         73.05         84.13        17.71 o
   6   8   1          9.17         19.01        21.93 o
   8   8   1          6.09         24.42        19.85 o
  10   8   1          1.15         -0.76        21.45 o
  -9   9   1        207.67        263.11        46.79 o
  -7   9   1         49.42         92.32        22.10 o
  -5   9   1         13.34         11.13        17.11 o
  -3   9   1          8.54         -1.51        14.31 o
  -1   9   1        168.28        174.72        25.02 o
   1   9   1        176.75        193.63        28.34 o
   3   9   1         53.61         40.14        16.38 o
   5   9   1         12.86         -7.12        15.71 o
   7   9   1         36.20         34.66        21.64 o
   9   9   1          1.78         -0.22        36.70 o
  -8  10   1          0.95        -62.05        92.31 o
  -6  10   1          7.82         16.51        19.76 o
  -4  10   1          0.25         39.86        26.38 o
  -2  10   1         42.81         26.22        26.82 o
   0  10   1          3.76         33.30        24.91 o
   2  10   1         40.37         45.50        19.25 o
   4  10   1        273.62        358.26        57.33 o
   6  10   1        175.51        254.70        53.52 o
   8  10   1         75.78         76.92        36.10 o
  -3  11   1         70.88         19.20        36.17 o
  -1  11   1         29.15         20.82        25.04 o
   1  11   1         34.64        -12.44        39.66 o
   3  11   1        110.09         89.98        45.49 o
 -16   0   2         18.27         28.46        18.74 o
 -14   0   2        310.13        330.46        39.00 o
 -12   0   2        203.10        267.99        28.91 o
 -10   0   2        456.69        401.46        26.08 o
  -8   0   2       5717.43       5408.73        77.21 o
  -6   0   2       4688.82       4638.56        57.95 o
  -4   0   2      14034.51      13906.02        80.11 o
   2   0   2      13505.69      12288.49       116.76 o
   4   0   2      65362.34      64270.64       280.15 o
   6   0   2        332.51        226.42        13.58 o
   8   0   2       3012.07       2783.06        66.75 o
  10   0   2       1578.89       1550.44        58.47 o
  12   0   2        636.43        493.55        37.27 o
  14   0   2          7.60         25.02        24.50 o
  16   0   2         77.22         88.59        22.02 o
 -19   1   2         12.00         25.15        28.34 o
 -17   1   2        170.60        135.63        26.45 o
 -15   1   2         48.00         50.21        18.92 o
 -13   1   2        167.57        106.13        15.57 o
 -11   1   2        735.38        605.15        24.32 o
  -9   1   2       6054.33       6401.04        67.53 o
  -7   1   2       2832.64       2465.32        32.88 o
  -5   1   2       1060.78        905.93        14.59 o
  -3   1   2      80546.15      76891.39       176.87 o
  -1   1   2      10136.06      10489.52        58.38 o
   1   1   2        222.29        131.45         6.85 o
   3   1   2       7362.48       6791.62        31.30 o
   5   1   2      13811.27      12817.74        53.83 o
   7   1   2        681.44        622.13        16.25 o
   9   1   2        446.82        480.18        21.05 o
  11   1   2        318.79        248.02        18.50 o
  13   1   2       2083.38       2242.13        56.75 o
  15   1   2          8.75         22.12        14.34 o
  17   1   2          4.27         14.18        16.66 o
  19   1   2          1.17         71.90        65.62 o
 -18   2   2          8.22          5.27        42.19 o
 -16   2   2          6.38         -0.08        21.62 o
 -14   2   2          0.20          6.21        12.42 o
 -12   2   2         92.85         95.99        13.28 o
 -10   2   2       1422.74       1485.91        34.12 o
  -8   2   2        281.19        230.07        10.13 o
  -6   2   2          6.65          3.29         2.55 o
  -4   2   2         71.29         55.01         4.92 o
  -2   2   2        432.47        432.86         8.83 o
   0   2   2       2772.27       2969.28        28.14 o
   2   2   2       3078.08       2859.73        26.22 o
   4   2   2       8736.95       8501.93        43.50 o
   6   2   2        966.74        942.16        15.21 o
   8   2   2        296.22        230.74         9.96 o
  10   2   2        138.12        170.33        10.68 o
  12   2   2         85.38         59.97        10.73 o
  14   2   2        114.90        151.15        22.20 o
  16   2   2         25.97         17.46        18.58 o
  18   2   2          1.17         35.88        24.43 o
 -17   3   2          3.86         23.04        19.70 o
 -15   3   2        252.65        264.21        28.48 o
 -13   3   2         23.63         41.54        14.24 o
 -11   3   2       1286.34       1325.20        36.87 o
  -9   3   2       2253.36       2204.31        39.41 o
  -7   3   2        461.81        428.44        12.75 o
  -5   3   2       1493.89       1514.85        24.31 o
  -3   3   2         22.83         52.30         4.30 o
  -1   3   2       3213.21       3490.49        27.97 o
   1   3   2        748.67        689.62        14.72 o
   3   3   2        633.90        785.45        16.07 o
   5   3   2      15893.08      16468.52        77.52 o
   7   3   2      11248.76      11951.36        87.10 o
   9   3   2        487.19        455.28        14.13 o
  11   3   2        375.93        371.39        16.06 o
  13   3   2        169.85        153.39        20.46 o
  15   3   2          4.25         37.73        22.07 o
  17   3   2          0.09         18.06        18.63 o
 -16   4   2         25.59         48.49        20.09 o
 -14   4   2         57.60         63.59        17.09 o
 -12   4   2        245.34        296.46        34.84 o
 -10   4   2        342.10        415.98        26.94 o
  -8   4   2        124.20        171.26        11.65 o
  -6   4   2        281.58        295.44        14.37 o
  -4   4   2        399.65        386.96        13.75 o
  -2   4   2        119.64        100.43         8.56 o
   0   4   2          0.98         -0.59         3.71 o
   2   4   2       4244.00       4313.83        38.97 o
   4   4   2       1271.82       1420.77        40.09 o
   6   4   2        293.63        300.10        17.15 o
   8   4   2        434.33        454.63        17.21 o
  10   4   2        297.47        354.68        18.95 o
  12   4   2          1.52         -3.51        11.49 o
  14   4   2         12.78         28.26        29.74 o
  16   4   2          0.28         24.88        21.89 o
 -15   5   2          2.23         33.48        19.41 o
 -13   5   2         28.42         27.92        13.10 o
 -11   5   2        231.06        193.87        20.59 o
  -9   5   2        786.40        745.70        36.34 o
  -7   5   2        315.39        268.96        16.95 o
  -5   5   2         36.85         40.68         9.25 o
  -3   5   2        211.67        192.99        14.50 o
  -1   5   2         20.31         26.56         4.01 o
   1   5   2        142.46        104.16         8.99 o
   3   5   2       1710.08       1820.86        27.53 o
   5   5   2       2143.68       2322.39        37.99 o
   7   5   2        756.52        760.87        33.48 o
   9   5   2         38.86         40.10         9.45 o
  11   5   2         46.93         26.39        12.59 o
  13   5   2        135.75        134.39        39.24 o
  15   5   2         84.12        114.12        31.66 o
 -16   6   2         47.79         17.40        39.71 o
 -14   6   2         23.03         50.28        20.39 o
 -12   6   2        137.43        178.17        27.04 o
 -10   6   2         49.94         24.33        14.48 o
  -8   6   2        503.32        567.66        48.69 o
  -6   6   2         13.04         19.19        12.86 o
  -4   6   2        199.44        181.79        14.52 o
  -2   6   2          3.57         14.52         6.89 o
   0   6   2        101.50        103.76         7.71 o
   2   6   2         46.23         40.07         6.94 o
   4   6   2       1931.95       1778.51        52.22 o
   6   6   2        188.07        172.27        18.32 o
   8   6   2        480.21        438.82        29.05 o
  10   6   2        266.96        255.91        24.79 o
  12   6   2        193.23        189.31        33.41 o
  14   6   2        112.31        142.51        31.31 o
  16   6   2          0.80         32.25        47.73 o
 -13   7   2        179.19        179.87        36.20 o
 -11   7   2        134.02        128.66        25.98 o
  -9   7   2        105.35         96.20        27.85 o
  -7   7   2          1.93         17.43        12.48 o
  -5   7   2         96.57        139.84        19.47 o
  -3   7   2        345.26        378.73        22.02 o
  -1   7   2       1025.75        955.28        32.23 o
   1   7   2        318.18        241.94        14.81 o
   3   7   2         14.40         11.88        11.63 o
   5   7   2        538.84        532.83        31.24 o
   7   7   2         18.67         15.33        13.30 o
   9   7   2        198.26        200.93        31.89 o
  11   7   2          0.06         19.05        22.65 o
 -12   8   2          3.53          4.04        33.31 o
 -10   8   2         16.84         23.69        21.71 o
  -8   8   2         15.23        -10.20        16.27 o
  -6   8   2        127.28        115.27        17.15 o
  -4   8   2        453.87        447.52        30.29 o
  -2   8   2        171.02        195.79        25.36 o
   0   8   2        315.56        277.65        19.56 o
   2   8   2        296.32        321.01        29.50 o
   4   8   2          3.68         11.78        12.25 o
   6   8   2          0.25         14.98        13.67 o
   8   8   2          5.92         42.33        31.60 o
  10   8   2         62.90         33.08        19.62 o
  -9   9   2         90.48        138.13        38.15 o
  -7   9   2         47.78         45.56        20.30 o
  -5   9   2          2.94         15.98        17.43 o
  -3   9   2        567.78        662.44        52.05 o
  -1   9   2        836.69        930.63        59.03 o
   1   9   2          0.26         -7.65        17.80 o
   3   9   2          2.49        -12.08        12.08 o
   5   9   2        178.15        104.86        31.15 o
   7   9   2         26.40         75.30        49.19 o
   9   9   2          6.26         14.73        24.07 o
  -8  10   2          0.30        -46.42        46.42 o
  -6  10   2        112.37        122.18        25.72 o
  -4  10   2         83.51         96.95        40.05 o
  -2  10   2         29.68         14.70        24.99 o
   0  10   2         21.59        -15.06        21.87 o
   2  10   2        138.50        173.74        30.49 o
   4  10   2         32.83         54.33        29.29 o
   6  10   2         39.40         60.34        33.89 o
   8  10   2        123.31        258.89        85.88 o
   1  11   2         45.55         35.30        27.96 o
 -19   1   3         17.33        -17.15        91.26 o
 -17   1   3         74.25         27.83        18.06 o
 -15   1   3         89.61         96.12        19.28 o
 -13   1   3         52.47         74.93        13.43 o
 -11   1   3        117.38        147.03        13.64 o
  -9   1   3        363.11        361.44        17.19 o
  -7   1   3        807.38        793.38        19.27 o
  -5   1   3       4992.06       5040.95        38.58 o
  -3   1   3       3165.38       3129.50        25.91 o
  -1   1   3      22326.26      21419.70        74.91 o
   1   1   3       2408.11       2252.71        23.37 o
   3   1   3       1621.04       1630.23        15.73 o
   5   1   3       1013.66       1001.84        15.00 o
   7   1   3        318.28        351.71        12.42 o
   9   1   3         43.97         37.64         9.09 o
  11   1   3         80.60        105.59        13.42 o
  13   1   3         28.37         47.77        13.96 o
  15   1   3         58.99         49.40        14.29 o
  17   1   3          2.70          2.89        17.37 o
  19   1   3         64.29        -58.29        58.29 o
 -18   2   3         14.48         12.50        33.79 o
 -16   2   3         32.25         31.19        24.38 o
 -14   2   3        248.68        271.45        22.07 o
 -12   2   3        259.92        216.56        19.10 o
 -10   2   3         94.85         75.57         8.43 o
  -8   2   3         68.83         66.72         8.46 o
  -6   2   3        368.20        289.06        11.07 o
  -4   2   3        357.40        421.73        10.47 o
  -2   2   3       2389.72       2332.96        22.52 o
   0   2   3      32151.87      31798.20       127.06 o
   2   2   3        502.22        428.10        10.15 o
   4   2   3        606.49        680.81        11.59 o
   6   2   3       6960.12       6932.05        49.84 o
   8   2   3       1092.60       1022.66        20.09 o
  10   2   3       1314.82       1205.76        27.68 o
  12   2   3        101.53         83.18        11.84 o
  14   2   3        163.58        162.66        23.53 o
  16   2   3         47.44         32.66        17.45 o
  18   2   3          0.84         39.99        26.36 o
 -17   3   3          9.25         -7.60        33.15 o
 -15   3   3         72.69         79.24        18.67 o
 -13   3   3         59.22         57.77        13.57 o
 -11   3   3          0.41         24.00         9.11 o
  -9   3   3          0.08          9.16         6.07 o
  -7   3   3         85.97         81.90         7.10 o
  -5   3   3        275.08        225.85         9.96 o
  -3   3   3          2.10          2.43         2.90 o
  -1   3   3       5584.72       5825.48        47.97 o
   1   3   3       7060.76       7287.22        56.99 o
   3   3   3       1037.69       1215.36        19.55 o
   5   3   3       4354.56       4791.45        45.25 o
   7   3   3         20.94         34.79         6.70 o
   9   3   3        768.78        713.58        17.30 o
  11   3   3        167.48        156.05        12.30 o
  13   3   3         34.09         36.69        12.68 o
  15   3   3         58.62         64.65        22.64 o
  17   3   3          0.10         15.92        23.41 o
 -16   4   3          0.38         -5.30        17.76 o
 -14   4   3        140.32        114.93        19.90 o
 -12   4   3        720.84        682.64        36.69 o
 -10   4   3        245.72        241.71        27.63 o
  -8   4   3        117.90        107.17         9.26 o
  -6   4   3       4447.35       4229.44        45.18 o
  -4   4   3         59.97         31.88         4.56 o
  -2   4   3       9919.17      10038.26        91.54 o
   0   4   3       4188.64       4345.91        56.15 o
   2   4   3        134.20        113.07         7.63 o
   4   4   3          7.26          4.62         2.68 o
   6   4   3       3683.99       3562.54        43.57 o
   8   4   3        945.71        937.85        24.26 o
  10   4   3       1138.94       1098.39        31.99 o
  12   4   3        440.63        388.40        29.19 o
  14   4   3        119.40        169.17        28.56 o
  16   4   3          1.23          8.02        19.96 o
 -15   5   3        273.47        234.63        29.95 o
 -13   5   3         21.87         48.48        22.09 o
 -11   5   3          0.09          5.27        10.21 o
  -9   5   3        715.36        797.98        37.96 o
  -7   5   3        960.54        881.31        26.69 o
  -5   5   3       5167.74       5131.50        61.64 o
  -3   5   3        127.73        110.68         8.77 o
  -1   5   3        237.87        190.40        10.22 o
   1   5   3       1545.01       1308.41        29.30 o
   3   5   3       2165.80       2077.77        29.57 o
   5   5   3        622.07        592.96        22.48 o
   7   5   3         43.75         38.33        11.91 o
   9   5   3       1147.43       1122.72        35.40 o
  11   5   3         48.53         29.28        14.44 o
  13   5   3        170.70        167.12        33.36 o
  15   5   3        243.07        174.89        36.59 o
 -16   6   3         59.78         39.95        72.89 o
 -14   6   3         12.94          0.15        16.77 o
 -12   6   3        782.12        827.50        50.03 o
 -10   6   3        542.93        566.10        38.92 o
  -8   6   3         83.36        130.29        23.77 o
  -6   6   3        709.37        643.50        32.49 o
  -4   6   3       1088.77       1183.91        37.92 o
  -2   6   3       3920.98       4011.59        60.44 o
   0   6   3        695.70        621.90        22.17 o
   2   6   3       1557.04       1507.28        36.49 o
   4   6   3       1103.61       1063.66        30.64 o
   6   6   3        720.97        689.85        30.06 o
   8   6   3        127.15        181.96        20.32 o
  10   6   3        183.20        155.13        21.33 o
  12   6   3        107.79        104.88        26.15 o
  14   6   3        137.98        186.25        44.58 o
 -13   7   3          0.01          9.74        20.78 o
 -11   7   3        236.88        214.08        28.49 o
  -9   7   3        136.86        121.30        21.86 o
  -7   7   3         25.85         26.86        14.69 o
  -5   7   3       8926.13       9007.67       118.20 o
  -3   7   3       6826.66       6679.30        90.32 o
  -1   7   3         93.16         74.84        10.51 o
   1   7   3         22.12         19.91         7.44 o
   3   7   3       1494.41       1513.67        43.49 o
   5   7   3       2244.24       2209.57        61.76 o
   7   7   3        799.60        798.91        39.15 o
   9   7   3         51.25         45.42        21.30 o
  11   7   3        489.39        548.91        76.24 o
 -12   8   3         51.93         64.88        40.83 o
 -10   8   3         58.10         79.52        26.94 o
  -8   8   3         12.73         15.87        16.57 o
  -6   8   3        158.88        189.09        22.28 o
  -4   8   3        684.97        673.32        34.90 o
  -2   8   3          0.04          3.96        20.10 o
   0   8   3        518.92        615.38        32.37 o
   2   8   3        942.67        864.74        40.72 o
   4   8   3        369.82        373.15        31.61 o
   6   8   3        119.23         68.55        17.53 o
   8   8   3        138.29        150.51        35.06 o
  10   8   3         19.12         10.40        28.92 o
  -9   9   3         10.40         19.73        43.99 o
  -7   9   3          6.18          4.87        17.77 o
  -5   9   3        160.32        178.04        33.83 o
  -3   9   3        413.18        402.27        37.66 o
  -1   9   3         81.13         85.26        22.41 o
   1   9   3          3.80          8.02        14.93 o
   3   9   3        108.09         85.95        26.97 o
   5   9   3        292.66        320.40        31.67 o
   7   9   3          0.54        -24.41        27.80 o
   9   9   3         19.94         36.93        24.96 o
  -8  10   3        105.18        122.31        55.40 o
  -6  10   3          0.75          9.82        20.96 o
  -4  10   3         19.16         28.70        29.08 o
  -2  10   3          2.12         73.13        35.67 o
   0  10   3          9.22         44.54        22.26 o
   2  10   3          0.46         12.09        18.11 o
   4  10   3          1.42         -0.46        36.42 o
   6  10   3         38.08         52.22        40.92 o
   8  10   3         51.25         32.62        47.04 o
  -1  11   3         72.19         83.27        50.89 o
   1  11   3          5.55         35.19        27.26 o
 -16   0   4        174.43        240.22        39.46 o
 -14   0   4         59.37         93.27        20.90 o
 -12   0   4          1.12         17.43        19.64 o
 -10   0   4       3643.07       3535.41        83.02 o
  -8   0   4      18023.43      19293.65       175.66 o
  -6   0   4       3190.09       2980.96        56.12 o
  -4   0   4     722671.94     621419.75      1570.72 o
  -2   0   4       1565.72       1861.76        20.53 o
   0   0   4          2.78         43.81         8.26 o
   2   0   4         10.71         34.14         3.38 o
   4   0   4      35279.96      35622.12       118.36 o
   6   0   4        412.73        590.81        21.74 o
   8   0   4          2.46          4.54         7.62 o
  10   0   4        108.31        110.52        30.25 o
  12   0   4        843.90        998.77        52.29 o
  14   0   4          9.93         37.15        18.85 o
  16   0   4         23.63         27.87        22.62 o
  18   0   4        112.22         50.46        43.19 o
 -19   1   4         86.57        123.89        41.14 o
 -17   1   4          0.16        -10.19        19.14 o
 -15   1   4         78.74         61.88        20.77 o
 -13   1   4          3.38         -8.08         9.92 o
 -11   1   4        796.77        604.76        23.63 o
  -9   1   4       3354.72       3529.56        51.15 o
  -7   1   4        297.68        410.35        21.24 o
  -5   1   4      28787.45      28435.89        95.65 o
  -3   1   4      10323.56       9662.17        54.37 o
  -1   1   4        811.44        549.74         9.11 o
   1   1   4       8170.55       7822.00        40.69 o
   3   1   4       1042.53       1085.30        13.56 o
   5   1   4       1241.00       1135.50        16.72 o
   7   1   4        937.47        836.84        19.35 o
   9   1   4        589.37        641.55        23.66 o
  11   1   4       2280.83       2192.87        51.52 o
  13   1   4         56.77         99.39        14.16 o
  15   1   4         26.52         15.06        12.43 o
  17   1   4         23.58         48.56        26.20 o
 -18   2   4          5.12         34.07        31.72 o
 -16   2   4          7.05         46.84        17.15 o
 -14   2   4        233.48        295.20        22.77 o
 -12   2   4        556.21        573.63        29.52 o
 -10   2   4        136.40        153.80        14.58 o
  -8   2   4         72.32         50.30         7.71 o
  -6   2   4       1322.75       1298.26        23.06 o
  -4   2   4      30057.56      29151.40       102.15 o
  -2   2   4        493.65        593.64        10.80 o
   0   2   4      11228.09      10897.64        61.98 o
   2   2   4        461.67        364.84         9.00 o
   4   2   4       3666.54       3660.92        27.45 o
   6   2   4         12.94         10.05         3.35 o
   8   2   4         22.28         26.03         5.24 o
  10   2   4        974.09       1010.43        30.95 o
  12   2   4        241.79        259.85        19.24 o
  14   2   4         38.89         59.14        16.87 o
  16   2   4         82.30         49.82        18.12 o
  18   2   4          9.18         -4.57        22.33 o
 -17   3   4         44.52         51.81        31.74 o
 -15   3   4         22.50         42.59        17.35 o
 -13   3   4         51.21         53.08        11.39 o
 -11   3   4       1837.32       1892.02        44.85 o
  -9   3   4        204.16        168.35        14.43 o
  -7   3   4        244.90        297.61        12.74 o
  -5   3   4        171.64        145.49         7.06 o
  -3   3   4       3143.21       2924.88        30.19 o
  -1   3   4      18541.53      18729.25        85.74 o
   1   3   4          1.25         10.49         3.71 o
   3   3   4       3587.27       3909.03        38.59 o
   5   3   4       3335.46       3424.31        43.53 o
   7   3   4          0.01          2.45         3.50 o
   9   3   4        122.64        121.52         7.71 o
  11   3   4         12.15         14.51         6.31 o
  13   3   4        104.82        101.00        22.40 o
  15   3   4         35.96         34.75        18.49 o
  17   3   4        191.87        129.72        41.05 o
 -16   4   4          2.28         17.43        14.25 o
 -14   4   4        112.71        121.71        23.62 o
 -12   4   4        725.97        614.03        35.16 o
 -10   4   4          8.56         14.06        11.13 o
  -8   4   4          9.94         -2.19         5.69 o
  -6   4   4       5122.74       5202.53        51.40 o
  -4   4   4        449.29        493.70        14.62 o
  -2   4   4       1292.51       1550.89        29.60 o
   0   4   4        856.65        938.93        23.51 o
   2   4   4        270.04        371.94        12.34 o
   4   4   4       3907.28       4555.70        48.00 o
   6   4   4          7.61         11.58         5.43 o
   8   4   4          6.64         13.62         6.67 o
  10   4   4        304.08        343.43        20.63 o
  12   4   4         20.33         40.98        17.38 o
  14   4   4         42.54         21.22        17.84 o
  16   4   4          6.81          9.51        24.70 o
 -15   5   4          5.52         33.56        19.67 o
 -13   5   4        249.13        178.34        26.95 o
 -11   5   4        185.50        317.59        26.77 o
  -9   5   4        690.87        633.47        33.97 o
  -7   5   4         61.71         83.49         8.40 o
  -5   5   4          0.75         11.96         9.92 o
  -3   5   4         16.28         22.59         5.72 o
  -1   5   4         17.08         13.75         6.50 o
   1   5   4       1939.29       2071.55        39.28 o
   3   5   4       1078.19       1095.48        20.99 o
   5   5   4        674.92        636.33        21.86 o
   7   5   4        102.17         72.65         7.28 o
   9   5   4         84.02        109.17        18.34 o
  11   5   4         44.31         46.02        23.23 o
  13   5   4          0.02          7.45        21.78 o
  15   5   4        248.51        280.94        39.52 o
 -16   6   4         49.19         29.77        45.12 o
 -14   6   4          2.72         -4.65        20.47 o
 -12   6   4         76.38         88.76        19.56 o
 -10   6   4          0.12         10.61        22.66 o
  -8   6   4        733.08        744.90        49.44 o
  -6   6   4       1849.69       1957.05        55.50 o
  -4   6   4       1818.95       1889.36        49.07 o
  -2   6   4        753.01        715.33        27.32 o
   0   6   4        411.71        445.62        23.07 o
   2   6   4        530.44        514.30        22.63 o
   4   6   4        302.39        369.35        18.05 o
   6   6   4        142.59        136.99        14.61 o
   8   6   4        933.59        968.62        42.89 o
  10   6   4        275.98        235.55        32.69 o
  12   6   4        184.38        157.82        29.42 o
  14   6   4         35.69         11.88        29.12 o
 -13   7   4          2.02        -18.04        24.82 o
 -11   7   4         23.66         22.00        16.75 o
  -9   7   4         57.78         60.78        28.46 o
  -7   7   4          0.36          4.95        15.49 o
  -5   7   4        241.61        344.54        28.32 o
  -3   7   4          0.81         23.49        11.62 o
  -1   7   4        784.67        657.92        25.44 o
   1   7   4         26.05         26.30         8.77 o
   3   7   4          2.35          2.77         9.41 o
   5   7   4         80.75         46.17        13.25 o
   7   7   4         83.73         94.37        18.32 o
   9   7   4        229.15        154.91        35.61 o
  11   7   4         34.63         98.71        33.92 o
 -12   8   4          4.57         -9.32        30.88 o
 -10   8   4         27.09         63.16        24.88 o
  -8   8   4        309.28        278.25        32.66 o
  -6   8   4          0.04        -14.66        14.66 o
  -4   8   4         87.21         95.42        16.28 o
  -2   8   4        314.82        369.07        28.81 o
   0   8   4        346.14        269.27        21.92 o
   2   8   4          6.32         -0.57        13.08 o
   4   8   4        156.63        137.29        21.20 o
   6   8   4        147.19        143.21        22.00 o
   8   8   4         29.27         43.97        28.67 o
  10   8   4         52.37         32.26        24.99 o
  -9   9   4         10.43        -24.67        27.20 o
  -7   9   4        151.37         94.97        25.99 o
  -5   9   4          6.73         11.04        22.93 o
  -3   9   4        136.21        138.37        22.68 o
  -1   9   4          5.99        -19.96        31.19 o
   1   9   4        202.10        193.82        30.43 o
   3   9   4          9.02         31.51        15.37 o
   5   9   4         27.88         44.41        15.41 o
   7   9   4          0.00         41.95        23.40 o
   9   9   4         23.05         30.78        29.95 o
  -8  10   4          0.14         -3.73        27.43 o
  -6  10   4         58.67         88.76        24.32 o
  -4  10   4          0.02          8.90        19.98 o
  -2  10   4        285.19        286.22        42.51 o
   0  10   4         47.15         57.84        23.12 o
   2  10   4         46.07         46.32        22.55 o
   4  10   4         10.60         54.66        32.38 o
   6  10   4         10.95         44.38        32.87 o
   8  10   4         11.90        -35.23        46.54 o
  -1  11   4        165.98        193.08        61.27 o
   1  11   4         96.45        137.30        42.96 o
 -19   1   5          3.01         -0.11        28.18 o
 -17   1   5          0.01         16.69        18.94 o
 -15   1   5          0.00         -7.12        12.04 o
 -13   1   5         57.99         28.62        11.41 o
 -11   1   5          9.79         -1.95         9.58 o
  -9   1   5        720.27        687.99        22.86 o
  -7   1   5      20647.82      21556.51       124.42 o
  -5   1   5        392.73        404.62        11.87 o
  -3   1   5       7446.71       7172.30        33.80 o
  -1   1   5      14407.96      14501.11        90.21 o
   1   1   5       1286.59       1128.42        14.26 o
   3   1   5       2385.88       2262.08        24.02 o
   5   1   5        261.61        278.85         9.49 o
   7   1   5        718.59        758.06        18.64 o
   9   1   5        538.21        553.99        17.84 o
  11   1   5        633.69        692.03        29.80 o
  13   1   5        231.39        197.96        18.57 o
  15   1   5         14.96          7.36        13.19 o
  17   1   5         28.59        -11.78        26.70 o
 -18   2   5          2.09         -7.37        25.91 o
 -16   2   5          0.22         -9.42        26.44 o
 -14   2   5        676.47        571.42        32.62 o
 -12   2   5        311.08        291.02        21.71 o
 -10   2   5          1.28          4.41         8.15 o
  -8   2   5       2421.53       2554.49        45.24 o
  -6   2   5       3172.12       3208.91        39.84 o
  -4   2   5         66.91         58.61         5.31 o
  -2   2   5      11214.66      11236.33        53.71 o
   0   2   5       1924.76       1866.55        24.89 o
   2   2   5        153.25        176.84         6.17 o
   4   2   5        418.54        612.93        11.26 o
   6   2   5       1367.20       1434.30        20.85 o
   8   2   5       3770.62       3996.83        47.02 o
  10   2   5        794.79        833.97        27.36 o
  12   2   5          1.14         10.36         8.72 o
  14   2   5        117.94         92.28        19.22 o
  16   2   5         81.17         97.83        24.82 o
  18   2   5        246.40        229.24        75.88 o
 -17   3   5          2.43        -13.88        15.66 o
 -15   3   5         49.33         71.62        17.38 o
 -13   3   5          6.81         19.75        10.38 o
 -11   3   5        928.25        956.47        36.82 o
  -9   3   5       1249.84       1238.77        30.95 o
  -7   3   5        647.05        622.20        22.97 o
  -5   3   5        351.99        378.34        11.61 o
  -3   3   5        190.63        232.66         9.86 o
  -1   3   5      10268.95      10565.95        82.04 o
   1   3   5         11.78          7.61         4.34 o
   3   3   5       3796.34       3948.44        35.81 o
   5   3   5        941.27        940.55        26.88 o
   7   3   5        514.10        516.18        16.27 o
   9   3   5         78.89         79.31         7.16 o
  11   3   5        152.81        151.68        12.75 o
  13   3   5        374.02        364.76        36.67 o
  15   3   5        229.27        260.94        32.88 o
  17   3   5          1.67         15.20        22.92 o
 -16   4   5         25.28         31.05        18.02 o
 -14   4   5        116.87        139.02        40.57 o
 -12   4   5         56.94         52.91        14.44 o
 -10   4   5        943.14        969.77        41.45 o
  -8   4   5         71.12         87.58        11.12 o
  -6   4   5         19.20         16.59         6.60 o
  -4   4   5        375.55        421.31        19.96 o
  -2   4   5        317.78        447.10        17.04 o
   0   4   5       7900.03       8228.54       101.09 o
   2   4   5      11078.51      12261.42        72.67 o
   4   4   5       1509.73       1680.55        31.50 o
   6   4   5        358.86        375.61        18.12 o
   8   4   5        569.06        593.24        22.29 o
  10   4   5         11.85         10.81         7.16 o
  12   4   5         84.45        121.15        26.98 o
  14   4   5        284.07        327.06        41.51 o
  16   4   5        125.53        154.81        34.35 o
 -17   5   5          0.20         65.93        55.31 o
 -15   5   5          0.42         10.31        20.68 o
 -13   5   5          4.23         18.00        15.16 o
 -11   5   5        224.26        228.50        23.78 o
  -9   5   5         39.99         39.29        14.14 o
  -7   5   5         56.01         68.87        10.15 o
  -5   5   5       1101.30       1066.39        24.75 o
  -3   5   5        391.23        383.78        16.37 o
  -1   5   5        331.12        318.87        16.72 o
   1   5   5        509.25        624.54        26.63 o
   3   5   5        718.43        749.34        16.52 o
   5   5   5       5684.13       5578.17        70.84 o
   7   5   5         41.87         50.94         9.34 o
   9   5   5          1.35         11.65        10.30 o
  11   5   5        139.86        104.72        22.92 o
  13   5   5         13.01         54.33        23.58 o
  15   5   5         66.38         35.53        21.98 o
 -14   6   5         72.86         94.40        22.32 o
 -12   6   5         14.49          3.96        15.31 o
 -10   6   5          7.00         18.87        12.88 o
  -8   6   5       1052.97       1014.82        48.81 o
  -6   6   5       1588.82       1718.02        51.95 o
  -4   6   5       1798.11       1926.47        50.65 o
  -2   6   5          0.39         -2.95         8.37 o
   0   6   5       1873.60       1735.24        44.78 o
   2   6   5         12.13          2.74         7.15 o
   4   6   5         85.87         65.46         8.67 o
   6   6   5        632.80        719.01        32.95 o
   8   6   5       1963.72       2036.32        68.27 o
  10   6   5          0.17         29.86        18.78 o
  12   6   5        363.61        342.20        40.71 o
  14   6   5          1.63        125.53        59.59 o
 -13   7   5         77.94        107.39        34.92 o
 -11   7   5        256.99        251.59        33.90 o
  -9   7   5        346.55        390.76        39.84 o
  -7   7   5        924.80        986.61        54.65 o
  -5   7   5       1215.27       1176.32        47.42 o
  -3   7   5       3233.74       3094.98        68.41 o
  -1   7   5          0.40         -0.65         8.06 o
   1   7   5       1477.86       1358.70        40.23 o
   3   7   5          9.76         10.60         9.26 o
   5   7   5         82.23         73.81        18.25 o
   7   7   5        407.57        444.76        33.01 o
   9   7   5         98.26         44.50        28.25 o
  11   7   5          8.87         23.53        26.18 o
 -12   8   5          1.46        -47.79        47.79 o
 -10   8   5         89.11         14.72        23.27 o
  -8   8   5        263.97        197.89        39.31 o
  -6   8   5        267.82        255.62        26.17 o
  -4   8   5       1493.10       1464.01        51.09 o
  -2   8   5          4.84          6.66        10.77 o
   0   8   5         81.56         78.43        15.63 o
   2   8   5          0.63         -8.47        11.73 o
   4   8   5        212.07        227.27        27.02 o
   6   8   5          8.43         17.02        14.06 o
   8   8   5        399.17        457.85        56.82 o
  10   8   5        138.56         56.16        31.07 o
  -9   9   5         46.27          2.65        44.68 o
  -7   9   5         11.01        -17.14        17.14 o
  -5   9   5         60.31         34.66        17.49 o
  -3   9   5         14.39         37.66        16.64 o
  -1   9   5          5.12          4.19        16.62 o
   1   9   5        103.12         83.86        20.46 o
   3   9   5         43.80         39.69        13.94 o
   5   9   5          7.43          4.54        15.80 o
   7   9   5          0.73         41.55        26.36 o
   9   9   5          5.04         -6.22        28.49 o
  -8  10   5          2.38        -29.35        29.35 o
  -6  10   5         25.48         34.17        25.01 o
  -4  10   5         28.39         10.30        21.70 o
  -2  10   5         24.36         93.90        41.01 o
   0  10   5        531.69        607.32        60.73 o
   2  10   5        266.42        329.74        40.22 o
   4  10   5        151.77        186.99        43.37 o
   6  10   5          7.47          1.44        75.97 o
   8  10   5         32.55          2.05        50.21 o
  -1  11   5         64.81        123.23        58.23 o
   1  11   5          9.07         -2.55        33.18 o
   3  11   5         68.05        193.20        69.48 o
 -18   0   6         24.47         31.07        34.68 o
 -16   0   6         61.91         65.41        25.60 o
 -14   0   6         20.07          9.61        16.27 o
 -12   0   6          2.11         37.69        24.10 o
 -10   0   6         84.88        101.28        17.34 o
  -8   0   6      11109.92      11915.58       151.22 o
  -6   0   6          6.53         15.41         8.55 o
  -4   0   6      16555.56      17418.28       112.10 o
  -2   0   6      21382.11      23197.02       104.14 o
   0   0   6     113167.77     102299.31       525.16 o
   2   0   6          2.33         17.09         4.44 o
   4   0   6      30701.85      31057.47       174.76 o
   6   0   6        550.57        707.57        21.80 o
   8   0   6      18214.61      18484.25       126.67 o
  10   0   6         13.01         24.96         8.10 o
  12   0   6        220.60        231.42        27.63 o
  14   0   6       1395.35       1300.80        72.42 o
  16   0   6        305.13        233.91        38.73 o
 -19   1   6          4.13         41.67        33.09 o
 -17   1   6        201.99        215.22        35.57 o
 -15   1   6         63.06         65.70        15.36 o
 -13   1   6        151.97        184.69        20.20 o
 -11   1   6        654.85        542.40        27.95 o
  -9   1   6        136.19        173.86        10.67 o
  -7   1   6      28007.80      26823.46       244.48 o
  -5   1   6         45.86         28.09         4.05 o
  -3   1   6       9946.60       9360.04        50.62 o
  -1   1   6       1063.44        895.36        13.10 o
   1   1   6       3184.46       2934.06        21.74 o
   3   1   6        195.17        164.67         7.24 o
   5   1   6        197.96        335.01        10.93 o
   7   1   6         47.03         35.66         5.60 o
   9   1   6      14344.55      14740.64        96.47 o
  11   1   6          0.61          1.92         9.19 o
  13   1   6         12.33         17.55        10.28 o
  15   1   6          1.09         10.21        12.89 o
  17   1   6          6.07          9.68        20.75 o
 -18   2   6         19.48        -26.38        39.06 o
 -16   2   6         51.73         62.42        22.08 o
 -14   2   6        115.59        139.90        17.43 o
 -12   2   6        119.95        141.03        17.32 o
 -10   2   6        401.57        422.67        23.42 o
  -8   2   6       1494.31       1597.69        40.16 o
  -6   2   6        129.33        124.76         8.36 o
  -4   2   6         93.80         98.84         6.16 o
  -2   2   6       9182.93       9023.00        48.19 o
   0   2   6      24692.27      24004.64        95.72 o
   2   2   6        321.50        336.38         9.39 o
   4   2   6       1712.96       1617.64        18.80 o
   6   2   6         51.29         47.58         4.69 o
   8   2   6       3159.87       2978.03        41.27 o
  10   2   6        302.28        352.49        18.57 o
  12   2   6        197.52        174.01        15.63 o
  14   2   6         18.65         33.05        21.64 o
  16   2   6        473.43        436.93        50.72 o
  18   2   6        195.62        229.31        77.49 o
 -17   3   6          0.26        -22.65        22.65 o
 -15   3   6        162.60        137.24        24.38 o
 -13   3   6         76.85         78.25        14.62 o
 -11   3   6        207.36        228.41        19.25 o
  -9   3   6        239.24        211.47        15.32 o
  -7   3   6       1054.67        969.42        25.28 o
  -5   3   6       2622.88       2454.71        50.56 o
  -3   3   6       1105.44       1066.21        21.00 o
  -1   3   6       2337.64       2618.92        36.27 o
   1   3   6      24861.38      25175.67       102.21 o
   3   3   6      30692.53      33051.49       139.27 o
   5   3   6       2698.66       2731.39        57.03 o
   7   3   6         34.53         15.78         4.44 o
   9   3   6       1024.01       1008.46        26.11 o
  11   3   6          1.42          6.56         7.48 o
  13   3   6         33.06         25.26        16.83 o
  15   3   6        122.25        142.18        27.94 o
  17   3   6         10.09         12.42        27.35 o
 -16   4   6         41.61         47.21        17.53 o
 -14   4   6        113.25        111.27        26.65 o
 -12   4   6          5.20          8.69        11.57 o
 -10   4   6         73.44         81.63        15.08 o
  -8   4   6         57.18         81.86         8.19 o
  -6   4   6        301.21        273.29        16.43 o
  -4   4   6         35.34         36.89         5.72 o
  -2   4   6       6018.07       5810.66        58.86 o
   0   4   6       3774.38       4216.94        58.50 o
   2   4   6       1600.95       1736.11        32.19 o
   4   4   6         86.27         79.24         6.50 o
   6   4   6        626.77        627.85        27.27 o
   8   4   6         15.11         22.15         7.26 o
  10   4   6          2.96         20.49         8.41 o
  12   4   6         54.82         50.77        31.41 o
  14   4   6         14.19         40.81        22.87 o
  16   4   6        877.98        792.38        74.70 o
 -17   5   6          0.06        -31.63        42.44 o
 -15   5   6          9.22          6.71        16.60 o
 -13   5   6        313.86        269.65        30.52 o
 -11   5   6        228.17        195.14        22.51 o
  -9   5   6          3.31         15.66        12.30 o
  -7   5   6        154.69        226.24        14.32 o
  -5   5   6          4.97          6.51         6.51 o
  -3   5   6          0.08         -1.87         5.28 o
  -1   5   6        815.37        998.49        31.35 o
   1   5   6       2121.86       2337.92        50.84 o
   3   5   6       1557.53       1588.82        25.89 o
   5   5   6        226.70        298.15        17.80 o
   7   5   6        255.84        262.05        18.71 o
   9   5   6        235.05        202.36        19.06 o
  11   5   6        119.13        116.67        45.11 o
  13   5   6         75.14         75.02        25.47 o
  15   5   6          0.00         31.40        24.86 o
 -14   6   6        112.60        124.64        24.81 o
 -12   6   6         92.16         58.94        18.85 o
 -10   6   6         12.38         29.71        15.46 o
  -8   6   6        193.65        226.82        25.27 o
  -6   6   6         47.80         25.80        11.00 o
  -4   6   6          1.26          5.75         3.99 o
  -2   6   6        330.49        350.62        19.40 o
   0   6   6       1655.79       1695.32        49.05 o
   2   6   6        429.23        363.47        20.77 o
   4   6   6        456.27        410.21        19.35 o
   6   6   6        415.09        402.90        25.37 o
   8   6   6        128.72        139.65        21.42 o
  10   6   6        621.84        582.71        48.67 o
  12   6   6         14.29         15.43        19.76 o
  14   6   6        230.21        189.66        72.27 o
 -13   7   6          0.82         -4.89        38.25 o
 -11   7   6          9.70         17.81        21.31 o
  -9   7   6         20.18         95.48        31.48 o
  -7   7   6        131.05        181.64        27.12 o
  -5   7   6        271.81        237.83        23.50 o
  -3   7   6          1.68          3.24        14.23 o
  -1   7   6        118.82         91.89        13.19 o
   1   7   6       1181.65       1228.48        40.18 o
   3   7   6          5.82         15.72        12.37 o
   5   7   6        213.21        215.01        24.98 o
   7   7   6         47.86        111.84        24.61 o
   9   7   6          7.93         33.10        27.97 o
  11   7   6         91.26         72.75        27.66 o
 -12   8   6         62.28          7.44        37.32 o
 -10   8   6          7.27         41.20        32.69 o
  -8   8   6        404.75        485.45        45.45 o
  -6   8   6        291.30        260.35        28.70 o
  -4   8   6          5.76         10.04        13.69 o
  -2   8   6         37.97         38.08        14.46 o
   0   8   6         91.26         82.63        14.84 o
   2   8   6         57.99         26.44        12.53 o
   4   8   6          0.02         -3.19        13.21 o
   6   8   6         52.35         40.41        16.68 o
   8   8   6          3.62         30.05        23.14 o
  10   8   6          0.01         38.60        27.87 o
  -9   9   6          0.11         65.78        31.73 o
  -7   9   6         91.09         83.87        21.54 o
  -5   9   6        163.08        186.92        24.12 o
  -3   9   6          2.00          4.60        17.37 o
  -1   9   6        138.20        101.26        52.23 o
   1   9   6        142.42         82.93        31.74 o
   3   9   6        158.89        132.30        26.76 o
   5   9   6         15.68          3.68        17.49 o
   7   9   6         15.39         -2.76        21.70 o
   9   9   6          2.32        -65.62        71.84 o
  -8  10   6         50.83         82.17        39.37 o
  -6  10   6         78.75        124.75        42.46 o
  -4  10   6          2.26         25.07        25.38 o
  -2  10   6         43.10         69.63        40.92 o
   0  10   6         65.88         69.21        22.53 o
   2  10   6        112.69        193.39        32.07 o
   4  10   6        216.13        211.20        68.08 o
   6  10   6        126.76        165.99       110.71 o
   8  10   6          1.11        -57.36        57.36 o
  -1  11   6         15.79         -7.71        34.49 o
   3  11   6        193.76        264.23        83.89 o
 -19   1   7          3.29         20.07        41.92 o
 -17   1   7          2.72          8.71        21.76 o
 -15   1   7         25.98         44.66        15.65 o
 -13   1   7         52.40         27.98        11.39 o
 -11   1   7         83.38         78.55        11.77 o
  -9   1   7        304.19        353.08        18.18 o
  -7   1   7        668.54        667.06        18.29 o
  -5   1   7       2476.28       2851.23        30.98 o
  -3   1   7       4319.92       4283.90        32.01 o
  -1   1   7       2953.05       2793.74        24.33 o
   1   1   7        133.72        118.49         5.07 o
   3   1   7       2164.16       2059.84        26.01 o
   5   1   7        644.57        683.75        17.63 o
   7   1   7          0.07          2.13         4.00 o
   9   1   7          0.03         39.80         8.38 o
  11   1   7        355.88        358.68        21.56 o
  13   1   7         85.80         86.20        13.91 o
  15   1   7        243.79        211.90        26.07 o
  17   1   7        265.40        248.70        41.70 o
 -18   2   7        111.37        143.96        39.86 o
 -16   2   7        100.19        141.22        22.80 o
 -14   2   7          1.05         -3.60        10.75 o
 -12   2   7         44.29         36.50        11.37 o
 -10   2   7         75.30        138.48        19.49 o
  -8   2   7        655.16        636.78        26.31 o
  -6   2   7         74.50         65.50         7.22 o
  -4   2   7       8901.28       8083.00        85.33 o
  -2   2   7         85.23         59.32         5.28 o
   0   2   7        981.40       1114.63        20.79 o
   2   2   7        262.68        269.09         9.05 o
   4   2   7       6477.64       6331.75        48.23 o
   6   2   7       4707.85       4726.39        43.78 o
   8   2   7        503.29        550.76        18.70 o
  10   2   7        353.05        360.42        18.96 o
  12   2   7         83.67         80.19        13.26 o
  14   2   7         29.86         24.02        18.86 o
  16   2   7         23.04         20.96        19.00 o
  18   2   7        227.91        167.29        70.97 o
 -17   3   7         86.41         95.04        26.72 o
 -15   3   7          2.79         17.68        15.92 o
 -13   3   7         24.22         16.99        10.41 o
 -11   3   7        156.97        198.94        19.07 o
  -9   3   7         73.35         85.53        10.36 o
  -7   3   7        984.02        937.37        25.14 o
  -5   3   7       2798.66       2737.29        34.52 o
  -3   3   7        774.39        814.19        18.39 o
  -1   3   7       3194.32       3403.47        45.98 o
   1   3   7       3430.89       3772.17        47.06 o
   3   3   7       1730.81       1684.04        24.93 o
   5   3   7       3877.87       3778.61        48.54 o
   7   3   7          6.23          9.53         3.97 o
   9   3   7        149.78        166.99        11.24 o
  11   3   7          0.23         -4.22         7.30 o
  13   3   7        219.09        196.87        32.21 o
  15   3   7        211.81        273.09        39.04 o
  17   3   7        126.85        182.86       140.04 o
 -16   4   7        160.91        146.07        28.69 o
 -14   4   7        114.80         96.43        21.20 o
 -12   4   7         55.15         46.15        18.78 o
 -10   4   7        471.51        459.80        29.53 o
  -8   4   7        317.59        261.31        14.88 o
  -6   4   7       5699.06       5348.81        89.70 o
  -4   4   7       3463.56       3365.42        42.65 o
  -2   4   7       1767.49       1607.33        31.42 o
   0   4   7        677.45        726.68        22.58 o
   2   4   7        182.13        197.92        10.54 o
   4   4   7       5079.49       5208.59        81.36 o
   6   4   7       1877.88       1783.86        45.51 o
   8   4   7       1005.18        998.41        31.49 o
  10   4   7        184.90        186.35        21.10 o
  12   4   7        196.26        201.20        31.99 o
  14   4   7        163.89        172.29        34.48 o
  16   4   7        182.79        234.35        45.73 o
 -17   5   7         16.30         51.14        45.86 o
 -15   5   7          0.18         14.65        17.81 o
 -13   5   7         36.26         15.76        17.74 o
 -11   5   7        300.43        281.52        26.50 o
  -9   5   7       1188.37       1190.72        47.38 o
  -7   5   7       1374.48       1383.10        38.05 o
  -5   5   7         49.04         34.53         8.25 o
  -3   5   7         24.50          3.81         5.03 o
  -1   5   7       1971.41       1893.49        47.28 o
   1   5   7        115.48        140.95        11.44 o
   3   5   7        361.11        420.96        15.49 o
   5   5   7       2056.50       2061.24        41.40 o
   7   5   7          0.24         15.84         8.71 o
   9   5   7        960.67        966.10        49.59 o
  11   5   7        291.00        286.49        37.25 o
  13   5   7        575.35        648.53        56.65 o
  15   5   7          8.36          5.58        34.25 o
 -14   6   7        123.56        157.23        30.13 o
 -12   6   7          0.02         20.11        17.80 o
 -10   6   7        336.52        335.49        28.68 o
  -8   6   7         17.83         19.87        14.48 o
  -6   6   7       2120.74       2072.21        59.54 o
  -4   6   7        264.26        298.98        16.99 o
  -2   6   7       2533.68       2647.72        51.40 o
   0   6   7        533.87        494.28        27.40 o
   2   6   7        286.18        220.35        20.32 o
   4   6   7       1316.73       1198.36        42.04 o
   6   6   7         31.36         23.09        10.80 o
   8   6   7         12.85          9.79        12.30 o
  10   6   7        132.83        109.01        27.01 o
  12   6   7         15.13         19.25        21.58 o
 -13   7   7        145.65        130.83        42.94 o
 -11   7   7          6.15         -5.03        19.18 o
  -9   7   7       3098.35       3449.15       113.73 o
  -7   7   7       3507.85       3779.38       113.81 o
  -5   7   7         72.96         80.02        17.36 o
  -3   7   7        394.55        365.74        24.05 o
  -1   7   7       2692.69       2656.80        59.78 o
   1   7   7       1186.45       1182.16        44.75 o
   3   7   7        953.07        893.68        48.43 o
   5   7   7         15.16         12.10        11.72 o
   7   7   7        683.88        604.20        46.90 o
   9   7   7        891.39        943.89        77.07 o
  11   7   7         39.35         78.38        31.58 o
 -12   8   7          0.46         17.59        21.65 o
 -10   8   7        220.30        225.88        40.82 o
  -8   8   7         42.53         65.42        26.49 o
  -6   8   7          6.82         21.85        14.50 o
  -4   8   7         99.42        126.54        24.03 o
  -2   8   7        551.92        531.48        38.52 o
   0   8   7        545.60        549.95        32.92 o
   2   8   7        125.61        110.88        19.17 o
   4   8   7        316.23        336.08        32.67 o
   6   8   7          0.97         10.25        16.58 o
   8   8   7         44.62        105.88        30.77 o
  10   8   7          8.96          5.08        22.95 o
 -11   9   7          0.51         99.55        44.25 o
  -9   9   7        100.38         60.54        26.40 o
  -7   9   7        190.05        210.91        27.74 o
  -5   9   7        119.08        163.87        23.24 o
  -3   9   7        121.75         94.38        22.29 o
  -1   9   7         21.71         60.01        31.12 o
   1   9   7        270.25        336.32        36.51 o
   3   9   7         17.45         12.58        13.46 o
   5   9   7          0.97         -1.07        15.70 o
   7   9   7          0.41         45.79        35.08 o
   9   9   7         97.96         58.04        47.73 o
  -8  10   7         35.85         44.97        29.79 o
  -6  10   7          6.31          5.31        20.31 o
  -4  10   7          1.36         89.47        47.69 o
  -2  10   7          2.65          0.49        27.41 o
   0  10   7          0.47        -11.61        19.64 o
   2  10   7         42.48         13.48        34.17 o
   4  10   7         26.47         38.54        38.31 o
   6  10   7          2.19        -40.64        42.38 o
  -1  11   7         11.85         56.36        44.06 o
 -18   0   8          4.76         62.14        40.95 o
 -16   0   8          0.67          4.93        19.63 o
 -14   0   8        528.27        595.85        51.49 o
 -12   0   8       6332.89       6483.28       128.41 o
 -10   0   8          1.54         36.64        15.91 o
  -8   0   8      75535.42      74312.32       304.29 o
  -6   0   8        858.37       1013.27        32.32 o
  -4   0   8       2203.51       2358.82        34.82 o
  -2   0   8       4159.31       4484.57        50.57 o
   0   0   8      48422.69      46824.91       277.76 o
   2   0   8       1777.60       1912.44        40.92 o
   4   0   8        574.05        471.36        21.49 o
   6   0   8       4832.48       4753.46        66.56 o
   8   0   8        936.03        809.10        30.54 o
  10   0   8          0.59          0.33         6.63 o
  12   0   8        249.80        210.59        25.82 o
  14   0   8        201.00        168.21        26.30 o
  16   0   8          0.03         -7.83        18.66 o
 -17   1   8         30.84         44.48        21.58 o
 -15   1   8        142.33        139.28        20.01 o
 -13   1   8          1.07         10.38        11.61 o
 -11   1   8        461.51        529.00        33.88 o
  -9   1   8       7688.56       8014.32        98.22 o
  -7   1   8       4242.49       3758.29        44.77 o
  -5   1   8          1.31         28.62         4.91 o
  -3   1   8       2810.90       2531.51        25.35 o
  -1   1   8      19169.95      17862.74        96.52 o
   1   1   8        994.10        953.14        14.95 o
   3   1   8        302.02        287.59        10.77 o
   5   1   8       1339.91       1620.02        27.98 o
   7   1   8       1885.43       2023.69        33.99 o
   9   1   8       1107.74       1079.33        26.70 o
  11   1   8         60.72         66.40        13.22 o
  13   1   8        519.75        576.18        31.50 o
  15   1   8          0.97          4.99        15.18 o
  17   1   8          0.07         -4.83        25.75 o
 -18   2   8         33.56         49.22        30.78 o
 -16   2   8        182.74        190.23        27.36 o
 -14   2   8          9.96         13.97        13.17 o
 -12   2   8        144.01        165.36        18.68 o
 -10   2   8        210.06        213.32        20.00 o
  -8   2   8       2306.82       2206.41        48.83 o
  -6   2   8        404.28        449.90        17.70 o
  -4   2   8        495.86        489.06        17.50 o
  -2   2   8       3303.28       3300.68        34.36 o
   0   2   8       6098.74       6048.74        43.40 o
   2   2   8       2243.03       1845.17        22.53 o
   4   2   8          1.15          8.38         3.88 o
   6   2   8         56.89         74.12         6.47 o
   8   2   8        138.85        102.96         9.04 o
  10   2   8          4.27          7.42         6.91 o
  12   2   8        108.42        152.75        17.52 o
  14   2   8         54.20         89.17        19.62 o
  16   2   8        257.57        239.01        33.84 o
 -17   3   8          7.38        -13.83        19.71 o
 -15   3   8        267.54        285.71        32.15 o
 -13   3   8         13.16         27.74        13.60 o
 -11   3   8         48.98         38.00        11.15 o
  -9   3   8         59.01         67.25        10.59 o
  -7   3   8         90.06        111.05        10.84 o
  -5   3   8       4067.01       3922.98        48.89 o
  -3   3   8       1626.09       1595.81        26.85 o
  -1   3   8       1850.76       2096.51        39.44 o
   1   3   8       1195.38       1120.26        22.39 o
   3   3   8          0.43          6.94         3.99 o
   5   3   8        803.07        682.97        15.91 o
   7   3   8        905.27        977.11        25.34 o
   9   3   8        500.93        497.87        24.30 o
  11   3   8          0.44         -0.64        11.17 o
  13   3   8       1641.91       1676.62        82.45 o
  15   3   8        680.27        618.59        55.04 o
  17   3   8         27.18        -44.25        44.25 o
 -16   4   8        231.98        247.10        35.09 o
 -14   4   8          6.52        -15.67        16.40 o
 -12   4   8        117.37        127.74        18.83 o
 -10   4   8        806.63        779.93        38.75 o
  -8   4   8        240.81        330.06        19.02 o
  -6   4   8         63.77         71.47         5.83 o
  -4   4   8        342.83        323.52        14.39 o
  -2   4   8        721.49        795.40        22.09 o
   0   4   8       4574.38       5224.63        74.04 o
   2   4   8       3042.34       2786.34        40.12 o
   4   4   8         34.70         25.71         6.62 o
   6   4   8        254.14        224.22        17.65 o
   8   4   8          1.96          3.79         6.48 o
  10   4   8        359.14        334.48        25.32 o
  12   4   8         85.92         94.93        30.38 o
  14   4   8        508.43        651.25        57.46 o
  16   4   8        375.49        434.88        71.73 o
 -17   5   8        117.61         65.62        55.80 o
 -15   5   8         76.81         96.35        22.23 o
 -13   5   8        178.92        143.27        22.47 o
 -11   5   8         44.88         63.22        15.95 o
  -9   5   8          3.32          8.37        12.36 o
  -7   5   8        141.80        209.69        13.78 o
  -5   5   8          0.48          0.63         4.18 o
  -3   5   8        407.29        402.56        19.41 o
  -1   5   8       3145.79       3208.40        62.19 o
   1   5   8        572.90        530.42        21.02 o
   3   5   8        438.81        407.89        15.45 o
   5   5   8        502.32        519.50        21.59 o
   7   5   8        118.40         98.89        13.14 o
   9   5   8        139.26        146.84        22.21 o
  11   5   8        999.26       1108.00        66.67 o
  13   5   8        764.83        793.76        61.15 o
  15   5   8         40.51         50.70        33.20 o
 -14   6   8         41.28         39.03        21.34 o
 -12   6   8        293.66        381.73        42.66 o
 -10   6   8        658.78        737.97        41.46 o
  -8   6   8        409.25        429.08        32.79 o
  -6   6   8        148.02        116.29        13.78 o
  -4   6   8          0.23         10.38         7.18 o
  -2   6   8        193.70        165.89        15.30 o
   0   6   8        748.28        889.08        36.10 o
   2   6   8        643.02        584.52        28.13 o
   4   6   8       1592.75       1542.92        58.80 o
   6   6   8        951.36        901.40        38.42 o
   8   6   8        719.98        738.32        42.93 o
  10   6   8        241.21        235.96        48.42 o
  12   6   8         70.30         81.58        31.97 o
 -13   7   8         31.67         83.18        65.68 o
 -11   7   8         50.99         91.91        22.11 o
  -9   7   8        354.95        478.23        59.93 o
  -7   7   8          0.39         43.75        22.49 o
  -5   7   8        144.07        132.83        20.00 o
  -3   7   8         81.74         99.17        16.12 o
  -1   7   8         50.97         50.87        11.85 o
   1   7   8         39.35         47.45        12.16 o
   3   7   8        178.51        168.23        23.11 o
   5   7   8        526.66        486.83        36.45 o
   7   7   8         13.28         46.54        17.47 o
   9   7   8         70.28        131.36        35.53 o
  11   7   8         40.44         41.06        25.06 o
 -12   8   8        226.29        289.88        53.15 o
 -10   8   8          5.21         -3.88        17.51 o
  -8   8   8         37.38         39.53        19.72 o
  -6   8   8        185.50        196.85        25.53 o
  -4   8   8        569.71        484.84        34.38 o
  -2   8   8        143.76        146.51        18.82 o
   0   8   8        244.57        236.55        22.25 o
   2   8   8         73.59         77.97        15.15 o
   4   8   8         76.74         93.29        19.90 o
   6   8   8         23.91         47.22        22.24 o
   8   8   8        237.66        264.61        45.06 o
  10   8   8         13.54         26.79        29.89 o
 -11   9   8         86.62          5.47        32.07 o
  -9   9   8         10.25         29.21        36.94 o
  -7   9   8        155.30        185.52        26.15 o
  -5   9   8         14.87         12.94        16.70 o
  -3   9   8         12.40         13.55        24.79 o
  -1   9   8          1.79          5.40        20.43 o
   1   9   8         40.31         55.22        18.36 o
   3   9   8         60.35         97.11        26.15 o
   5   9   8         85.26         58.34        23.96 o
   7   9   8          6.26         60.19        27.62 o
   9   9   8          0.19        -27.03        44.74 o
  -8  10   8         12.68         49.03        57.30 o
  -6  10   8        139.70         68.80        52.07 o
  -4  10   8         22.10         27.72        43.31 o
  -2  10   8          0.10         27.43        34.55 o
   0  10   8         24.80         18.06        19.54 o
   2  10   8          9.86        -28.09        28.09 o
   4  10   8         12.14        -22.33        31.56 o
   6  10   8          0.29        -41.70        41.70 o
 -17   1   9         77.59         36.60        16.44 o
 -15   1   9         96.19         70.05        14.53 o
 -13   1   9        179.91        222.60        22.00 o
 -11   1   9       4770.42       4892.62        83.60 o
  -9   1   9        232.14        206.80        13.38 o
  -7   1   9        232.55        209.75        11.89 o
  -5   1   9       4222.83       4368.82        43.43 o
  -3   1   9        562.17        502.53        12.38 o
  -1   1   9       1179.48       1177.97        17.22 o
   1   1   9          9.28         20.10         3.48 o
   3   1   9         77.01         82.62         7.44 o
   5   1   9        914.98        898.63        23.44 o
   7   1   9       1745.78       1871.28        34.64 o
   9   1   9        308.50        301.75        15.03 o
  11   1   9         28.98         20.48         9.19 o
  13   1   9          0.26         -0.06        12.44 o
  15   1   9          6.45         19.20        14.75 o
  17   1   9        206.42        156.20        65.96 o
 -18   2   9         75.31         37.22        41.20 o
 -16   2   9         44.34         73.06        18.70 o
 -14   2   9          6.99          8.59        10.68 o
 -12   2   9          1.33         11.33        11.80 o
 -10   2   9         10.19         15.07        10.10 o
  -8   2   9         15.87         16.68        10.05 o
  -6   2   9       6458.52       6332.71        66.59 o
  -4   2   9       1042.23       1037.17        25.81 o
  -2   2   9        113.70        115.21         7.79 o
   0   2   9       4337.66       5212.14        41.77 o
   2   2   9      11297.49      11753.73        78.16 o
   4   2   9      12214.38      13291.32        80.43 o
   6   2   9       2970.44       3113.60        57.76 o
   8   2   9        107.66         96.67         8.75 o
  10   2   9         59.43         58.91         9.84 o
  12   2   9         60.52         45.80        14.08 o
  14   2   9       1529.81       1529.26        69.72 o
  16   2   9         11.59         25.98        24.00 o
 -17   3   9          6.51         -5.47        19.60 o
 -15   3   9        101.05        164.18        45.07 o
 -13   3   9        180.28        220.73        23.08 o
 -11   3   9        251.54        301.09        21.26 o
  -9   3   9        802.30        798.45        29.22 o
  -7   3   9       2172.67       2219.74        43.31 o
  -5   3   9       4294.14       4271.19        49.88 o
  -3   3   9        976.68       1047.05        23.72 o
  -1   3   9        303.22        408.74        18.52 o
   1   3   9         58.31         34.19         5.60 o
   3   3   9       8477.01       8636.97        59.80 o
   5   3   9       1237.64       1238.12        27.69 o
   7   3   9         86.93         85.82        12.87 o
   9   3   9        821.12        855.33        32.20 o
  11   3   9        226.55        210.94        22.11 o
  13   3   9        225.11        251.57        36.56 o
  15   3   9        101.92         53.81        30.79 o
  17   3   9          4.53        -14.23        57.48 o
 -16   4   9         31.88         45.46        21.47 o
 -14   4   9         70.96         55.00        20.89 o
 -12   4   9          0.87         14.44        12.65 o
 -10   4   9         18.24         19.35        10.68 o
  -8   4   9       1356.07       1291.67        46.74 o
  -6   4   9         10.13          4.22         4.89 o
  -4   4   9       3677.41       3684.22        70.65 o
  -2   4   9      10613.27      11523.83       141.86 o
   0   4   9       1513.65       1827.83        36.56 o
   2   4   9       3223.62       2813.54        39.65 o
   4   4   9       1867.56       1932.08        36.68 o
   6   4   9         61.98         84.07         7.32 o
   8   4   9        271.85        275.70        16.74 o
  10   4   9        532.28        529.62        31.71 o
  12   4   9         64.28         93.42        25.54 o
  14   4   9        658.61        754.66        60.16 o
  16   4   9          5.37         28.50        33.74 o
 -17   5   9          8.09        -35.17        51.70 o
 -15   5   9        107.79        174.27        28.91 o
 -13   5   9        277.99        257.91        27.90 o
 -11   5   9          3.90         15.94        12.66 o
  -9   5   9         28.38         44.14        12.23 o
  -7   5   9        169.87        231.18        22.56 o
  -5   5   9        377.99        357.02        15.71 o
  -3   5   9        310.62        298.74        14.23 o
  -1   5   9        347.39        316.73        21.05 o
   1   5   9       3023.60       2821.98        65.22 o
   3   5   9       1351.26       1450.35        30.85 o
   5   5   9         36.62         32.74         7.06 o
   7   5   9        564.61        555.28        28.18 o
   9   5   9        295.11        348.95        31.66 o
  11   5   9          4.31        -15.68        29.49 o
  13   5   9        209.57        253.53        37.77 o
  15   5   9         13.18         88.79        46.36 o
 -14   6   9          0.61        -24.16        24.16 o
 -12   6   9        762.72        816.32        51.59 o
 -10   6   9        709.49        690.13        40.43 o
  -8   6   9        104.56        113.05        19.04 o
  -6   6   9         66.54         58.01        11.24 o
  -4   6   9        170.02        174.66        17.42 o
  -2   6   9         14.50         32.30         9.66 o
   0   6   9         27.24         42.78        10.81 o
   2   6   9       2263.40       2410.75        58.36 o
   4   6   9       4587.22       4249.27        96.10 o
   6   6   9        264.94        231.33        23.94 o
   8   6   9        235.40        175.46        27.51 o
  10   6   9          4.40         -2.06        20.97 o
  12   6   9         77.32        110.51        34.40 o
 -13   7   9          8.67         41.32        48.56 o
 -11   7   9        180.87        205.70        28.85 o
  -9   7   9        392.03        373.20        41.25 o
  -7   7   9        768.39        785.86        49.18 o
  -5   7   9         27.54         18.21        19.18 o
  -3   7   9       1950.33       1994.67        60.24 o
  -1   7   9        273.78        328.48        22.59 o
   1   7   9         60.89         87.14        13.63 o
   3   7   9       1417.85       1309.58        53.96 o
   5   7   9         55.33         70.17        21.25 o
   7   7   9         28.67          9.20        15.68 o
   9   7   9        730.01        748.92        70.59 o
  11   7   9          0.16         -6.48        24.11 o
 -12   8   9        390.10        465.05        67.56 o
 -10   8   9        173.52        120.00        24.97 o
  -8   8   9        403.89        327.85        35.51 o
  -6   8   9         17.71         13.27        16.73 o
  -4   8   9         46.52         42.02        17.29 o
  -2   8   9         36.88         28.29        12.37 o
   0   8   9        267.80        251.60        23.75 o
   2   8   9         13.34          9.11        11.52 o
   4   8   9        810.64        622.44        55.96 o
   6   8   9        510.66        427.98        51.92 o
   8   8   9          9.57         31.24        26.40 o
  10   8   9          1.75         59.83        34.33 o
  -9   9   9          2.39          8.36        26.56 o
  -7   9   9          4.15        -15.92        18.05 o
  -5   9   9          7.81         29.35        18.60 o
  -3   9   9        281.64        315.22        37.67 o
  -1   9   9        121.66        154.53        34.51 o
   1   9   9         10.38         13.12        14.26 o
   3   9   9         14.48         18.75        18.37 o
   5   9   9        151.73        139.35        39.31 o
   7   9   9         11.39         12.64        24.38 o
   9   9   9         63.25         34.74        50.21 o
  -6  10   9         29.32         64.20        35.24 o
  -4  10   9        326.64        366.66        62.45 o
  -2  10   9        317.66        385.19        64.36 o
   0  10   9         55.31        108.30        39.82 o
   2  10   9         12.04         33.79        34.24 o
   4  10   9          5.84         -8.18        27.13 o
   6  10   9          2.87         19.70        35.17 o
 -18   0  10          0.55        -12.68        29.70 o
 -16   0  10          0.50         24.00        24.99 o
 -14   0  10        115.12        115.19        28.74 o
 -12   0  10       4811.55       4830.34        94.25 o
 -10   0  10         28.14         47.40        12.62 o
  -8   0  10       9248.00      10380.01       131.54 o
  -6   0  10       4836.57       5077.17        82.32 o
  -4   0  10       5504.61       5477.79        70.52 o
  -2   0  10        790.47        874.40        25.16 o
   0   0  10      28993.66      29372.37       140.58 o
   2   0  10       7929.05       8529.60        76.11 o
   4   0  10      69756.95      74289.09       319.98 o
   6   0  10       5821.20       5564.21       112.30 o
   8   0  10        130.48        124.59        14.38 o
  10   0  10       3426.97       3562.92        95.20 o
  12   0  10        321.24        313.72        32.40 o
  14   0  10        445.01        490.98        48.73 o
  16   0  10        280.69        239.84        40.91 o
 -17   1  10          0.04          9.75        16.03 o
 -15   1  10          0.12         24.36        15.61 o
 -13   1  10        162.68        172.82        19.43 o
 -11   1  10       7082.53       6532.39       113.24 o
  -9   1  10         28.21         50.69         7.75 o
  -7   1  10       1959.87       1725.98        33.29 o
  -5   1  10        212.97        211.59        10.71 o
  -3   1  10       2012.37       1782.30        26.57 o
  -1   1  10       5472.71       5019.18        38.30 o
   1   1  10       6936.94       7114.39        43.80 o
   3   1  10         43.21         45.78         5.76 o
   5   1  10      14410.37      14700.08       118.62 o
   7   1  10        233.81        248.07        13.62 o
   9   1  10        306.55        355.30        16.12 o
  11   1  10          6.04          8.08         8.86 o
  13   1  10        171.86        220.87        23.98 o
  15   1  10         19.70         42.97        16.78 o
  17   1  10         19.56         95.50        37.24 o
 -18   2  10          0.01         71.96        46.92 o
 -16   2  10         17.39          4.13        16.54 o
 -14   2  10         98.06         93.45        16.61 o
 -12   2  10       1179.56       1153.59        44.23 o
 -10   2  10          2.39         16.07         9.28 o
  -8   2  10        803.30        803.75        39.31 o
  -6   2  10       1421.96       1446.89        35.35 o
  -4   2  10       4734.33       4605.77        64.74 o
  -2   2  10       4488.92       4647.99        51.16 o
   0   2  10       1341.47       1270.77        22.51 o
   2   2  10        750.30        621.16        15.78 o
   4   2  10       7530.88       7687.95        68.19 o
   6   2  10        145.18        134.91        13.30 o
   8   2  10       1727.42       1659.40        38.95 o
  10   2  10          1.11          8.20         8.10 o
  12   2  10        966.47       1010.64        41.68 o
  14   2  10        454.21        533.38        47.97 o
  16   2  10         15.11         23.85        18.69 o
 -17   3  10          0.13         10.70        31.08 o
 -15   3  10         10.43         14.48        18.66 o
 -13   3  10          1.18         13.77        10.85 o
 -11   3  10        467.85        512.52        29.28 o
  -9   3  10        860.76        786.03        32.97 o
  -7   3  10       1944.46       1928.99        42.75 o
  -5   3  10       1905.43       2166.66        40.78 o
  -3   3  10       4144.29       4552.80        54.05 o
  -1   3  10      14531.99      15998.65       147.07 o
   1   3  10       3346.65       3321.11        39.52 o
   3   3  10        855.61        707.90        15.19 o
   5   3  10       2308.57       2077.24        52.82 o
   7   3  10        408.64        380.93        21.27 o
   9   3  10         59.08         67.70        12.73 o
  11   3  10        351.89        286.71        25.34 o
  13   3  10         16.24         47.18        18.45 o
  15   3  10          7.35         13.31        18.84 o
  17   3  10         42.51          5.34        39.90 o
 -16   4  10          0.31         20.95        21.45 o
 -14   4  10         13.36         25.94        12.61 o
 -12   4  10          1.37         23.65        13.45 o
 -10   4  10         13.63          8.36        12.25 o
  -8   4  10         88.49         75.29        16.25 o
  -6   4  10       1539.55       1499.75        36.93 o
  -4   4  10       6268.13       6586.73        64.50 o
  -2   4  10       3460.10       3352.45        69.52 o
   0   4  10         11.06         22.86         4.52 o
   2   4  10         90.93         58.93         6.93 o
   4   4  10        228.32        240.10        13.67 o
   6   4  10         19.51         27.36         4.50 o
   8   4  10         92.88         91.67        15.53 o
  10   4  10         85.98        109.19        17.17 o
  12   4  10       2791.59       2558.91        86.12 o
  14   4  10         10.49          5.04        26.27 o
  16   4  10         34.83         96.22        56.24 o
 -15   5  10        120.90        102.26        46.33 o
 -13   5  10         11.75         25.10        16.01 o
 -11   5  10        189.55        232.42        24.65 o
  -9   5  10          6.24         19.91        11.34 o
  -7   5  10         42.81        121.93        16.90 o
  -5   5  10        765.10        791.58        23.25 o
  -3   5  10       1099.13       1067.63        29.63 o
  -1   5  10         54.88         73.44        11.04 o
   1   5  10         23.23         56.88         8.70 o
   3   5  10        802.91        810.49        23.71 o
   5   5  10       1056.04       1018.46        34.86 o
   7   5  10        392.26        440.42        43.91 o
   9   5  10         40.07         36.26        15.12 o
  11   5  10         10.82          3.82        16.06 o
  13   5  10        625.47        690.27        58.68 o
  15   5  10         45.51          7.02        42.01 o
 -14   6  10          0.72          9.45        24.21 o
 -12   6  10         84.64        112.87        26.97 o
 -10   6  10         14.24         32.12        18.08 o
  -8   6  10          1.64          6.81        14.68 o
  -6   6  10         37.91         57.88        14.27 o
  -4   6  10       1678.51       1726.01        45.85 o
  -2   6  10       1460.54       1413.95        42.76 o
   0   6  10        645.62        615.64        31.25 o
   2   6  10        602.94        604.40        30.56 o
   4   6  10        339.09        260.78        24.15 o
   6   6  10        934.84        908.17        62.18 o
   8   6  10         16.73         23.46        18.25 o
  10   6  10        154.90        106.20        31.97 o
  12   6  10         30.79         56.48        28.30 o
 -13   7  10          0.31         22.81        25.58 o
 -11   7  10         15.98         75.38        20.48 o
  -9   7  10         50.78         51.70        19.10 o
  -7   7  10          0.01         -2.84        18.44 o
  -5   7  10          0.68         17.30        15.54 o
  -3   7  10        226.18        286.44        28.87 o
  -1   7  10         58.87         78.05        13.82 o
   1   7  10          9.46         27.53        10.92 o
   3   7  10         62.10         64.10        14.54 o
   5   7  10          5.61         13.35        16.33 o
   7   7  10          0.61         -7.04        20.87 o
   9   7  10         23.78         16.99        23.57 o
  11   7  10          0.04         25.29        28.28 o
 -12   8  10        146.25        194.57        61.46 o
 -10   8  10        113.70        127.45        26.23 o
  -8   8  10          1.80         40.73        19.20 o
  -6   8  10         53.88         36.41        14.85 o
  -4   8  10         18.35         23.80        14.32 o
  -2   8  10        337.26        367.79        28.82 o
   0   8  10         10.27         26.64        14.86 o
   2   8  10          1.75         22.49        12.97 o
   4   8  10          0.99         11.72        14.65 o
   6   8  10         10.39         10.18        20.02 o
   8   8  10          2.77          1.24        23.87 o
  10   8  10         54.66         57.73        54.31 o
  -9   9  10          0.01         25.36        19.25 o
  -7   9  10          0.86          8.50        19.85 o
  -5   9  10         80.34        101.82        26.30 o
  -3   9  10          3.23          4.01        17.05 o
  -1   9  10        199.81        228.26        40.07 o
   1   9  10          5.63          4.62        19.96 o
   3   9  10          9.20         18.30        27.34 o
   5   9  10          0.39         14.72        17.58 o
   7   9  10          0.06        -32.07        37.70 o
  -6  10  10         13.83         37.84        51.83 o
  -4  10  10         37.02        -29.33        51.45 o
  -2  10  10        132.07        226.32        78.80 o
   0  10  10        124.94        210.91        70.72 o
   2  10  10         51.59         79.42        47.48 o
   4  10  10          0.47         -7.21        20.63 o
   6  10  10          5.39        -30.76        40.70 o
 -17   1  11         12.87         11.61        19.27 o
 -15   1  11         35.78         49.60        16.02 o
 -13   1  11         42.97         44.56        15.39 o
 -11   1  11        406.01        472.04        28.33 o
  -9   1  11       1044.97       1063.25        30.27 o
  -7   1  11       2044.39       2191.34        51.95 o
  -5   1  11        227.33        200.61        11.55 o
  -3   1  11         36.84         47.05         6.51 o
  -1   1  11        122.77        110.60         7.99 o
   1   1  11          3.70         10.10         3.64 o
   3   1  11        496.32        553.88        17.34 o
   5   1  11         92.17        115.45         8.82 o
   7   1  11       2060.24       1987.18        41.66 o
   9   1  11         80.29         69.45         9.74 o
  11   1  11        333.94        367.85        24.78 o
  13   1  11        740.52        788.29        42.88 o
  15   1  11         33.17         30.52        16.65 o
  17   1  11         21.56         34.94        44.03 o
 -16   2  11         42.25         60.74        17.59 o
 -14   2  11        183.52        163.98        21.13 o
 -12   2  11         75.67        101.10        15.91 o
 -10   2  11          0.03          9.81        10.58 o
  -8   2  11          0.35          5.33         8.49 o
  -6   2  11          8.85         11.66         4.78 o
  -4   2  11       1392.27       1458.76        31.96 o
  -2   2  11         26.47         38.23         6.38 o
   0   2  11       4200.76       4332.40        46.93 o
   2   2  11        106.42        176.21        12.32 o
   4   2  11       1530.64       1614.21        35.09 o
   6   2  11        450.89        529.98        21.06 o
   8   2  11        828.98        840.33        32.08 o
  10   2  11          4.35         12.99         7.68 o
  12   2  11        190.26        233.09        21.95 o
  14   2  11        441.00        428.64        39.37 o
  16   2  11         25.95         -6.57        19.48 o
 -17   3  11         42.90         22.15        44.80 o
 -15   3  11          8.04         12.76        13.72 o
 -13   3  11         38.30         32.73        10.74 o
 -11   3  11         74.55        108.59        14.43 o
  -9   3  11         74.98         86.04        12.48 o
  -7   3  11        567.55        562.99        24.63 o
  -5   3  11       1294.14       1325.94        35.07 o
  -3   3  11        604.49        704.88        23.69 o
  -1   3  11          9.10         15.91         8.92 o
   1   3  11        463.69        423.91        14.94 o
   3   3  11       1305.75       1135.29        24.81 o
   5   3  11         24.65         16.80         4.93 o
   7   3  11        421.59        421.17        24.80 o
   9   3  11        679.96        692.80        32.91 o
  11   3  11       1328.48       1397.08        80.50 o
  13   3  11        139.81        111.79        22.56 o
  15   3  11         40.35         13.20        30.04 o
  17   3  11          0.40        -61.52        61.52 o
 -16   4  11         32.24         58.07        27.58 o
 -14   4  11         21.83         39.05        15.29 o
 -12   4  11        224.97        235.58        23.63 o
 -10   4  11        330.06        302.01        24.05 o
  -8   4  11        156.75        171.37        16.80 o
  -6   4  11       1249.11       1139.54        31.84 o
  -4   4  11        348.24        362.91        17.24 o
  -2   4  11        178.78        174.62        12.57 o
   0   4  11       2363.59       2302.17        40.09 o
   2   4  11          3.90         10.08         4.50 o
   4   4  11       1036.65       1019.75        23.29 o
   6   4  11          9.49          2.70         5.47 o
   8   4  11       1179.10       1282.29        56.31 o
  10   4  11       1302.88       1349.94        51.83 o
  12   4  11        460.10        454.88        39.15 o
  14   4  11        425.22        393.04        46.15 o
  16   4  11        105.79         55.90        35.27 o
 -15   5  11         18.38         36.94        23.08 o
 -13   5  11        185.66        148.37        21.18 o
 -11   5  11        305.86        356.42        28.31 o
  -9   5  11        106.90        102.87        16.13 o
  -7   5  11        679.01        658.25        35.37 o
  -5   5  11        212.23        216.14        13.60 o
  -3   5  11          5.33         11.42         5.89 o
  -1   5  11        232.75        239.14        19.30 o
   1   5  11         21.01         31.89         6.26 o
   3   5  11        305.43        344.70        15.63 o
   5   5  11       1403.20       1324.18        39.02 o
   7   5  11        305.86        274.79        40.03 o
   9   5  11       1781.46       1771.96        89.50 o
  11   5  11        191.81        172.98        25.40 o
  13   5  11         21.91        -28.25        28.25 o
  15   5  11          0.12        -22.87        38.90 o
 -14   6  11         53.50         90.79        39.43 o
 -12   6  11         93.50         88.92        19.86 o
 -10   6  11        377.87        413.44        34.02 o
  -8   6  11          0.50         -7.25        14.40 o
  -6   6  11       1422.27       1408.45        54.86 o
  -4   6  11         28.47         29.86         9.05 o
  -2   6  11         64.55         51.89        10.65 o
   0   6  11        676.95        608.76        31.61 o
   2   6  11          9.19         22.95        10.49 o
   4   6  11         81.71         73.64        15.03 o
   6   6  11         10.02         17.88        18.65 o
   8   6  11        173.89        210.48        33.04 o
  10   6  11          4.58        -12.46        47.07 o
  12   6  11          6.67         41.04        35.16 o
 -13   7  11        526.01        544.81        74.67 o
 -11   7  11       1005.67       1082.55        56.85 o
  -9   7  11         16.24         63.60        17.76 o
  -7   7  11        305.62        355.60        34.78 o
  -5   7  11       1423.82       1408.34        62.81 o
  -3   7  11        367.95        342.94        27.19 o
  -1   7  11        248.09        249.34        21.11 o
   1   7  11        799.35        748.30        36.82 o
   3   7  11        666.13        418.11        29.32 o
   5   7  11        810.06        716.37        56.74 o
   7   7  11        113.15         70.71        44.25 o
   9   7  11          8.06         33.12        27.17 o
  11   7  11          0.05         47.26        33.61 o
 -10   8  11          0.75         42.74        20.30 o
  -8   8  11          1.11          1.25        19.26 o
  -6   8  11        103.74        104.57        22.05 o
  -4   8  11         16.69         42.67        15.26 o
  -2   8  11         39.22         49.05        13.61 o
   0   8  11        210.01        266.07        28.98 o
   2   8  11          5.68         -4.42        11.65 o
   4   8  11         98.39         71.66        19.49 o
   6   8  11         15.40         20.70        21.94 o
   8   8  11        177.99        244.24        43.76 o
  10   8  11          4.33          9.45        39.71 o
  -9   9  11         84.80        183.29        41.53 o
  -7   9  11         51.51         79.21        27.84 o
  -5   9  11         27.17         43.95        18.88 o
  -3   9  11         53.69         53.08        25.71 o
  -1   9  11          0.05          2.88        18.91 o
   1   9  11          8.29          7.92        17.92 o
   3   9  11          0.03         -4.26        18.67 o
   5   9  11         21.47        -19.26        21.90 o
   7   9  11         57.38         27.00        51.02 o
   0  10  11         34.91        -47.29        47.29 o
   2  10  11          6.39         59.66        42.26 o
   4  10  11         25.06         27.42        22.26 o
 -18   0  12         55.52         93.59        48.22 o
 -16   0  12        798.60        735.55        80.82 o
 -14   0  12          3.15         -2.53        35.86 o
 -12   0  12       6787.65       5987.84       152.70 o
 -10   0  12        427.18        408.44        29.04 o
  -8   0  12       1428.44       1748.24        54.95 o
  -6   0  12        967.78        936.75        37.94 o
  -4   0  12       1045.36        990.41        32.89 o
  -2   0  12         28.34         19.81         7.83 o
   0   0  12        353.26        398.47        21.10 o
   2   0  12       4236.42       4586.46        85.20 o
   4   0  12       5718.92       5643.76        74.38 o
   6   0  12        955.53        875.05        39.55 o
   8   0  12       4029.31       3976.75       109.22 o
  10   0  12         35.59         31.59        15.37 o
  12   0  12        177.64        159.37        27.93 o
  14   0  12        579.16        657.89        71.72 o
  16   0  12        442.14        653.43       113.53 o
 -17   1  12         19.97         74.52        19.98 o
 -15   1  12        531.55        498.89        37.21 o
 -13   1  12        585.03        534.73        35.65 o
 -11   1  12        781.42        657.97        32.62 o
  -9   1  12        226.33        198.91        13.96 o
  -7   1  12       1181.07        948.26        27.75 o
  -5   1  12       3975.54       3705.47        72.47 o
  -3   1  12       6254.67       5721.58        69.43 o
  -1   1  12       2077.69       1894.47        33.45 o
   1   1  12      10287.52      10755.83        64.99 o
   3   1  12        683.35        937.28        22.83 o
   5   1  12        193.50        238.27        12.81 o
   7   1  12         45.32         33.89         7.22 o
   9   1  12       2317.20       2292.01        58.88 o
  11   1  12          9.97          6.74         9.81 o
  13   1  12        107.63        155.73        26.07 o
  15   1  12         21.07         83.12        27.26 o
  17   1  12         92.69        108.01        39.24 o
 -16   2  12         11.58         31.09        15.62 o
 -14   2  12         16.26          8.49        16.18 o
 -12   2  12          0.63         19.33        11.26 o
 -10   2  12         50.52         51.02        11.03 o
  -8   2  12         20.16         21.20         9.31 o
  -6   2  12        640.68        678.81        21.45 o
  -4   2  12          3.44          6.20         5.43 o
  -2   2  12       3734.65       3720.84        62.23 o
   0   2  12          1.41          9.65         5.00 o
   2   2  12        359.07        320.35        16.55 o
   4   2  12        904.66        920.49        25.83 o
   6   2  12       1318.81       1260.75        36.39 o
   8   2  12          2.15          1.79         7.73 o
  10   2  12         11.37         24.85        10.63 o
  12   2  12        961.94        962.90        43.82 o
  14   2  12        277.00        314.65        33.55 o
  16   2  12         17.65         -2.64        28.13 o
 -17   3  12          0.35        -36.04        45.74 o
 -15   3  12          0.06         33.72        14.44 o
 -13   3  12         94.69         92.69        14.57 o
 -11   3  12          2.34         23.60        10.81 o
  -9   3  12        313.01        272.67        21.25 o
  -7   3  12       1915.42       2015.40        50.61 o
  -5   3  12        917.91       1059.16        32.76 o
  -3   3  12        310.81        263.52        15.74 o
  -1   3  12        316.59        390.42        20.15 o
   1   3  12        132.06         68.17         8.80 o
   3   3  12       1132.34       1147.26        24.50 o
   5   3  12        504.41        533.94        19.69 o
   7   3  12        131.63        113.50         8.51 o
   9   3  12       7340.55       7314.38       116.49 o
  11   3  12       3168.37       3364.12        84.84 o
  13   3  12         81.18        104.67        22.45 o
  15   3  12         61.58         52.56        27.40 o
  17   3  12         84.36         30.57        43.75 o
 -16   4  12         87.80         73.53        33.46 o
 -14   4  12         76.78         62.41        14.75 o
 -12   4  12         47.43         96.12        16.26 o
 -10   4  12         88.79        129.75        17.00 o
  -8   4  12        430.10        358.32        23.60 o
  -6   4  12        136.23        150.79        15.34 o
  -4   4  12       1147.46       1102.75        33.09 o
  -2   4  12       3296.44       3188.10        82.64 o
   0   4  12          0.94          6.47         5.48 o
   2   4  12        352.31        296.42        12.33 o
   4   4  12          6.77          6.70         4.47 o
   6   4  12       1734.64       1769.92        48.39 o
   8   4  12        127.32        138.76        27.66 o
  10   4  12        680.68        735.17        44.77 o
  12   4  12        783.66        897.29        62.53 o
  14   4  12         22.65         30.29        28.98 o
 -15   5  12         23.89         34.27        19.94 o
 -13   5  12         13.89         18.72        13.16 o
 -11   5  12          6.82         18.56        13.11 o
  -9   5  12          1.27         11.04        11.58 o
  -7   5  12        140.01        190.90        20.45 o
  -5   5  12        982.92       1010.76        35.83 o
  -3   5  12        256.44        288.19        16.25 o
  -1   5  12          4.32         12.77         8.45 o
   1   5  12        366.07        364.90        19.42 o
   3   5  12        189.84        185.80        12.21 o
   5   5  12        228.85        197.42        17.36 o
   7   5  12       1671.16       1437.71        92.56 o
   9   5  12       2214.74       2215.75       117.97 o
  11   5  12        235.38        225.97        33.88 o
  13   5  12         54.42        101.56        35.01 o
 -14   6  12         86.39         52.62        52.26 o
 -12   6  12         91.12         80.18        19.22 o
 -10   6  12         10.29         11.31        13.84 o
  -8   6  12         51.42         40.86        20.25 o
  -6   6  12        171.78        136.33        25.02 o
  -4   6  12         23.88         38.90        10.56 o
  -2   6  12        254.37        206.64        18.06 o
   0   6  12       1105.31        980.15        40.40 o
   2   6  12        776.29        790.21        35.15 o
   4   6  12        947.11        972.48        40.38 o
   6   6  12        108.19        115.66        26.43 o
   8   6  12        147.69        159.84        30.60 o
  10   6  12         54.19         83.59        26.81 o
  12   6  12         37.51         64.98        30.95 o
 -13   7  12        223.39        279.52        73.45 o
 -11   7  12          5.59         61.53        23.20 o
  -9   7  12         20.97         11.64        16.12 o
  -7   7  12          0.38         18.80        18.56 o
  -5   7  12         39.54         78.88        20.44 o
  -3   7  12        118.23        127.39        17.97 o
  -1   7  12        349.73        309.59        23.83 o
   1   7  12        793.39        706.05        42.80 o
   3   7  12         43.86         60.09        17.07 o
   5   7  12         95.75        112.68        23.46 o
   7   7  12          3.79         10.13        22.47 o
   9   7  12          1.71          3.59        22.53 o
  11   7  12          0.01          6.62        32.00 o
 -10   8  12         57.37         34.72        19.95 o
  -8   8  12        353.44        324.96        41.28 o
  -6   8  12         49.25         36.06        15.59 o
  -4   8  12         50.34         63.31        17.11 o
  -2   8  12          1.06         25.24        13.02 o
   0   8  12         40.63         32.85        14.83 o
   2   8  12          3.42          9.74        14.10 o
   4   8  12        140.22        108.71        22.11 o
   6   8  12          5.58         33.49        20.17 o
   8   8  12          8.84         -5.08        32.66 o
  -9   9  12         12.85          3.11        25.98 o
  -7   9  12          1.87         16.37        20.75 o
  -5   9  12         25.10         58.75        18.92 o
  -3   9  12        154.76        171.20        43.74 o
  -1   9  12         49.70          8.41        25.56 o
   1   9  12        140.34        142.26        27.37 o
   3   9  12         85.87         76.17        24.17 o
   5   9  12         14.81         39.08        18.91 o
   7   9  12         30.10          3.66        26.92 o
   0  10  12         21.30         62.14        50.77 o
   2  10  12         28.64         13.11        33.74 o
   4  10  12        184.14        207.59        47.03 o
 -17   1  13         19.19         56.23        28.15 o
 -15   1  13        953.00        860.03        53.22 o
 -13   1  13         16.54         22.98        15.14 o
 -11   1  13         71.41         67.56        13.32 o
  -9   1  13        547.55        612.41        24.62 o
  -7   1  13        477.61        532.46        21.71 o
  -5   1  13        166.51        175.59        12.50 o
  -3   1  13         28.98         39.70         8.10 o
  -1   1  13         51.02         62.10         9.36 o
   1   1  13       1444.10       1477.88        26.56 o
   3   1  13       1184.54       1309.51        36.90 o
   5   1  13         80.90        127.42        10.59 o
   7   1  13          0.49          2.27         3.63 o
   9   1  13         56.58         51.53        19.03 o
  11   1  13         83.57         66.15        12.15 o
  13   1  13        443.08        445.05        36.37 o
  15   1  13        192.78        180.16        34.89 o
 -16   2  13         47.40         77.20        21.12 o
 -14   2  13         13.35         35.52        14.89 o
 -12   2  13          6.21          7.22        10.23 o
 -10   2  13        612.05        558.80        40.03 o
  -8   2  13         36.19         30.84         6.72 o
  -6   2  13         94.81         84.68         9.12 o
  -4   2  13       1846.76       2016.65        40.72 o
  -2   2  13       7867.78       8054.79       103.42 o
   0   2  13       5732.15       6240.10        68.14 o
   2   2  13       1071.66       1146.01        26.70 o
   4   2  13        743.39        798.38        28.63 o
   6   2  13         24.85         32.47         8.47 o
   8   2  13        124.56        148.27        18.28 o
  10   2  13       3443.71       3576.67        86.46 o
  12   2  13         72.52         80.85        21.45 o
  14   2  13        182.81        179.99        30.48 o
  16   2  13         11.30          6.20        38.19 o
 -15   3  13         16.23         41.83        15.38 o
 -13   3  13        229.40        152.45        18.26 o
 -11   3  13        290.73        324.87        23.20 o
  -9   3  13        340.74        385.58        25.88 o
  -7   3  13       2285.83       2456.00        60.37 o
  -5   3  13          1.37         12.53        10.52 o
  -3   3  13        282.74        304.53        17.08 o
  -1   3  13       3526.59       4029.03        64.03 o
   1   3  13        222.86        248.32        14.14 o
   3   3  13          1.50          6.02         6.48 o
   5   3  13       1380.55       1429.56        35.27 o
   7   3  13        219.34        199.08        22.65 o
   9   3  13        819.28        912.65        42.56 o
  11   3  13          0.01         -3.51        14.78 o
  13   3  13         67.38        101.73        25.58 o
  15   3  13         14.32        -22.80        23.76 o
 -16   4  13          0.30         72.03        54.37 o
 -14   4  13         23.20         46.54        14.54 o
 -12   4  13        411.38        402.47        33.44 o
 -10   4  13        168.28        170.63        18.52 o
  -8   4  13         88.48        112.57        22.37 o
  -6   4  13       3140.61       3158.84        86.03 o
  -4   4  13        273.73        303.05        18.55 o
  -2   4  13       3519.73       3372.84        59.34 o
   0   4  13        605.55        571.24        25.72 o
   2   4  13       3235.59       3322.76        42.54 o
   4   4  13        671.13        606.94        28.27 o
   6   4  13        157.74        172.30        24.93 o
   8   4  13        135.56        217.62        36.05 o
  10   4  13       1011.07        993.08        55.89 o
  12   4  13          3.58         10.15        20.41 o
  14   4  13         15.78         21.35        37.80 o
 -15   5  13          9.08         24.52        26.48 o
 -13   5  13          0.67         -3.78        15.01 o
 -11   5  13         42.90         47.27        15.10 o
  -9   5  13          2.63          0.09        11.02 o
  -7   5  13        705.31        830.70        45.66 o
  -5   5  13         93.63         75.80        14.73 o
  -3   5  13        357.39        341.62        21.87 o
  -1   5  13        480.06        436.99        22.55 o
   1   5  13        443.63        409.59        21.07 o
   3   5  13        859.57        886.43        30.27 o
   5   5  13        677.76        703.01        47.56 o
   7   5  13         73.49         33.86        32.87 o
   9   5  13        286.96        326.21        42.54 o
  11   5  13         62.82         87.12        36.48 o
  13   5  13        342.61        446.82        57.41 o
 -14   6  13        267.81        228.41        50.39 o
 -12   6  13          3.70         20.68        15.74 o
 -10   6  13          0.03         10.21        14.84 o
  -8   6  13         27.67         46.61        25.58 o
  -6   6  13         11.37         26.33        15.63 o
  -4   6  13        262.77        274.30        21.08 o
  -2   6  13       1703.09       1691.09        49.48 o
   0   6  13       2526.23       2357.29        62.29 o
   2   6  13        809.21        724.76        34.63 o
   4   6  13         28.45         36.67        14.45 o
   6   6  13        204.50        170.40        31.20 o
   8   6  13        343.77        339.46        42.33 o
  10   6  13          0.94         -2.35        15.75 o
  12   6  13         37.72         30.50        23.82 o
 -11   7  13        159.53        125.45        23.55 o
  -9   7  13        167.90        151.24        30.17 o
  -7   7  13        759.79        858.28        59.49 o
  -5   7  13         97.99        105.89        18.46 o
  -3   7  13        162.69        186.75        21.27 o
  -1   7  13       2515.61       2312.69        60.96 o
   1   7  13        881.05        756.08        44.71 o
   3   7  13         19.51          9.37        12.99 o
   5   7  13        506.46        407.70        39.47 o
   7   7  13          3.91          3.11        18.52 o
   9   7  13          5.21          4.39        16.96 o
 -10   8  13         16.70         25.83        22.13 o
  -8   8  13         74.42        112.25        29.17 o
  -6   8  13         40.72         75.40        19.45 o
  -4   8  13          4.82         15.37        16.33 o
  -2   8  13         10.25          9.14        12.47 o
   0   8  13        387.20        314.76        32.92 o
   2   8  13        266.22        230.92        28.67 o
   4   8  13        129.48        163.89        27.01 o
   6   8  13         21.23         40.21        20.21 o
   8   8  13         10.99          2.60        20.54 o
  -9   9  13          0.21        -32.65        32.65 o
  -7   9  13        109.37        176.68        37.46 o
  -5   9  13         22.80         13.54        17.54 o
  -3   9  13         30.90         47.89        21.99 o
  -1   9  13        103.03        103.57        31.28 o
   1   9  13        232.36        282.64        36.18 o
   3   9  13          1.52        -20.03        21.29 o
   5   9  13          6.05         45.10        21.20 o
   7   9  13         18.13        -11.31        38.53 o
   2  10  13          0.86        -26.22        40.52 o
   4  10  13         14.03        -30.33        30.33 o
 -16   0  14        821.97        830.41        87.32 o
 -14   0  14        110.88         89.89        34.00 o
 -12   0  14       2653.45       2915.18       161.94 o
 -10   0  14       1221.56       1312.16        55.03 o
  -8   0  14          4.22          1.21        11.00 o
  -6   0  14        430.26        431.11        27.96 o
  -4   0  14         13.41          6.60         8.87 o
  -2   0  14       7604.99       7426.26       178.47 o
   0   0  14      54158.14      57754.61       291.23 o
   2   0  14       7224.74       7914.16       140.66 o
   4   0  14        239.86        219.37        16.65 o
   6   0  14       2102.16       2369.36        53.25 o
   8   0  14         33.15         42.57        10.16 o
  10   0  14       1326.51       1419.79        89.88 o
  12   0  14        863.79        783.48        57.75 o
  14   0  14        303.74        279.72        58.66 o
  16   0  14        233.30        158.53        70.72 o
 -17   1  14         62.95         65.54        27.88 o
 -15   1  14        953.32        785.08        51.23 o
 -13   1  14         55.93         86.45        20.07 o
 -11   1  14        212.22        189.36        18.67 o
  -9   1  14         48.43         39.69         8.55 o
  -7   1  14        329.13        197.63        14.06 o
  -5   1  14        734.75        704.41        24.09 o
  -3   1  14       6971.84       6913.31       121.13 o
  -1   1  14       2687.67       2452.42        47.65 o
   1   1  14       2274.80       2548.17        36.21 o
   3   1  14         84.73         44.73         6.73 o
   5   1  14        286.82        262.42        15.12 o
   7   1  14        684.98        686.80        26.89 o
   9   1  14        378.57        380.33        29.56 o
  11   1  14          0.93         12.60         9.79 o
  13   1  14        115.83        175.69        24.24 o
  15   1  14         10.64         24.85        48.51 o
 -16   2  14        195.59        247.07        26.98 o
 -14   2  14         68.49         53.27        28.67 o
 -12   2  14        435.44        439.66        32.08 o
 -10   2  14         39.98         61.42        13.99 o
  -8   2  14        378.00        396.06        19.73 o
  -6   2  14        871.18        927.09        28.78 o
  -4   2  14        176.76        230.46        14.36 o
  -2   2  14       1106.64       1194.45        40.08 o
   0   2  14       4761.82       4680.44        61.08 o
   2   2  14        967.90        902.48        24.95 o
   4   2  14       1995.13       2076.33        44.59 o
   6   2  14       1097.96        938.08        29.37 o
   8   2  14        696.71        689.47        41.88 o
  10   2  14        242.41        283.36        26.68 o
  12   2  14        131.42        110.85        39.08 o
  14   2  14         21.03         12.60        22.16 o
  16   2  14        201.71        174.06        68.05 o
 -15   3  14         31.05         53.69        15.83 o
 -13   3  14        136.61        135.37        16.95 o
 -11   3  14        352.03        411.29        26.00 o
  -9   3  14        465.28        520.77        31.63 o
  -7   3  14         37.61         33.53         8.69 o
  -5   3  14       1652.09       1497.88        41.62 o
  -3   3  14        127.38        179.13        17.28 o
  -1   3  14         81.71         63.23        10.80 o
   1   3  14       1796.42       1661.73        39.22 o
   3   3  14        600.51        586.22        27.21 o
   5   3  14        121.21        134.35        14.36 o
   7   3  14       1023.54       1122.56        45.97 o
   9   3  14        301.84        357.85        28.35 o
  11   3  14        355.86        393.45        34.43 o
  13   3  14         20.88         13.32        18.30 o
  15   3  14          0.04        -22.56        22.56 o
 -16   4  14          6.38         -0.93        45.55 o
 -14   4  14          0.03          0.58        12.89 o
 -12   4  14        115.67        128.53        19.46 o
 -10   4  14         71.87         54.95        12.39 o
  -8   4  14       2040.14       2384.52        64.14 o
  -6   4  14        680.35        682.18        35.46 o
  -4   4  14         61.44         88.75        14.46 o
  -2   4  14        347.79        282.50        23.63 o
   0   4  14        249.28        269.14        18.69 o
   2   4  14        517.66        504.44        19.12 o
   4   4  14         58.91         38.68        11.41 o
   6   4  14       1300.91       1337.99        62.56 o
   8   4  14       6833.03       6737.28       168.42 o
  10   4  14         27.54         31.99        16.89 o
  12   4  14         38.92         30.87        23.10 o
  14   4  14        103.81         97.12        31.02 o
 -15   5  14        109.48         78.05        50.09 o
 -13   5  14          2.95         14.02        12.82 o
 -11   5  14          4.40         11.41        13.14 o
  -9   5  14        316.49        362.25        28.93 o
  -7   5  14         68.92         53.54        18.88 o
  -5   5  14          0.17        -11.52        11.52 o
  -3   5  14         38.63         60.60        12.81 o
  -1   5  14        247.53        270.70        19.17 o
   1   5  14        887.51        828.17        30.19 o
   3   5  14        859.11        833.59        29.75 o
   5   5  14         74.04         66.26        17.31 o
   7   5  14         31.82         53.80        23.44 o
   9   5  14       1081.18       1161.74        75.99 o
  11   5  14          2.26         21.98        18.96 o
  13   5  14         31.05        -25.61        33.49 o
 -14   6  14         22.87         13.73        39.03 o
 -12   6  14          4.30        -12.51        13.95 o
 -10   6  14         18.80         35.93        19.70 o
  -8   6  14        429.38        393.19        41.63 o
  -6   6  14        571.66        675.67        49.59 o
  -4   6  14        218.46        225.47        19.85 o
  -2   6  14         19.76         23.46        12.10 o
   0   6  14        382.21        332.76        25.46 o
   2   6  14       1265.33       1111.30        42.88 o
   4   6  14          2.47         12.34        14.71 o
   6   6  14         93.66        140.56        25.72 o
   8   6  14        408.79        421.20        48.36 o
  10   6  14          0.12         32.83        18.26 o
  12   6  14         19.52         -3.91        47.97 o
 -11   7  14          0.49         30.01        21.42 o
  -9   7  14          0.11         25.04        18.40 o
  -7   7  14         56.00         58.10        22.31 o
  -5   7  14         33.26         60.89        14.66 o
  -3   7  14         27.46         40.21        16.65 o
  -1   7  14         39.70         39.61        14.05 o
   1   7  14          0.74         16.79        14.36 o
   3   7  14         66.71         76.87        18.64 o
   5   7  14        152.68        167.64        27.03 o
   7   7  14         25.23         85.85        23.21 o
   9   7  14        385.09        438.24        59.85 o
 -10   8  14         33.46         14.39        23.10 o
  -8   8  14         16.16         26.50        21.21 o
  -6   8  14         64.78        114.00        23.22 o
  -4   8  14        130.53         91.90        24.14 o
  -2   8  14         70.89         92.57        17.00 o
   0   8  14          3.21         11.82        12.86 o
   2   8  14         39.11         76.75        19.96 o
   4   8  14         20.49         13.60        15.26 o
   6   8  14          4.83          2.29        19.16 o
   8   8  14         13.70         -2.51        20.08 o
  -9   9  14         26.97         29.70        46.92 o
  -7   9  14          1.61         -0.96        25.39 o
  -5   9  14         41.82         59.75        17.34 o
  -3   9  14          7.12         24.80        19.67 o
  -1   9  14         16.99         18.43        22.05 o
   1   9  14          6.86          9.90        16.36 o
   3   9  14          6.30         49.16        25.31 o
   5   9  14         19.86         49.43        23.74 o
   7   9  14          1.33         57.79        50.21 o
   4  10  14         22.16         64.63        46.48 o
 -17   1  15         11.79          8.21        21.41 o
 -15   1  15        124.04        100.28        24.27 o
 -13   1  15        470.16        354.93        33.35 o
 -11   1  15        209.68        227.16        22.46 o
  -9   1  15         28.56         18.61         7.33 o
  -7   1  15         51.46         88.81        11.01 o
  -5   1  15         19.55         25.69         6.81 o
  -3   1  15        849.54       1005.21        35.42 o
  -1   1  15         15.19         17.85         7.41 o
   1   1  15        170.15        213.88        12.41 o
   3   1  15       5190.67       5128.36        88.58 o
   5   1  15        130.76        141.68        12.29 o
   7   1  15        216.74        206.94        16.54 o
   9   1  15       2318.03       2255.23        69.77 o
  11   1  15        125.92        114.24        20.46 o
  13   1  15        167.29        154.50        23.67 o
  15   1  15         33.82          8.32        20.68 o
 -16   2  15          1.10         44.42        16.19 o
 -14   2  15          0.09         10.79        17.93 o
 -12   2  15        111.53         74.02        15.68 o
 -10   2  15        244.97        286.18        24.86 o
  -8   2  15         22.69         30.76         7.58 o
  -6   2  15         14.88         23.75         7.68 o
  -4   2  15       1541.07       1548.20        37.44 o
  -2   2  15         58.86         53.66         9.74 o
   0   2  15       2624.56       2864.05        57.55 o
   2   2  15       3242.89       3454.11        67.26 o
   4   2  15       1473.62       1651.14        41.07 o
   6   2  15         21.83         20.68         6.28 o
   8   2  15        119.83        154.55        22.33 o
  10   2  15       1159.86       1105.70        50.75 o
  12   2  15         57.67         48.53        16.71 o
  14   2  15         73.17        164.83        29.56 o
  16   2  15          9.91         63.88        52.01 o
 -15   3  15          0.61         25.05        14.78 o
 -13   3  15          0.19         -3.42        11.86 o
 -11   3  15         28.69         30.38        12.07 o
  -9   3  15        762.98        726.14        37.21 o
  -7   3  15          7.03         11.30         9.27 o
  -5   3  15        196.17        187.89        16.27 o
  -3   3  15        355.51        348.86        23.55 o
  -1   3  15          3.26          3.08         8.22 o
   1   3  15        825.81        886.14        29.69 o
   3   3  15       1750.41       1891.50        53.54 o
   5   3  15       1258.16       1358.86        38.65 o
   7   3  15       2796.97       2759.88        76.55 o
   9   3  15        223.11        236.91        23.97 o
  11   3  15         60.49         79.65        21.28 o
  13   3  15         49.73         42.53        24.59 o
  15   3  15          3.03        -14.76        26.70 o
 -16   4  15         55.88         11.62        42.82 o
 -14   4  15          6.08         -6.50        13.87 o
 -12   4  15          8.75         15.72        14.19 o
 -10   4  15          0.65         35.29        11.53 o
  -8   4  15        489.10        487.93        30.68 o
  -6   4  15        159.79        174.69        20.04 o
  -4   4  15        585.27        599.93        29.09 o
  -2   4  15         19.49         23.18        10.70 o
   0   4  15       2106.55       2230.58        51.31 o
   2   4  15        685.05        726.41        23.94 o
   4   4  15       4048.61       4120.39        93.01 o
   6   4  15       5838.05       5497.74       117.94 o
   8   4  15       1724.67       1804.01        89.82 o
  10   4  15        398.45        319.34        34.78 o
  12   4  15        529.64        483.48        47.95 o
  14   4  15         23.38        -22.39        81.00 o
 -13   5  15         47.69         38.89        16.44 o
 -11   5  15        246.82        237.08        29.99 o
  -9   5  15        104.88        102.96        20.68 o
  -7   5  15         98.19         90.16        28.52 o
  -5   5  15         13.57         11.09        12.20 o
  -3   5  15        275.07        338.40        25.87 o
  -1   5  15        105.24        100.41        17.65 o
   1   5  15          9.75          7.46         9.96 o
   3   5  15        230.77        190.58        17.57 o
   5   5  15       2091.04       1942.48        70.34 o
   7   5  15        280.41        373.60        44.86 o
   9   5  15         26.68         42.06        21.99 o
  11   5  15        218.40        196.71        38.80 o
  13   5  15          0.78         33.18        53.57 o
 -14   6  15         30.26         89.05        56.18 o
 -12   6  15          2.26         19.22        16.87 o
 -10   6  15        172.97        159.99        25.26 o
  -8   6  15        174.01        209.23        31.69 o
  -6   6  15          0.76         -7.96        15.32 o
  -4   6  15          0.11         23.37        10.47 o
  -2   6  15         37.76         28.73        12.56 o
   0   6  15          0.01          8.94        10.20 o
   2   6  15        260.51        301.17        29.14 o
   4   6  15        440.44        417.74        34.77 o
   6   6  15        226.82        260.88        33.76 o
   8   6  15          9.89         72.67        25.76 o
  10   6  15         19.50        -20.44        20.44 o
 -11   7  15        104.60        156.23        27.38 o
  -9   7  15        253.60        259.53        36.25 o
  -7   7  15        292.24        247.19        34.92 o
  -5   7  15        115.73         90.21        20.04 o
  -3   7  15       1130.16       1186.54        51.20 o
  -1   7  15        386.83        282.05        25.35 o
   1   7  15        242.60        174.24        23.18 o
   3   7  15        193.88        186.20        28.27 o
   5   7  15        236.61        174.86        26.94 o
   7   7  15         31.18         53.80        18.28 o
   9   7  15        111.21         87.14        32.62 o
 -10   8  15         12.29         19.95        29.52 o
  -8   8  15          6.35         32.08        22.44 o
  -6   8  15         13.75          2.17        16.71 o
  -4   8  15          2.38         14.28        15.04 o
  -2   8  15         13.14         33.16        14.87 o
   0   8  15         47.36         53.64        20.74 o
   2   8  15         25.84          9.23        13.46 o
   4   8  15        129.91        140.63        26.24 o
   6   8  15          0.06         21.04        15.30 o
   8   8  15        134.02         99.76        32.34 o
  -7   9  15         27.16          0.53        30.73 o
  -5   9  15          3.37         10.78        20.33 o
  -3   9  15         38.12         41.08        21.18 o
  -1   9  15          6.59         42.36        19.21 o
   1   9  15         12.08        -12.85        17.06 o
   3   9  15         82.85         79.67        29.13 o
   5   9  15         73.87         73.02        26.60 o
   7   9  15        374.77        468.87       104.34 o
 -16   0  16       1115.29        927.23       146.13 o
 -14   0  16        381.47        404.76        48.29 o
 -12   0  16        394.94        478.92        48.13 o
 -10   0  16        108.93        118.91        18.85 o
  -8   0  16         94.48        157.15        19.06 o
  -6   0  16         35.71         71.86        14.27 o
  -4   0  16       6547.69       6904.03       124.99 o
  -2   0  16       3915.18       4175.39       244.44 o
   0   0  16       1203.66       1267.96        44.79 o
   2   0  16         32.14         68.41        14.24 o
   4   0  16       4711.24       5052.97       106.18 o
   6   0  16        331.69        285.96        19.86 o
   8   0  16       3213.28       3196.60        74.41 o
  10   0  16        601.18        741.90        56.72 o
  12   0  16       1457.28       1353.61        86.94 o
  14   0  16         23.40         52.61        44.74 o
  16   0  16         26.07         92.59        54.31 o
 -17   1  16         90.08         82.59        65.34 o
 -15   1  16          5.19         10.73        15.86 o
 -13   1  16        284.73        311.94        32.03 o
 -11   1  16        289.21        244.01        21.08 o
  -9   1  16        147.64        147.98        14.36 o
  -7   1  16        993.28        774.15        28.33 o
  -5   1  16        184.81        206.32        15.02 o
  -3   1  16       7894.03       7757.40        99.50 o
  -1   1  16         99.32         33.55         8.80 o
   1   1  16       3126.35       3206.34        58.82 o
   3   1  16        214.19        193.00        11.61 o
   5   1  16        404.59        426.66        22.87 o
   7   1  16          8.10          9.91         5.35 o
   9   1  16        449.98        534.52        35.82 o
  11   1  16        160.15        150.71        24.54 o
  13   1  16        247.36        227.68        27.81 o
  15   1  16         43.37         19.30        21.06 o
 -16   2  16          6.71          1.69        17.89 o
 -14   2  16          9.05         28.20        17.05 o
 -12   2  16         30.02         63.11        14.15 o
 -10   2  16         48.22         60.22        15.10 o
  -8   2  16        219.71        205.48        16.49 o
  -6   2  16        433.55        502.10        20.95 o
  -4   2  16        795.31        775.32        28.56 o
  -2   2  16        604.52        574.38        26.34 o
   0   2  16        841.59        830.00        32.34 o
   2   2  16       2358.83       2324.34        51.77 o
   4   2  16         42.49         23.18         9.25 o
   6   2  16        794.81        661.22        22.50 o
   8   2  16       2251.72       2162.33        76.03 o
  10   2  16        452.47        521.99        36.25 o
  12   2  16         40.59         61.66        24.42 o
  14   2  16          0.01         10.39        16.74 o
 -15   3  16          4.58         -3.97        16.75 o
 -13   3  16          3.99         10.45        18.40 o
 -11   3  16        661.41        676.53        38.35 o
  -9   3  16        288.66        301.51        25.53 o
  -7   3  16        260.18        311.80        23.73 o
  -5   3  16        377.45        440.16        24.77 o
  -3   3  16        670.45        659.76        38.47 o
  -1   3  16        194.71        234.96        21.12 o
   1   3  16         73.40         73.67        10.44 o
   3   3  16        220.86        210.76        19.97 o
   5   3  16      15863.89      15477.46       175.46 o
   7   3  16       7762.18       7722.84       138.50 o
   9   3  16        163.55        141.08        23.18 o
  11   3  16         22.36          3.29        16.43 o
  13   3  16        274.48        336.65        40.62 o
  15   3  16          0.01        -17.21        35.98 o
 -16   4  16          9.83        -12.24        41.32 o
 -14   4  16         32.58         16.86        15.28 o
 -12   4  16        247.53        224.93        27.87 o
 -10   4  16          0.88         -8.10        18.90 o
  -8   4  16        474.20        367.21        35.41 o
  -6   4  16        611.16        610.58        35.24 o
  -4   4  16         32.61         60.56        11.35 o
  -2   4  16        400.04        405.11        28.86 o
   0   4  16         67.47         73.52        11.51 o
   2   4  16       3705.57       3347.52        54.58 o
   4   4  16        448.63        409.54        31.75 o
   6   4  16        126.00        142.47        23.40 o
   8   4  16        321.70        295.98        39.96 o
  10   4  16         34.40         44.75        19.26 o
  12   4  16          4.87         29.45        21.24 o
  14   4  16         12.12          2.98        36.48 o
 -13   5  16          2.44         -2.32        18.46 o
 -11   5  16        111.95        106.36        21.23 o
  -9   5  16        157.83        124.41        21.92 o
  -7   5  16        209.75        339.73        35.75 o
  -5   5  16          0.31         16.89        14.09 o
  -3   5  16         56.47         38.09        13.61 o
  -1   5  16        775.91        826.09        37.79 o
   1   5  16        606.95        573.54        31.45 o
   3   5  16       1734.98       1700.83        63.24 o
   5   5  16       4837.57       4527.81       107.56 o
   7   5  16        126.85        136.73        25.67 o
   9   5  16         54.85          8.26        19.17 o
  11   5  16        169.11        202.55        38.05 o
  13   5  16          0.14         24.36        44.18 o
 -14   6  16         14.74         76.12        55.49 o
 -12   6  16         55.96         87.08        22.47 o
 -10   6  16         50.63         53.82        18.36 o
  -8   6  16         10.23         -0.53        17.04 o
  -6   6  16        167.20        129.46        26.08 o
  -4   6  16       1126.75       1123.32        43.37 o
  -2   6  16        637.27        763.12        38.32 o
   0   6  16       1055.77       1126.75        45.62 o
   2   6  16         35.94         39.85        15.05 o
   4   6  16        652.97        567.20        40.61 o
   6   6  16         23.72         27.93        15.40 o
   8   6  16          5.71         -7.26        16.61 o
  10   6  16         80.79         51.28        29.55 o
 -11   7  16          0.54         58.08        25.41 o
  -9   7  16         49.11         43.80        27.64 o
  -7   7  16         75.76        107.71        26.03 o
  -5   7  16         46.01         40.51        14.92 o
  -3   7  16        227.60        211.77        24.14 o
  -1   7  16         82.67         90.11        16.37 o
   1   7  16        150.01        132.59        22.61 o
   3   7  16         36.54         72.01        18.70 o
   5   7  16          0.01         13.23        14.44 o
   7   7  16        166.10        217.02        32.83 o
   9   7  16         10.13         20.06        20.43 o
 -10   8  16         12.06          5.72        45.05 o
  -8   8  16         20.99         39.55        24.74 o
  -6   8  16         22.82         78.07        25.08 o
  -4   8  16         33.94         72.51        20.21 o
  -2   8  16        111.51        164.90        31.97 o
   0   8  16         28.21          9.47        16.28 o
   2   8  16          6.27         30.58        15.06 o
   4   8  16          4.66          9.05        21.33 o
   6   8  16          2.13         10.74        17.86 o
   8   8  16        211.46        240.73        51.36 o
  -7   9  16         90.53        153.49        42.26 o
  -5   9  16          0.21        -43.06        44.18 o
  -3   9  16         37.21         25.22        20.44 o
  -1   9  16         66.77         67.38        22.67 o
   1   9  16         19.79         20.76        19.62 o
   3   9  16         58.83         27.69        40.02 o
   5   9  16         84.66        107.12        29.09 o
   7   9  16         13.96         98.50        58.35 o
 -17   1  17          0.29          3.43        41.17 o
 -15   1  17         31.13         14.91        16.58 o
 -13   1  17        124.22        148.67        23.93 o
 -11   1  17         51.56         82.66        13.43 o
  -9   1  17          0.01         -4.65         7.12 o
  -7   1  17          6.68         12.95         7.29 o
  -5   1  17          2.45         16.56         9.27 o
  -3   1  17        355.47        367.25        23.69 o
  -1   1  17        723.52        792.21        30.47 o
   1   1  17        584.45        578.72        22.26 o
   3   1  17         97.05         96.77         9.19 o
   5   1  17        576.56        526.65        23.12 o
   7   1  17        455.29        458.24        20.51 o
   9   1  17        513.56        471.19        28.90 o
  11   1  17        157.08        148.98        22.86 o
  13   1  17         51.66         59.82        17.96 o
  15   1  17         14.92        -13.24        23.58 o
 -16   2  17         30.10         39.14        32.21 o
 -14   2  17         87.11         41.60        22.65 o
 -12   2  17         39.11         35.72        14.44 o
 -10   2  17         29.49         55.75        14.54 o
  -8   2  17        945.29        992.76        42.56 o
  -6   2  17       1965.59       1803.15        39.98 o
  -4   2  17       1349.79       1391.50        38.96 o
  -2   2  17       1030.23       1013.88        35.44 o
   0   2  17        115.55        119.94        14.74 o
   2   2  17       1101.38       1116.97        33.15 o
   4   2  17          6.12         18.38         9.30 o
   6   2  17       3542.28       3429.80        56.99 o
   8   2  17         75.99         63.61        14.64 o
  10   2  17        461.30        452.16        34.69 o
  12   2  17         25.59         10.13        15.66 o
  14   2  17          0.01         -0.21        17.97 o
 -15   3  17         15.54         23.30        17.48 o
 -13   3  17         52.43         38.76        14.15 o
 -11   3  17        325.73        318.54        34.66 o
  -9   3  17         54.72         43.16        12.98 o
  -7   3  17        514.64        620.50        33.53 o
  -5   3  17        982.81       1001.09        43.64 o
  -3   3  17          9.86         -3.39        12.13 o
  -1   3  17        673.45        578.37        32.06 o
   1   3  17         18.50         15.74         9.95 o
   3   3  17        460.15        372.74        31.67 o
   5   3  17       2401.71       2464.54        71.77 o
   7   3  17         39.91         46.32        13.81 o
   9   3  17         35.67         72.99        15.08 o
  11   3  17         52.07         34.37        20.10 o
  13   3  17         11.84          3.91        23.79 o
  15   3  17          1.76          0.25        35.55 o
 -16   4  17         61.40         48.72        51.76 o
 -14   4  17         96.04        102.61        22.07 o
 -12   4  17         10.38         11.63        18.68 o
 -10   4  17        202.73        211.10        27.65 o
  -8   4  17        344.68        414.28        29.76 o
  -6   4  17        642.54        685.77        37.92 o
  -4   4  17        153.75        126.14        16.54 o
  -2   4  17       1578.77       1608.55        57.97 o
   0   4  17        246.60        236.79        22.74 o
   2   4  17        594.45        626.56        38.05 o
   4   4  17        143.94        169.04        28.69 o
   6   4  17        875.44        787.98        44.76 o
   8   4  17          1.90          8.88        16.08 o
  10   4  17         67.66         77.71        20.65 o
  12   4  17          0.60         -5.59        27.99 o
  14   4  17         51.80        214.89        78.86 o
 -13   5  17          5.04         -2.94        16.05 o
 -11   5  17         54.43         96.07        21.76 o
  -9   5  17         13.42          6.90        14.99 o
  -7   5  17          2.46         36.38        17.91 o
  -5   5  17         62.79         71.81        17.32 o
  -3   5  17        861.64        908.95        46.04 o
  -1   5  17         10.88         14.05        11.58 o
   1   5  17         17.28         27.74        11.38 o
   3   5  17        282.24        317.39        30.27 o
   5   5  17         58.33         64.88        19.55 o
   7   5  17         13.21         13.96        14.87 o
   9   5  17        839.48        909.54        71.21 o
  11   5  17         85.56        100.29        28.42 o
 -14   6  17         16.06        -42.69        46.48 o
 -12   6  17          5.96         30.26        27.20 o
 -10   6  17         14.31         34.03        18.10 o
  -8   6  17        298.70        432.09        49.09 o
  -6   6  17        578.07        499.33        45.51 o
  -4   6  17        484.00        509.54        30.87 o
  -2   6  17        329.61        338.35        27.58 o
   0   6  17        117.03        114.66        20.55 o
   2   6  17        498.36        488.29        43.64 o
   4   6  17        359.38        279.68        30.29 o
   6   6  17         72.07         81.04        19.17 o
   8   6  17         21.35         17.61        24.06 o
  10   6  17         44.48         11.18        31.86 o
 -11   7  17        170.31         87.55        77.77 o
  -9   7  17          2.06          5.02        19.05 o
  -7   7  17         41.47         84.30        25.56 o
  -5   7  17       1216.22       1103.51        52.63 o
  -3   7  17        686.98        721.41        42.05 o
  -1   7  17          0.48        -10.58        11.98 o
   1   7  17         78.47         38.62        16.63 o
   3   7  17          9.68         14.34        16.83 o
   5   7  17         98.42        203.58        34.01 o
   7   7  17         38.22         39.44        25.92 o
   9   7  17        139.80        128.44        34.01 o
  -8   8  17          0.43         -7.51        31.75 o
  -6   8  17          7.04         46.67        19.66 o
  -4   8  17          0.82         10.14        19.77 o
  -2   8  17         93.60         38.96        17.39 o
   0   8  17        138.32        139.51        26.94 o
   2   8  17          0.88         15.30        17.89 o
   4   8  17         62.75         47.58        20.73 o
   6   8  17         20.30         43.39        56.13 o
   8   8  17         31.84         42.36        30.41 o
  -7   9  17          1.39         -5.85        74.45 o
  -5   9  17         38.19        -15.60        36.66 o
  -3   9  17        215.16        289.27        77.24 o
  -1   9  17         15.57         40.45        61.27 o
   1   9  17          1.21         23.86        24.60 o
   3   9  17         99.34         97.93        32.31 o
   5   9  17        203.90        236.98        53.76 o
 -16   0  18        352.59        410.53        67.43 o
 -14   0  18         64.00         51.99        22.58 o
 -12   0  18          0.46          3.56        17.19 o
 -10   0  18        168.23        221.84        24.57 o
  -8   0  18        533.59        601.04        42.41 o
  -6   0  18       3362.34       3241.12        87.72 o
  -4   0  18       7442.30       7186.72       136.60 o
  -2   0  18       3493.81       3559.04       107.89 o
   0   0  18         13.75         10.00         8.58 o
   2   0  18       1721.74       1523.69        48.64 o
   4   0  18        135.43        128.06        22.97 o
   6   0  18       3296.16       2965.63        64.35 o
   8   0  18       2689.90       3192.75       134.81 o
  10   0  18        445.46        518.80        50.01 o
  12   0  18       1024.98        828.45        78.88 o
  14   0  18          5.45         64.76        31.92 o
 -15   1  18          2.33         -1.87        16.69 o
 -13   1  18        102.78        126.07        23.93 o
 -11   1  18         22.55         27.90        10.44 o
  -9   1  18         22.60         22.19         7.72 o
  -7   1  18        605.13        485.09        24.12 o
  -5   1  18        460.82        449.83        24.34 o
  -3   1  18         93.19         60.04        13.31 o
  -1   1  18         46.38         56.28        12.24 o
   1   1  18        832.55        783.95        26.67 o
   3   1  18       1064.32        979.46        26.69 o
   5   1  18        307.60        313.34        18.74 o
   7   1  18        472.62        434.86        24.37 o
   9   1  18        259.79        218.49        25.32 o
  11   1  18         44.55         19.31        15.64 o
  13   1  18        177.91        118.52        29.41 o
  15   1  18          7.69         43.85        27.34 o
 -16   2  18         31.51         35.59        26.38 o
 -14   2  18         33.77         35.80        16.78 o
 -12   2  18         14.85         17.33        11.60 o
 -10   2  18         47.33         66.12        15.45 o
  -8   2  18        323.01        301.52        22.22 o
  -6   2  18         14.28         35.65         9.37 o
  -4   2  18        337.15        327.85        20.18 o
  -2   2  18        819.60        866.17        34.11 o
   0   2  18        801.52        841.25        35.02 o
   2   2  18       1645.09       1560.32        41.74 o
   4   2  18        708.61        670.34        32.17 o
   6   2  18        192.30        191.58        15.30 o
   8   2  18        407.63        349.06        25.51 o
  10   2  18          6.67         14.85        14.12 o
  12   2  18        540.84        524.21        46.64 o
  14   2  18          0.39          9.86        21.95 o
 -15   3  18          5.53        -11.62        30.57 o
 -13   3  18        116.97        102.89        20.37 o
 -11   3  18          0.08         31.07        12.57 o
  -9   3  18        171.88        161.36        20.36 o
  -7   3  18         25.13         33.03        15.99 o
  -5   3  18        117.95        185.18        20.60 o
  -3   3  18        171.59        179.54        23.16 o
  -1   3  18        167.05        168.40        19.60 o
   1   3  18       1578.97       1616.54        62.06 o
   3   3  18       3431.67       3515.94        92.76 o
   5   3  18        332.11        335.87        29.16 o
   7   3  18        785.95        785.29        38.09 o
   9   3  18         41.64         51.39        14.04 o
  11   3  18         78.19         89.56        23.20 o
  13   3  18          0.48        -18.77        18.77 o
  15   3  18          0.14         96.20        57.73 o
 -14   4  18          1.79          7.96        20.96 o
 -12   4  18        392.66        353.14        35.21 o
 -10   4  18         16.87         -6.04        14.06 o
  -8   4  18          4.53         42.56        15.01 o
  -6   4  18          5.21          2.40        10.42 o
  -4   4  18         43.49         21.16        10.00 o
  -2   4  18         82.85         80.35        17.62 o
   0   4  18         56.62         49.90        14.72 o
   2   4  18       3246.50       3201.02        84.05 o
   4   4  18       7032.99       7036.71       127.43 o
   6   4  18        732.57        655.02        57.94 o
   8   4  18         44.11         44.06        18.87 o
  10   4  18        100.36        107.85        21.10 o
  12   4  18          0.86         -4.73        21.66 o
  14   4  18          0.51         61.77        50.77 o
 -13   5  18        114.16         78.85        25.77 o
 -11   5  18         21.66         10.93        15.15 o
  -9   5  18         23.93         21.21        14.94 o
  -7   5  18        189.17        252.92        32.68 o
  -5   5  18        374.97        383.01        32.64 o
  -3   5  18        422.46        411.76        38.39 o
  -1   5  18       1433.15       1444.31        56.99 o
   1   5  18        114.00         81.76        15.92 o
   3   5  18        444.30        443.21        35.62 o
   5   5  18        419.90        429.51        35.31 o
   7   5  18         31.86          9.79        15.46 o
   9   5  18          7.50          4.78        17.51 o
  11   5  18          0.67         13.46        17.52 o
 -12   6  18        115.26          1.04        29.01 o
 -10   6  18        166.24        210.62        30.44 o
  -8   6  18        294.04        322.28        39.65 o
  -6   6  18          4.29         53.40        20.39 o
  -4   6  18        471.93        451.89        29.60 o
  -2   6  18        249.58        182.19        21.41 o
   0   6  18          0.39         16.88        11.57 o
   2   6  18         47.23         24.32        15.43 o
   4   6  18        453.38        487.96        38.52 o
   6   6  18         56.19         26.50        15.83 o
   8   6  18          0.00          2.19        18.59 o
  10   6  18          2.99         -6.38        23.71 o
 -11   7  18          5.98         -3.29        50.83 o
  -9   7  18         12.83         -9.74        51.22 o
  -7   7  18          0.03          9.57        19.22 o
  -5   7  18         74.87         86.87        21.50 o
  -3   7  18         34.63         40.84        15.60 o
  -1   7  18        198.17        232.30        27.10 o
   1   7  18        134.10        146.27        23.24 o
   3   7  18          6.70         31.74        15.75 o
   5   7  18        333.04        319.76        35.16 o
   7   7  18         23.96         -2.13        16.87 o
   9   7  18          4.02         29.64        25.98 o
  -8   8  18         71.09         71.94        69.23 o
  -6   8  18         14.55         13.84        23.07 o
  -4   8  18          5.13         69.56        19.93 o
  -2   8  18         78.73         69.51        24.19 o
   0   8  18         18.02         26.00        18.10 o
   2   8  18          0.26        -18.16        18.16 o
   4   8  18         81.84         72.88        20.84 o
   6   8  18          0.01         21.49        33.79 o
   8   8  18          3.74         18.46        33.06 o
  -7   9  18          0.01         -7.83        34.05 o
  -5   9  18         36.83          5.47        29.27 o
  -3   9  18         55.82         96.82        52.32 o
  -1   9  18          1.14         48.41        44.99 o
   1   9  18          1.77         84.64        43.62 o
   3   9  18          1.35         70.08        29.87 o
 -15   1  19         20.32         25.79        20.02 o
 -13   1  19          2.86          9.68        14.56 o
 -11   1  19         15.33         28.24        13.41 o
  -9   1  19          1.64         12.14         9.13 o
  -7   1  19        900.83       1064.74        35.94 o
  -5   1  19         59.44         60.75        10.65 o
  -3   1  19        167.51        201.32        19.14 o
  -1   1  19       2214.79       2376.87        53.65 o
   1   1  19         21.57         21.02         6.68 o
   3   1  19         17.00         18.19         6.31 o
   5   1  19       3436.69       3146.67        58.28 o
   7   1  19        211.18        220.02        18.64 o
   9   1  19        254.80        269.48        28.02 o
  11   1  19        122.18         95.35        19.15 o
  13   1  19         92.22         98.86        31.11 o
  15   1  19         12.33         82.84        35.74 o
 -16   2  19         36.98         94.07        29.83 o
 -14   2  19         76.21         65.43        34.79 o
 -12   2  19         12.63         35.22        15.58 o
 -10   2  19        108.29        147.59        19.97 o
  -8   2  19          9.36         11.65         9.33 o
  -6   2  19          2.39          9.37         8.65 o
  -4   2  19        559.11        555.97        26.76 o
  -2   2  19       1685.44       1771.16        49.61 o
   0   2  19        276.99        291.46        18.82 o
   2   2  19        918.88        928.50        33.76 o
   4   2  19         28.02         52.87        20.19 o
   6   2  19       1758.50       1798.30        54.26 o
   8   2  19        256.20        260.60        22.61 o
  10   2  19          5.16         16.94        13.22 o
  12   2  19          1.76         10.08        21.99 o
  14   2  19        107.03        140.33        39.97 o
 -15   3  19          3.34         -0.43        27.47 o
 -13   3  19        141.04         93.19        23.11 o
 -11   3  19         63.98         63.32        16.35 o
  -9   3  19        297.97        282.23        25.38 o
  -7   3  19        796.87        867.29        40.82 o
  -5   3  19          7.63         20.62        11.17 o
  -3   3  19        748.56        788.31        39.78 o
  -1   3  19        261.34        292.44        22.83 o
   1   3  19          3.11         63.58        34.75 o
   3   3  19       2321.02       2390.13        78.72 o
   5   3  19          7.35         24.31        13.86 o
   7   3  19        308.98        349.96        26.90 o
   9   3  19         43.94         59.45        24.53 o
  11   3  19         29.36         -1.08        16.52 o
  13   3  19          1.20        -35.36        35.36 o
 -14   4  19         29.09         60.34        49.22 o
 -12   4  19         71.95         84.37        20.60 o
 -10   4  19          6.46         11.20        14.92 o
  -8   4  19          2.22          1.58        12.56 o
  -6   4  19          0.31          7.06        12.19 o
  -4   4  19       1352.21       1391.17        49.24 o
  -2   4  19          0.14         -2.61        12.49 o
   0   4  19       3315.64       3261.74        81.65 o
   2   4  19      11450.91      11502.47       239.31 o
   4   4  19       1763.10       1668.18        64.15 o
   6   4  19         26.02         31.75        14.52 o
   8   4  19        458.56        460.15        41.36 o
  10   4  19          8.88         18.41        16.62 o
  12   4  19          1.16          8.99        23.99 o
 -13   5  19         50.98         73.94        52.17 o
 -11   5  19          1.14         -1.89        14.25 o
  -9   5  19         66.44        121.02        23.05 o
  -7   5  19        243.09        302.60        36.96 o
  -5   5  19         54.82         56.22        19.99 o
  -3   5  19         67.66        108.38        19.74 o
  -1   5  19        475.50        429.09        32.94 o
   1   5  19        197.03        164.90        20.76 o
   3   5  19         59.61        117.09        21.16 o
   5   5  19        211.84        215.91        26.46 o
   7   5  19        480.92        569.66        42.74 o
   9   5  19          3.37         39.72        16.14 o
  11   5  19         25.13         39.27        17.97 o
 -12   6  19         19.20         61.32        32.01 o
 -10   6  19          0.03         -5.25        15.77 o
  -8   6  19         80.02        103.92        25.24 o
  -6   6  19        144.46        114.85        26.85 o
  -4   6  19         58.83         83.81        20.88 o
  -2   6  19        123.48        122.69        19.83 o
   0   6  19        113.65        103.03        17.13 o
   2   6  19        315.57        414.96        35.64 o
   4   6  19         44.95         59.56        19.39 o
   6   6  19         18.59         44.15        17.26 o
   8   6  19          7.06         42.56        22.04 o
  10   6  19         45.39         31.45        22.72 o
  -9   7  19         76.84         66.22        26.26 o
  -7   7  19        425.84        423.88        45.76 o
  -5   7  19        344.24        298.22        32.31 o
  -3   7  19         44.87         22.57        13.30 o
  -1   7  19        110.08        136.15        22.70 o
   1   7  19        259.08        268.08        30.63 o
   3   7  19        153.84        203.87        29.29 o
   5   7  19          0.09          4.15        14.90 o
   7   7  19          0.35        -13.14        19.72 o
   9   7  19        150.02        165.83        44.75 o
  -8   8  19         29.58         19.89        32.00 o
  -6   8  19         57.90         70.28        27.79 o
  -4   8  19          0.14         23.14        17.54 o
  -2   8  19        102.08         79.77        20.97 o
   0   8  19         22.85         25.09        25.18 o
   2   8  19         21.11         21.53        16.61 o
   4   8  19        103.27         82.49        20.56 o
   6   8  19         45.17         44.44        56.71 o
   8   8  19          6.87          3.67        29.89 o
  -5   9  19          1.24        -49.34        49.34 o
  -3   9  19          0.03        -14.04        33.37 o
  -1   9  19         25.23         13.36        32.44 o
   1   9  19         60.96         87.75        44.56 o
   3   9  19        232.59        294.31        81.66 o
 -14   0  20          4.62        -29.48        29.48 o
 -12   0  20         61.39         53.34        21.29 o
 -10   0  20         81.91         15.22        35.45 o
  -8   0  20       2040.29       2060.02        72.71 o
  -6   0  20        984.36        989.24        57.56 o
  -4   0  20        532.15        705.86        45.59 o
  -2   0  20         81.61         84.14        21.18 o
   0   0  20        506.62        630.59        40.47 o
   2   0  20         10.13          8.62         7.60 o
   4   0  20       4031.10       4323.00       137.93 o
   6   0  20         26.84         54.54        18.95 o
   8   0  20       2673.76       2301.48       148.72 o
  10   0  20        109.31        166.49        31.11 o
  12   0  20        157.04        138.77        37.92 o
  14   0  20         22.91         74.88        48.72 o
 -15   1  20         16.20         18.66        18.98 o
 -13   1  20          8.05         -6.23        15.16 o
 -11   1  20         47.72         33.37        18.62 o
  -9   1  20         12.47          1.52         8.79 o
  -7   1  20       1112.90        910.67        34.30 o
  -5   1  20        269.62        300.92        22.34 o
  -3   1  20       2616.00       2607.48        64.83 o
  -1   1  20        494.37        450.64        25.00 o
   1   1  20         25.29         31.65         7.98 o
   3   1  20         39.02         48.88         9.85 o
   5   1  20          6.04         13.75        12.55 o
   7   1  20        535.36        490.01        26.78 o
   9   1  20        499.84        448.34        36.26 o
  11   1  20          0.16        -15.19        15.19 o
  13   1  20         29.98         42.77        29.43 o
  15   1  20         17.58         58.51        80.16 o
 -14   2  20          3.35        -10.74        14.05 o
 -12   2  20         70.35         84.16        26.28 o
 -10   2  20         22.49         48.38        14.92 o
  -8   2  20        380.69        362.14        28.25 o
  -6   2  20          4.31         12.02         8.15 o
  -4   2  20          3.26          6.37         8.19 o
  -2   2  20        829.11        866.78        35.77 o
   0   2  20          5.29         10.80         9.94 o
   2   2  20       1882.76       1781.03        63.69 o
   4   2  20       1149.24       1145.50        37.37 o
   6   2  20        108.88         92.97        17.40 o
   8   2  20         50.18         59.84        13.03 o
  10   2  20         26.40         55.54        22.86 o
  12   2  20          3.33         40.29        18.71 o
  14   2  20         13.25        -45.99        45.99 o
 -15   3  20        101.19         92.84        42.82 o
 -13   3  20         88.01         62.89        21.32 o
 -11   3  20          5.38         37.03        13.83 o
  -9   3  20         96.31        119.25        19.54 o
  -7   3  20        328.99        333.90        26.99 o
  -5   3  20         79.57         55.98        11.18 o
  -3   3  20       1777.78       1746.98        59.78 o
  -1   3  20       1749.23       1842.77        61.72 o
   1   3  20      13613.80      13390.16       337.34 o
   3   3  20       5556.32       5490.78       120.04 o
   5   3  20        212.47        219.77        24.02 o
   7   3  20          0.03         18.49        11.03 o
   9   3  20        451.33        466.42        41.16 o
  11   3  20          3.34          8.80        16.42 o
  13   3  20          0.06        -18.83        26.10 o
 -14   4  20          6.09        -29.02        37.35 o
 -12   4  20        117.05        135.70        24.00 o
 -10   4  20         43.06         15.92        16.91 o
  -8   4  20         12.06          9.25        13.26 o
  -6   4  20         47.67         51.80        16.75 o
  -4   4  20        175.07        254.19        25.13 o
  -2   4  20        837.22        722.64        46.52 o
   0   4  20       1647.92       1586.96        59.22 o
   2   4  20        248.34        292.73        32.21 o
   4   4  20         13.90         22.11        13.26 o
   6   4  20          7.35         -7.74        13.86 o
   8   4  20         12.88         36.19        14.77 o
  10   4  20        144.23        165.80        36.07 o
  12   4  20          1.61         33.56        39.46 o
 -13   5  20         11.19         55.65        31.95 o
 -11   5  20          8.48         15.91        15.05 o
  -9   5  20          1.43          6.05        15.40 o
  -7   5  20         21.48         55.83        22.82 o
  -5   5  20        269.74        309.15        45.24 o
  -3   5  20        439.69        437.17        38.02 o
  -1   5  20        753.68        678.53        40.92 o
   1   5  20       3152.85       3062.82        76.84 o
   3   5  20          1.01         -4.59        13.35 o
   5   5  20        249.76        277.34        39.51 o
   7   5  20        178.03        190.02        34.76 o
   9   5  20         12.01         19.51        17.65 o
  11   5  20         23.35         75.75        46.11 o
 -12   6  20          0.31        -15.47        30.20 o
 -10   6  20         19.03         22.38        18.84 o
  -8   6  20        302.56        288.71        38.43 o
  -6   6  20         79.55        123.91        30.64 o
  -4   6  20        308.87        283.79        30.90 o
  -2   6  20         54.46         73.28        15.93 o
   0   6  20        542.26        493.53        38.42 o
   2   6  20         13.56         24.47        15.44 o
   4   6  20          9.03          3.59        12.79 o
   6   6  20        198.71        227.49        32.67 o
   8   6  20         63.74         87.64        23.32 o
  10   6  20         17.24         -9.67        25.36 o
  -9   7  20         24.53         61.67        28.51 o
  -7   7  20        144.36        116.07        30.88 o
  -5   7  20          0.50         20.93        20.10 o
  -3   7  20          7.77          3.67        18.54 o
  -1   7  20         49.17         44.66        15.29 o
   1   7  20         26.29         37.03        16.86 o
   3   7  20        241.82        308.47        33.76 o
   5   7  20        101.06        122.18        22.50 o
   7   7  20         37.53         35.97        21.02 o
   9   7  20         58.11         97.64        35.82 o
  -8   8  20          0.31        -12.99        33.31 o
  -6   8  20         25.11         57.58        31.59 o
  -4   8  20         11.19         28.98        25.07 o
  -2   8  20          0.96         32.71        19.74 o
   0   8  20         13.49         36.66        26.11 o
   2   8  20          5.47         49.82        16.61 o
   4   8  20        113.25        123.54        25.81 o
   6   8  20         74.72        161.29        43.36 o
  -3   9  20          3.75        -25.11        38.71 o
  -1   9  20         67.73         75.38        48.91 o
   1   9  20         22.70         55.18        44.56 o
 -15   1  21          3.68        -39.55        39.55 o
 -13   1  21          0.32         13.13        18.93 o
 -11   1  21         16.00         43.90        14.39 o
  -9   1  21         41.32         28.98        11.15 o
  -7   1  21         12.55         17.83         9.43 o
  -5   1  21         89.90         78.48        12.68 o
  -3   1  21        829.04        904.86        39.97 o
  -1   1  21        499.00        516.45        27.01 o
   1   1  21        251.23        243.23        19.21 o
   3   1  21        306.84        356.20        19.49 o
   5   1  21        989.31        965.60        34.37 o
   7   1  21         26.30         19.70        11.87 o
   9   1  21        229.21        230.73        28.70 o
  11   1  21          4.26         13.47        15.67 o
  13   1  21         21.98         18.42        23.00 o
 -14   2  21         10.47         29.12        17.54 o
 -12   2  21        122.97        158.88        28.17 o
 -10   2  21        149.06        125.96        22.06 o
  -8   2  21         97.97         69.51        14.77 o
  -6   2  21        377.17        427.11        24.09 o
  -4   2  21         17.79         39.66        10.76 o
  -2   2  21         21.11         43.55        11.73 o
   0   2  21        249.27        197.33        19.87 o
   2   2  21        636.67        611.86        35.74 o
   4   2  21        670.65        631.20        29.14 o
   6   2  21        557.80        531.45        29.59 o
   8   2  21          6.71          2.35        16.72 o
  10   2  21          0.67         -9.11        14.46 o
  12   2  21         24.67         30.05        16.30 o
 -13   3  21          1.99          3.07        15.75 o
 -11   3  21         12.21         14.36        13.67 o
  -9   3  21         77.02         75.46        17.62 o
  -7   3  21          6.81         20.98        15.05 o
  -5   3  21        207.44        227.59        19.94 o
  -3   3  21        439.25        506.34        35.31 o
  -1   3  21       2211.52       2171.93        68.63 o
   1   3  21        844.22        812.11        49.23 o
   3   3  21          2.91         -0.69        14.53 o
   5   3  21         53.07         63.74        16.49 o
   7   3  21        145.85        158.97        19.47 o
   9   3  21          5.63        -18.62        18.62 o
  11   3  21         44.09         67.45        22.19 o
  13   3  21        196.44        109.20        60.56 o
 -12   4  21         36.54         36.11        19.65 o
 -10   4  21          1.28          8.61        16.96 o
  -8   4  21         28.74          3.35        16.75 o
  -6   4  21        192.84        193.42        25.17 o
  -4   4  21        290.88        310.45        26.83 o
  -2   4  21        205.96        220.11        29.29 o
   0   4  21        529.68        642.64        52.87 o
   2   4  21        242.50        249.25        30.20 o
   4   4  21         13.53         45.25        15.02 o
   6   4  21        567.79        571.87        40.83 o
   8   4  21         24.10         16.73        13.44 o
  10   4  21          0.60         24.73        29.07 o
  12   4  21          3.18          2.61        27.22 o
 -13   5  21          6.88         67.67        45.49 o
 -11   5  21         45.38         63.94        20.25 o
  -9   5  21          1.65         29.78        25.70 o
  -7   5  21        492.66        576.73        43.70 o
  -5   5  21         32.51         62.89        21.08 o
  -3   5  21         30.00         68.37        20.65 o
  -1   5  21          1.44         21.30        14.81 o
   1   5  21        157.78        195.38        23.03 o
   3   5  21          3.73         23.28        16.32 o
   5   5  21        697.58        638.06        44.50 o
   7   5  21         56.12         72.56        18.71 o
   9   5  21         18.94         17.87        18.79 o
  11   5  21          4.43          6.65        36.04 o
 -12   6  21         65.38        -30.45        39.09 o
 -10   6  21         58.45         90.29        30.95 o
  -8   6  21         59.96         26.56        17.09 o
  -6   6  21         32.84        -15.97        19.87 o
  -4   6  21        111.85        148.85        23.61 o
  -2   6  21        311.63        288.51        27.31 o
   0   6  21          1.30         30.97        16.41 o
   2   6  21         39.75         79.72        19.46 o
   4   6  21          0.29         -3.84        20.00 o
   6   6  21        314.06        327.01        41.30 o
   8   6  21         15.01         14.69        17.49 o
  10   6  21        111.02        144.16        41.72 o
  -9   7  21        319.78        355.77        86.01 o
  -7   7  21        113.38        119.07        28.48 o
  -5   7  21          5.94         14.00        15.60 o
  -3   7  21          3.96        -14.92        14.92 o
  -1   7  21          6.21         35.43        17.95 o
   1   7  21        270.48        328.60        33.30 o
   3   7  21         73.64         85.27        21.65 o
   5   7  21        132.98        121.65        25.14 o
   7   7  21        279.32        316.22        47.21 o
   9   7  21        678.95        846.84        90.44 o
  -6   8  21          7.30          3.21        20.66 o
  -4   8  21         14.27          8.20        36.85 o
  -2   8  21          0.04          6.20        16.73 o
   0   8  21         93.24        119.42        29.15 o
   2   8  21         33.72         49.51        38.40 o
   4   8  21          0.18        -28.17        28.17 o
   6   8  21          8.96         97.56        59.66 o
  -1   9  21        111.99         66.24        52.01 o
   1   9  21        269.17        168.10        60.71 o
 -14   0  22          9.77         82.83        48.10 o
 -12   0  22        192.75        198.67        36.87 o
 -10   0  22        708.12        642.31        95.64 o
  -8   0  22       1172.45       1008.01        54.23 o
  -6   0  22        121.75        163.18        22.54 o
  -4   0  22        284.08        296.35        37.80 o
  -2   0  22         75.90         83.25        21.72 o
   0   0  22       1339.75       1279.42        51.69 o
   2   0  22       2137.00       2087.70        74.39 o
   4   0  22        935.21       1107.05        52.67 o
   6   0  22        516.18        501.49        42.94 o
   8   0  22       2843.57       2726.17       112.92 o
  10   0  22         48.85          3.53        18.87 o
  12   0  22         48.53         12.12        23.83 o
 -15   1  22          3.70        -50.46        50.46 o
 -13   1  22        104.36        107.28        29.85 o
 -11   1  22          9.13        -11.31        13.10 o
  -9   1  22         99.28         73.93        13.74 o
  -7   1  22         29.40         10.51        10.34 o
  -5   1  22        273.38        275.95        21.30 o
  -3   1  22        501.03        446.14        26.86 o
  -1   1  22        548.57        572.36        28.93 o
   1   1  22        691.42        719.39        35.00 o
   3   1  22        728.71        689.32        27.59 o
   5   1  22         22.12         16.22        10.42 o
   7   1  22        308.43        247.96        31.44 o
   9   1  22        141.57        160.36        21.60 o
  11   1  22         14.42         25.59        16.38 o
  13   1  22          0.93         23.94        28.80 o
 -14   2  22          0.21         23.73        24.52 o
 -12   2  22        133.74         98.65        20.10 o
 -10   2  22         12.55         17.15        12.43 o
  -8   2  22         30.67         49.43        14.97 o
  -6   2  22          2.61          9.34         8.59 o
  -4   2  22         33.24         21.31        10.72 o
  -2   2  22        961.61       1002.03        40.74 o
   0   2  22        313.21        296.25        24.22 o
   2   2  22        367.92        389.53        39.64 o
   4   2  22       1134.42       1083.88        38.48 o
   6   2  22        145.50        112.61        16.05 o
   8   2  22        780.37        745.66        52.30 o
  10   2  22          4.41         15.64        15.10 o
  12   2  22          0.01         16.07        17.88 o
 -13   3  22         20.77         41.63        22.48 o
 -11   3  22          3.04          4.47        26.70 o
  -9   3  22         86.65         91.97        18.24 o
  -7   3  22         43.36         32.12        13.86 o
  -5   3  22         33.77         23.30        11.37 o
  -3   3  22       2360.31       2378.44        73.37 o
  -1   3  22       3444.95       3550.74        89.98 o
   1   3  22          1.87          0.76        12.50 o
   3   3  22         53.09         43.36        16.11 o
   5   3  22        271.72        285.60        28.00 o
   7   3  22        147.48        175.99        20.52 o
   9   3  22          4.57         35.94        21.48 o
  11   3  22         18.43         27.70        17.17 o
  13   3  22        219.43        226.45        52.34 o
 -12   4  22          0.45         -0.81        19.48 o
 -10   4  22         36.20         48.25        31.45 o
  -8   4  22         47.87         67.22        19.57 o
  -6   4  22         27.27         46.50        18.48 o
  -4   4  22          3.67         45.37        18.72 o
  -2   4  22       1171.25       1170.10        61.63 o
   0   4  22       2687.55       2724.55        80.60 o
   2   4  22       1788.49       1595.74        71.33 o
   4   4  22        130.19        177.46        23.65 o
   6   4  22          0.82         20.67        13.99 o
   8   4  22         41.25         42.08        18.27 o
  10   4  22          2.58          8.24        32.03 o
  12   4  22         11.29         57.85        39.09 o
 -11   5  22         44.49         15.86        42.58 o
  -9   5  22        142.89        135.33        24.44 o
  -7   5  22        122.02         81.39        21.47 o
  -5   5  22        302.63        299.16        51.34 o
  -3   5  22        507.99        527.79        43.66 o
  -1   5  22       1153.91       1136.88        61.69 o
   1   5  22        260.76        265.27        28.49 o
   3   5  22         28.59         27.41        17.97 o
   5   5  22         39.12         64.24        18.62 o
   7   5  22         35.08         46.79        16.32 o
   9   5  22         21.14         14.36        16.00 o
  11   5  22         69.90         73.76        47.60 o
 -10   6  22          0.02         12.71        23.74 o
  -8   6  22         62.04         74.17        21.81 o
  -6   6  22         62.73         36.25        20.00 o
  -4   6  22         42.50         28.41        19.80 o
  -2   6  22         48.96         46.27        14.90 o
   0   6  22        257.08        272.95        30.94 o
   2   6  22         11.23          1.66        13.40 o
   4   6  22          0.12         10.42        16.21 o
   6   6  22         47.10         71.83        19.55 o
   8   6  22         74.99         79.55        26.32 o
  10   6  22         58.60        171.14        62.95 o
  -7   7  22          1.39         22.86        20.87 o
  -5   7  22         29.96        -20.52        20.52 o
  -3   7  22        149.76        116.35        30.06 o
  -1   7  22         16.44         -3.47        18.32 o
   1   7  22        256.12        214.43        29.14 o
   3   7  22         66.27         68.62        20.03 o
   5   7  22         24.82         31.78        27.73 o
   7   7  22         31.29         19.17        39.71 o
  -6   8  22          9.57         90.91        43.44 o
  -4   8  22         44.36        130.81        60.71 o
  -2   8  22          0.42         -7.53        21.35 o
   0   8  22         44.79         37.16        35.92 o
   2   8  22          6.03        -15.66        37.60 o
   4   8  22         12.63          8.39        37.04 o
 -15   1  23         12.72        123.29        58.10 o
 -13   1  23          2.99        -13.87        20.85 o
 -11   1  23        219.81        234.83        27.41 o
  -9   1  23         24.06         40.81        12.02 o
  -7   1  23         68.66         52.99        12.64 o
  -5   1  23        615.99        648.85        32.02 o
  -3   1  23         21.31         14.63        12.02 o
  -1   1  23         45.90         45.22        11.58 o
   1   1  23       3074.00       2999.34        64.02 o
   3   1  23        238.18        257.92        22.27 o
   5   1  23        219.58        183.78        19.31 o
   7   1  23         61.12         42.68        25.56 o
   9   1  23        128.50        110.39        20.12 o
  11   1  23        155.56        169.14        26.72 o
  13   1  23         15.09         13.56        24.30 o
 -12   2  23          2.49         56.78        17.98 o
 -10   2  23         89.95        117.67        18.70 o
  -8   2  23        139.51        160.08        21.08 o
  -6   2  23        444.56        444.54        25.99 o
  -4   2  23         42.58         32.96        11.40 o
  -2   2  23        377.03        440.86        26.22 o
   0   2  23         56.38         61.70        13.86 o
   2   2  23       2045.54       2052.60        79.06 o
   4   2  23        703.46        817.63        34.51 o
   6   2  23         54.64         44.22        12.37 o
   8   2  23        129.39        113.86        25.00 o
  10   2  23        109.76        169.99        30.02 o
  12   2  23          0.17        -19.95        21.43 o
 -13   3  23         55.25         84.82        50.71 o
 -11   3  23        112.14        139.13        24.03 o
  -9   3  23         39.04         39.53        14.14 o
  -7   3  23        241.44        302.48        30.64 o
  -5   3  23        178.93        165.51        18.86 o
  -3   3  23        306.78        404.74        37.94 o
  -1   3  23        290.77        355.26        32.30 o
   1   3  23         56.89         73.44        21.34 o
   3   3  23        247.62        365.08        34.59 o
   5   3  23         54.39        106.44        19.23 o
   7   3  23          0.93          0.30        12.82 o
   9   3  23         10.58         19.97        25.00 o
  11   3  23         45.40         93.49        32.51 o
  13   3  23          1.66         13.11        40.77 o
 -12   4  23         10.94        -17.88        24.58 o
 -10   4  23         32.90         68.88        21.50 o
  -8   4  23        822.34        886.80        53.41 o
  -6   4  23        191.44        187.43        30.75 o
  -4   4  23       1648.56       1578.81        73.54 o
  -2   4  23       4617.22       4655.23       122.02 o
   0   4  23       1067.96       1115.36        61.55 o
   2   4  23        268.45        278.57        33.39 o
   4   4  23        356.07        380.55        33.67 o
   6   4  23          1.06         24.21        13.82 o
   8   4  23          8.30         19.57        22.11 o
  10   4  23         69.81         70.05        27.05 o
  12   4  23          9.23         -0.87        33.00 o
 -11   5  23         10.59        -25.79        36.17 o
  -9   5  23          4.17         21.65        21.10 o
  -7   5  23         24.40         29.03        19.78 o
  -5   5  23        164.85        175.55        29.96 o
  -3   5  23          0.16         16.68        18.48 o
  -1   5  23        117.67        131.99        27.95 o
   1   5  23         41.71         25.46        16.52 o
   3   5  23        326.37        312.06        32.13 o
   5   5  23         15.54         20.82        14.71 o
   7   5  23         36.69         48.56        19.22 o
   9   5  23        136.41        250.50        68.42 o
  11   5  23          1.96         97.50        52.08 o
 -10   6  23        144.99        104.71        58.54 o
  -8   6  23         43.43         64.20        21.02 o
  -6   6  23          8.63         46.60        21.53 o
  -4   6  23         32.02         45.96        23.08 o
  -2   6  23         55.29         64.90        16.47 o
   0   6  23          0.02         23.69        14.90 o
   2   6  23         70.95         64.25        19.47 o
   4   6  23         33.50         88.89        27.03 o
   6   6  23         64.28         70.42        19.91 o
   8   6  23        143.07        220.33        49.59 o
  -7   7  23          5.21        -20.32        28.90 o
  -5   7  23          0.23          3.64        16.93 o
  -3   7  23         29.53         41.66        24.07 o
  -1   7  23        156.40        168.59        31.56 o
   1   7  23         25.14         36.28        19.27 o
   3   7  23          2.69         23.63        16.81 o
   5   7  23         57.81         93.67        27.89 o
   7   7  23         18.16         35.55        36.79 o
  -2   8  23          6.83         -3.65        22.73 o
   0   8  23         19.63         91.54        51.83 o
   2   8  23          4.56        114.78        58.91 o
   4   8  23         19.45        146.04        65.81 o
 -14   0  24         71.74        -26.72        41.26 o
 -12   0  24        392.07        398.31        50.07 o
 -10   0  24        142.35        181.32        35.06 o
  -8   0  24        173.28        236.50        28.31 o
  -6   0  24          7.58         21.29        13.98 o
  -4   0  24        146.02        212.56        33.62 o
  -2   0  24         75.53         69.42        21.60 o
   0   0  24       1793.42       1893.73        66.19 o
   2   0  24          0.05          5.70        10.23 o
   4   0  24       5974.13       5081.02       135.53 o
   6   0  24         57.28         39.77        25.99 o
   8   0  24        298.19        263.07        45.63 o
  10   0  24          0.86        -12.28        16.59 o
  12   0  24          6.84         19.57        27.31 o
 -15   1  24          9.60         -5.84        37.66 o
 -13   1  24          5.08         14.82        22.84 o
 -11   1  24        115.13         74.61        17.82 o
  -9   1  24        252.50        266.93        23.90 o
  -7   1  24        455.01        381.33        26.13 o
  -5   1  24          0.17         13.67         9.75 o
  -3   1  24         15.83          8.16        11.78 o
  -1   1  24        156.70        165.98        17.99 o
   1   1  24         87.66        121.92        16.24 o
   3   1  24        130.98        134.19        17.53 o
   5   1  24       1209.98       1105.43        52.96 o
   7   1  24        288.01        291.45        34.39 o
   9   1  24          1.02         33.92        15.71 o
  11   1  24         66.39         89.15        21.90 o
  13   1  24         24.63        -19.70        35.61 o
 -12   2  24         82.72        100.20        24.30 o
 -10   2  24         42.86         52.92        15.66 o
  -8   2  24         12.59         12.06        14.38 o
  -6   2  24         18.79          6.99         9.22 o
  -4   2  24          2.08          7.08        10.40 o
  -2   2  24       1501.26       1571.89        52.13 o
   0   2  24        312.81        348.31        34.38 o
   2   2  24         53.03         62.96        19.41 o
   4   2  24        256.77        254.39        22.51 o
   6   2  24        216.68        222.96        26.63 o
   8   2  24         10.51         20.75        17.99 o
  10   2  24          0.09         19.32        20.69 o
  12   2  24        342.40        431.26        53.61 o
 -11   3  24         11.08         33.13        17.77 o
  -9   3  24        127.32         96.17        21.35 o
  -7   3  24       1068.18       1182.82        52.78 o
  -5   3  24       1217.45       1391.05        49.92 o
  -3   3  24       4620.90       4547.50       106.27 o
  -1   3  24       1473.92       1425.89        78.82 o
   1   3  24        154.61        146.54        25.10 o
   3   3  24         21.11         32.48        14.75 o
   5   3  24        207.96        220.88        25.57 o
   7   3  24          9.38         27.56        18.23 o
   9   3  24         12.94         19.89        29.62 o
  11   3  24         94.31        106.79        37.90 o
 -10   4  24         10.56         40.32        17.99 o
  -8   4  24         13.12         46.48        19.34 o
  -6   4  24          2.88         30.97        16.26 o
  -4   4  24       1857.81       2055.64        99.40 o
  -2   4  24        196.26        241.37        32.89 o
   0   4  24          0.77          6.70        18.92 o
   2   4  24          0.02         30.27        17.57 o
   4   4  24          7.51         -5.64        14.31 o
   6   4  24        433.28        459.63        39.57 o
   8   4  24         59.21        128.00        36.29 o
  10   4  24        169.56        230.55        70.28 o
 -11   5  24          8.39         18.89        34.05 o
  -9   5  24        123.16         93.65        23.37 o
  -7   5  24        169.53        199.00        28.02 o
  -5   5  24        655.06        701.62        55.66 o
  -3   5  24       1100.80       1072.19        64.25 o
  -1   5  24        163.15        151.34        23.35 o
   1   5  24         96.49        106.28        21.29 o
   3   5  24         87.77         53.76        23.91 o
   5   5  24        127.87        161.50        26.01 o
   7   5  24          1.32          0.41        18.96 o
   9   5  24         15.82         97.07        57.11 o
  -8   6  24        127.27         63.23        30.07 o
  -6   6  24         16.57         67.13        29.31 o
  -4   6  24        279.01        243.01        30.27 o
  -2   6  24         55.39         80.68        20.79 o
   0   6  24         34.09         30.37        15.92 o
   2   6  24        453.47        390.81        37.88 o
   4   6  24         22.32          3.26        20.75 o
   6   6  24         58.74         34.07        25.12 o
   8   6  24         27.07         13.92        35.79 o
  -7   7  24          6.25         59.41        40.33 o
  -5   7  24         97.03        195.46        45.00 o
  -3   7  24          3.96        -22.54        22.78 o
  -1   7  24        170.70        147.78        35.74 o
   1   7  24         47.93         45.95        21.68 o
   3   7  24         27.02         26.11        18.39 o
   5   7  24          2.46         56.66        28.48 o
  -2   8  24         22.76         37.97        38.40 o
   0   8  24         68.52         29.46        39.27 o
   4   8  24         22.04         63.70        58.79 o
 -13   1  25         15.93         45.23        33.82 o
 -11   1  25         10.88         13.24        16.11 o
  -9   1  25         40.17         79.69        16.47 o
  -7   1  25        242.63        300.51        23.96 o
  -5   1  25        109.01         83.61        14.05 o
  -3   1  25         19.15         31.80        12.52 o
  -1   1  25          3.02         17.74        10.58 o
   1   1  25        833.61        776.97        31.92 o
   3   1  25          0.70         -4.97        10.92 o
   5   1  25        200.83        172.58        23.09 o
   7   1  25          2.45         20.09        16.99 o
   9   1  25         10.23         23.72        14.32 o
  11   1  25         12.78         -7.11        16.15 o
 -12   2  25         69.04         19.90        27.26 o
 -10   2  25         77.39        110.84        19.75 o
  -8   2  25        241.33        267.45        26.85 o
  -6   2  25        151.94        194.32        18.48 o
  -4   2  25        555.53        539.32        32.71 o
  -2   2  25        332.71        311.24        25.07 o
   0   2  25        995.33       1044.92        58.70 o
   2   2  25         88.07         73.10        20.63 o
   4   2  25          2.07         17.16        16.64 o
   6   2  25          3.22          1.00        13.59 o
   8   2  25          4.76         -0.37        16.78 o
  10   2  25          8.82         26.42        18.37 o
  12   2  25         48.66        119.62        54.50 o
 -11   3  25        101.29         79.89        23.08 o
  -9   3  25         64.00         53.94        17.82 o
  -7   3  25        246.09        350.28        31.44 o
  -5   3  25       1166.83       1240.37        48.76 o
  -3   3  25        263.84        311.21        29.11 o
  -1   3  25        248.89        242.32        32.15 o
   1   3  25         79.85         74.94        20.61 o
   3   3  25        122.23        117.46        22.98 o
   5   3  25         29.46         17.70        14.40 o
   7   3  25         10.64         38.67        22.08 o
   9   3  25        285.94        426.54        54.01 o
  11   3  25        134.08        187.61        69.04 o
 -10   4  25          0.66         38.21        18.63 o
  -8   4  25         91.53        105.22        20.70 o
  -6   4  25         13.13         53.68        23.76 o
  -4   4  25        291.28        314.45        46.06 o
  -2   4  25        486.94        431.67        40.84 o
   0   4  25          2.28         22.30        19.83 o
   2   4  25        872.35        929.29        58.74 o
   4   4  25          0.44         11.85        14.63 o
   6   4  25         27.92         10.90        13.51 o
   8   4  25         38.95        143.84        34.48 o
  10   4  25        321.33        330.29        85.57 o
 -11   5  25         47.07         20.13        42.51 o
  -9   5  25         23.20        -12.12        36.48 o
  -7   5  25         90.80        132.36        24.94 o
  -5   5  25         40.97         83.60        24.06 o
  -3   5  25         62.46         94.01        22.87 o
  -1   5  25          1.02         56.71        19.18 o
   1   5  25         58.66         40.06        17.60 o
   3   5  25          4.58         -2.84        15.37 o
   5   5  25         33.09         43.26        17.54 o
   7   5  25          1.16         -0.90        19.11 o
  -8   6  25         28.26         36.58        30.98 o
  -6   6  25        127.35         45.07        30.08 o
  -4   6  25         32.29         55.60        19.68 o
  -2   6  25          3.12         19.66        18.19 o
   0   6  25          3.02         31.27        18.02 o
   2   6  25        448.08        492.48        43.49 o
   4   6  25          1.59         31.64        17.51 o
   6   6  25        121.95        160.58        31.69 o
  -7   7  25          0.02        -43.50        43.50 o
  -5   7  25          2.06         88.55        44.99 o
  -3   7  25        175.24        210.53        46.82 o
  -1   7  25        105.74        218.12        59.78 o
   1   7  25        171.37        202.79        38.79 o
   3   7  25        323.81        419.42        62.03 o
   5   7  25       1015.90       1096.38       137.58 o
  -2   8  25         60.82        102.04        51.02 o
 -12   0  26        194.35        125.61        34.07 o
 -10   0  26         32.42          9.30        23.16 o
  -8   0  26          0.11         25.85        17.19 o
  -6   0  26         30.34         25.24        15.53 o
  -4   0  26       1164.79       1203.90        79.66 o
  -2   0  26       1884.26       1881.61        94.99 o
   0   0  26         59.20         67.20        19.55 o
   2   0  26       1013.86        900.84        69.76 o
   4   0  26       1313.06       1283.53        73.06 o
   6   0  26        136.48        133.40        37.40 o
   8   0  26        164.53        181.43        42.85 o
  10   0  26        235.26        250.74        42.77 o
  12   0  26          1.34        -39.65        40.02 o
 -13   1  26         22.49         -3.11        39.15 o
 -11   1  26          0.07          5.27        16.37 o
  -9   1  26         69.44         66.13        16.49 o
  -7   1  26         47.17         34.92        14.12 o
  -5   1  26          4.17         11.93        13.40 o
  -3   1  26        450.33        397.93        29.75 o
  -1   1  26        384.05        355.40        29.47 o
   1   1  26        340.13        255.96        22.90 o
   3   1  26        211.75        166.79        20.10 o
   5   1  26         12.60         16.89        13.56 o
   7   1  26         69.97         59.15        25.62 o
   9   1  26          1.63          4.84        22.07 o
  11   1  26         81.55         76.61        43.93 o
 -10   2  26         28.47         22.57        26.46 o
  -8   2  26         28.07         45.88        16.85 o
  -6   2  26        136.64        159.62        18.42 o
  -4   2  26        164.19        169.53        20.22 o
  -2   2  26         59.42         82.26        15.25 o
   0   2  26        688.08        667.27        43.17 o
   2   2  26        193.67        177.35        27.77 o
   4   2  26        301.25        281.05        34.07 o
   6   2  26         75.24        107.53        24.89 o
   8   2  26          0.05         35.81        19.88 o
  10   2  26          3.80         51.25        33.39 o
  -9   3  26         27.65         52.13        19.27 o
  -7   3  26        810.03        883.16        53.49 o
  -5   3  26       1338.02       1374.92        52.03 o
  -3   3  26        255.04        290.40        29.31 o
  -1   3  26         44.18         82.85        30.84 o
   1   3  26        151.54        202.65        29.85 o
   3   3  26          1.47         -2.14        17.72 o
   5   3  26          6.63         56.00        21.50 o
   7   3  26          8.60          9.44        19.11 o
   9   3  26        505.04        436.04        66.88 o
  11   3  26        218.86        231.61        77.18 o
 -10   4  26         41.24         50.62        32.15 o
  -8   4  26         47.71         26.19        26.76 o
  -6   4  26        148.43        158.69        28.65 o
  -4   4  26        579.94        569.72        47.68 o
  -2   4  26        676.70        625.96        49.65 o
   0   4  26         32.54         57.86        25.70 o
   2   4  26         43.28         32.36        16.55 o
   4   4  26         14.12         55.37        17.92 o
   6   4  26         32.00         -5.98        17.01 o
   8   4  26         43.68         94.64        47.17 o
 -11   5  26         79.65        189.41        62.89 o
  -9   5  26         41.57         43.68        30.36 o
  -7   5  26        461.37        511.50        45.16 o
  -5   5  26        480.52        454.84        47.90 o
  -3   5  26        122.89        188.75        31.07 o
  -1   5  26          0.46         19.27        18.52 o
   1   5  26          0.01         13.19        14.69 o
   3   5  26         82.65         94.35        22.92 o
   5   5  26          3.22         20.58        17.01 o
   7   5  26         14.93         25.53        32.25 o
  -8   6  26          0.01         84.08        49.65 o
  -6   6  26         48.92         46.54        31.47 o
  -4   6  26          8.48         -3.85        15.06 o
  -2   6  26          8.32         27.64        17.65 o
   0   6  26         22.11         33.33        17.01 o
   2   6  26         38.93         46.19        18.95 o
   4   6  26          7.15         65.61        24.72 o
   6   6  26         41.07         63.29        30.84 o
  -3   7  26         49.87         30.76        35.73 o
  -1   7  26         43.26         15.16        42.38 o
   1   7  26          8.25        162.88        63.01 o
   3   7  26          5.87         25.79        43.50 o
 -13   1  27          0.05        -47.10        47.10 o
 -11   1  27         46.81         51.52        18.74 o
  -9   1  27        113.46        120.16        22.81 o
  -7   1  27          6.80         12.26        13.21 o
  -5   1  27         26.12         30.70        11.78 o
  -3   1  27       1006.26       1079.69        48.87 o
  -1   1  27        108.40        132.17        19.06 o
   1   1  27          1.16         24.96        11.36 o
   3   1  27          0.20         -0.77        10.59 o
   5   1  27         32.04         65.55        21.49 o
   7   1  27        235.58        323.54        37.88 o
   9   1  27         17.22          1.12        14.82 o
  11   1  27         45.30         99.06        50.65 o
 -10   2  27         61.87         54.89        20.00 o
  -8   2  27          1.28         21.31        16.65 o
  -6   2  27        124.79         94.89        20.39 o
  -4   2  27         35.86         57.44        15.24 o
  -2   2  27        514.27        559.37        36.61 o
   0   2  27        392.65        388.58        33.12 o
   2   2  27        225.86        288.29        36.38 o
   4   2  27         87.94         52.38        18.02 o
   6   2  27         32.75         15.17        26.11 o
   8   2  27         56.01         55.67        26.50 o
  10   2  27         40.77        173.50        64.75 o
  -9   3  27         57.90        107.04        22.95 o
  -7   3  27        256.49        318.19        37.58 o
  -5   3  27        145.36        139.99        24.43 o
  -3   3  27          1.28         14.12        14.77 o
  -1   3  27          0.77          1.66        15.18 o
   1   3  27         72.11         85.13        21.16 o
   3   3  27         29.73         68.61        30.95 o
   5   3  27          0.22         29.18        30.33 o
   7   3  27          2.31         14.43        22.50 o
  11   3  27         48.89         20.38        39.09 o
 -10   4  27        198.45        178.54        59.10 o
  -8   4  27        342.14        344.67        36.95 o
  -6   4  27       1034.32       1008.37        59.21 o
  -4   4  27        177.48        187.75        29.83 o
  -2   4  27         60.03         86.46        21.30 o
   0   4  27         52.65         92.47        31.02 o
   2   4  27          3.01         32.26        21.09 o
   4   4  27          0.32         29.82        15.60 o
   6   4  27        159.73        168.58        30.99 o
  -9   5  27         35.84         29.89        43.31 o
  -7   5  27          2.44         -9.34        20.17 o
  -5   5  27        100.59        117.68        24.22 o
  -3   5  27         18.18         43.50        21.13 o
  -1   5  27          4.74         -4.26        18.35 o
   1   5  27         56.17         36.60        22.28 o
   3   5  27          8.28         10.38        14.97 o
   5   5  27         39.92         20.70        18.50 o
  -6   6  27          0.00         27.28        36.35 o
  -4   6  27          0.56        -17.68        61.24 o
  -2   6  27         37.31         46.94        19.45 o
   0   6  27        103.09        111.63        22.90 o
   2   6  27        103.47        104.79        27.49 o
   4   6  27         69.98         35.46        28.52 o
   6   6  27         42.54         24.44        50.96 o
  -3   7  27         11.83         39.03        37.53 o
   1   7  27         57.00        149.83        62.76 o
   3   7  27         19.49        -45.61        45.61 o
 -12   0  28         34.58         93.40        51.64 o
 -10   0  28          4.71          0.15        17.87 o
  -8   0  28         16.03         56.52        29.60 o
  -6   0  28        304.99        244.18        34.52 o
  -4   0  28        361.15        296.33        52.54 o
  -2   0  28        144.51        143.17        26.03 o
   0   0  28       4534.27       4290.69       118.90 o
   2   0  28         38.22         34.57        19.86 o
   4   0  28         18.43         13.52        24.77 o
   6   0  28         10.10         71.49        35.98 o
   8   0  28          1.46         -2.59        24.09 o
  10   0  28        147.56        152.87        59.53 o
 -13   1  28         66.37         -7.27        36.85 o
 -11   1  28         85.74         48.32        23.74 o
  -9   1  28          0.01         16.60        24.97 o
  -7   1  28        123.10        115.56        17.70 o
  -5   1  28        456.32        476.96        31.28 o
  -3   1  28        178.13        152.60        20.91 o
  -1   1  28          0.71          6.39        14.02 o
   1   1  28        411.80        436.35        30.52 o
   3   1  28        303.30        302.71        29.49 o
   5   1  28        105.30         89.91        24.92 o
   7   1  28         16.34         12.71        17.71 o
   9   1  28         58.69         59.20        24.05 o
 -10   2  28        113.66        130.67        62.05 o
  -8   2  28         18.27         60.79        17.04 o
  -6   2  28        323.52        314.90        27.49 o
  -4   2  28         30.42         39.79        14.23 o
  -2   2  28          7.67         12.53        14.54 o
   0   2  28        157.04        135.30        21.77 o
   2   2  28         92.78         82.51        23.52 o
   4   2  28          0.94        -18.75        18.75 o
   6   2  28         59.89         50.43        21.82 o
   8   2  28        550.26        588.15        58.98 o
  -9   3  28        265.70        261.19        37.36 o
  -7   3  28       1105.02        969.92        58.20 o
  -5   3  28        228.26        241.25        30.64 o
  -3   3  28         52.96         47.09        17.49 o
  -1   3  28         14.07         37.38        19.81 o
   1   3  28          2.60          6.10        16.38 o
   3   3  28        159.29        174.59        42.47 o
   5   3  28          1.32        -11.22        16.26 o
   7   3  28         16.26         57.00        31.08 o
 -10   4  28         82.22         79.73        54.25 o
  -8   4  28        770.08        717.63        64.68 o
  -6   4  28         36.25         52.17        18.29 o
  -4   4  28          0.36         21.26        17.45 o
  -2   4  28         52.32         65.40        59.39 o
   0   4  28         41.45         72.55        26.77 o
   2   4  28        344.64        372.67        48.90 o
   4   4  28          5.22         22.92        19.38 o
   6   4  28        587.05        823.24        92.35 o
  -7   5  28        201.49         88.56        58.41 o
  -5   5  28         58.42         58.94        20.14 o
  -3   5  28         52.85         73.60        21.74 o
  -1   5  28         15.93         52.01        25.82 o
   1   5  28         23.72          2.56        20.64 o
   3   5  28          3.50        -19.59        19.59 o
   5   5  28         45.15         26.53        41.82 o
  -6   6  28         42.97         -8.82        27.09 o
  -4   6  28         58.03         -6.90        29.21 o
  -2   6  28        209.08        130.67        69.10 o
   0   6  28          5.88         79.50        34.09 o
   2   6  28         12.55         60.31        26.13 o
   4   6  28         27.54         13.04        52.42 o
   1   7  28          0.15         49.03        52.51 o
 -11   1  29         11.40        -17.96        37.47 o
  -9   1  29          6.31         -5.68        13.13 o
  -7   1  29          5.51         10.18        12.37 o
  -5   1  29         24.59         26.34        12.01 o
  -3   1  29        587.35        494.26        35.86 o
  -1   1  29         10.00         24.16        15.88 o
   1   1  29        150.04        122.23        21.53 o
   3   1  29          0.00         15.93        19.26 o
   5   1  29          8.26         16.10        17.88 o
   7   1  29          4.11         -4.21        19.16 o
   9   1  29         64.19         72.59        33.92 o
  -8   2  29        210.13        187.74        26.19 o
  -6   2  29        116.23        113.90        20.88 o
  -4   2  29        331.38        331.31        30.21 o
  -2   2  29        116.78         94.45        18.67 o
   0   2  29         18.40         17.58        14.77 o
   2   2  29          0.23         -4.46        18.70 o
   4   2  29         23.04          4.78        15.69 o
   6   2  29         66.72        128.01        32.51 o
  -9   3  29        431.52        421.26        90.85 o
  -7   3  29         51.61         95.42        21.76 o
  -5   3  29        114.96        100.98        26.16 o
  -3   3  29         43.53         38.31        19.87 o
  -1   3  29          7.08         -0.77        22.25 o
   1   3  29         14.70         12.99        18.49 o
   3   3  29          0.50          1.84        24.04 o
   5   3  29        327.98        428.17        53.64 o
 -10   4  29          6.52         63.14        45.99 o
  -8   4  29        130.14        257.49        71.40 o
  -6   4  29        223.43        274.49        32.63 o
  -4   4  29          0.26          4.79        23.16 o
  -2   4  29        116.07        135.63        33.32 o
   0   4  29          0.13         -5.60        25.91 o
   2   4  29         33.77          4.57        21.72 o
   4   4  29          0.00         29.34        18.72 o
  -7   5  29          2.44         17.09        36.85 o
  -5   5  29         12.91         12.48        21.93 o
  -3   5  29          5.77         12.94        26.24 o
  -1   5  29         16.82          9.48        20.01 o
   1   5  29        104.77         72.64        29.36 o
   3   5  29         13.12         -7.29        22.20 o
   5   5  29         39.57         -6.59        37.91 o
  -6   6  29         17.52         13.55        36.17 o
   0   6  29         41.07         -6.52        31.69 o
   2   6  29         74.15         26.00        36.23 o
   4   6  29         17.75          1.43        32.56 o
 -10   0  30          4.49          0.57        21.62 o
  -8   0  30        119.92         73.59        42.44 o
  -6   0  30        471.67        509.54        50.80 o
  -4   0  30          6.39         12.14        16.17 o
  -2   0  30        303.79        267.60        33.59 o
   0   0  30        303.68        240.30        43.24 o
   2   0  30         37.52         -4.42        21.11 o
   4   0  30         12.17         14.92        50.02 o
   6   0  30        238.62        364.09        64.32 o
   8   0  30          0.01         33.68        41.26 o
 -11   1  30         14.12        -46.11        46.11 o
  -9   1  30          3.80          8.19        20.73 o
  -7   1  30         79.15         77.29        18.53 o
  -5   1  30          9.30         28.68        12.24 o
  -3   1  30        472.61        498.46        36.67 o
  -1   1  30         65.99         34.38        13.73 o
   1   1  30          1.44         15.44        13.13 o
   3   1  30          3.50         11.17        14.57 o
   5   1  30         14.16         24.42        20.92 o
   7   1  30        119.91        118.39        37.40 o
   9   1  30        194.41        294.43        79.48 o
  -8   2  30         12.68         35.19        19.14 o
  -6   2  30         47.35         65.53        19.48 o
  -4   2  30        251.93        221.45        27.72 o
  -2   2  30        105.29         99.96        22.87 o
   0   2  30        143.33        164.75        23.17 o
   2   2  30         44.73         68.32        27.57 o
   4   2  30         11.54         24.28        22.87 o
   6   2  30          3.99         83.83        56.98 o
  -9   3  30        284.92        334.45        81.72 o
  -7   3  30        124.35        143.85        28.68 o
  -5   3  30         24.08         22.92        19.35 o
  -3   3  30         18.41         -4.45        16.45 o
  -1   3  30         46.53         60.21        17.97 o
   1   3  30          4.09          0.91        21.40 o
   3   3  30         45.99        129.20        34.26 o
   5   3  30        616.96        730.18       117.20 o
  -8   4  30        145.87        148.65        61.58 o
  -6   4  30        148.41        111.89        31.04 o
  -4   4  30          3.86        -16.71        16.71 o
  -2   4  30          0.04         -1.21        17.19 o
   0   4  30          2.94         22.46        23.43 o
   2   4  30         24.69         -4.30        22.56 o
   4   4  30          3.36         71.65        54.31 o
  -5   5  30          0.85         17.65        31.07 o
  -3   5  30          0.01        -29.02        35.05 o
   1   5  30         44.48         53.96        33.96 o
   3   5  30          0.00         -4.04        37.47 o
   5   5  30        163.74        119.75        65.93 o
   0   6  30          7.78         54.13        36.42 o
  -9   1  31         28.70          1.54        25.06 o
  -7   1  31        210.63        164.31        23.30 o
  -5   1  31         96.99        113.78        16.81 o
  -3   1  31          5.30         43.47        18.59 o
  -1   1  31         19.28         19.19        18.85 o
   1   1  31         37.64         62.99        17.42 o
   3   1  31        122.54         69.76        31.77 o
   5   1  31         63.30         80.99        20.94 o
   7   1  31         41.15         66.12        42.63 o
  -8   2  31         17.37         -5.93        23.97 o
  -6   2  31        200.79        157.73        26.97 o
  -4   2  31        134.44         74.02        28.87 o
  -2   2  31         10.36          8.36        23.26 o
   0   2  31         25.89         49.87        19.47 o
   2   2  31          1.42         11.35        18.95 o
   4   2  31         28.59         13.36        27.01 o
  -7   3  31         17.40         14.37        20.89 o
  -5   3  31          1.97         19.44        35.90 o
  -3   3  31         46.83         27.85        22.63 o
  -1   3  31         93.41         93.14        36.05 o
   1   3  31         53.98         63.15        27.85 o
   3   3  31         24.23        115.81        40.22 o
  -6   4  31         11.48         28.58        58.76 o
  -4   4  31         16.52        -16.31        24.60 o
  -2   4  31         34.84         12.89        17.62 o
   0   4  31          1.32         -2.98        28.59 o
   2   4  31        138.13        218.12        73.33 o
   4   4  31          0.05         40.21        45.36 o
  -5   5  31          9.34         11.12        32.81 o
   1   5  31          0.01        -32.56        37.53 o
  -8   0  32        134.73         87.86        90.48 o
  -6   0  32         32.78         58.91        24.41 o
  -4   0  32       1608.08       1470.61        81.75 o
  -2   0  32         13.48         23.95        22.67 o
   0   0  32         87.49        136.24        36.64 o
   2   0  32         31.96         38.47        38.53 o
   4   0  32        134.95         97.95        45.95 o
   6   0  32        292.17        287.10        79.60 o
  -9   1  32        121.89         89.81        34.43 o
  -7   1  32         68.83         51.16        23.15 o
  -5   1  32         82.93        118.93        19.58 o
  -3   1  32        143.27         93.65        21.30 o
  -1   1  32        101.80         75.35        21.53 o
   1   1  32          3.68        -18.25        20.03 o
   3   1  32         29.74         65.39        26.57 o
   7   1  32        233.10        279.14        79.73 o
  -6   2  32          7.06         14.82        33.14 o
  -4   2  32         53.04         27.03        17.01 o
  -2   2  32         10.88         24.96        21.98 o
   0   2  32          3.33         23.31        16.96 o
   2   2  32         34.76         28.80        23.61 o
  -7   3  32          0.21        -11.37        32.00 o
  -5   3  32          0.14        -16.32        45.46 o
  -3   3  32         12.35          5.93        17.83 o
  -1   3  32         94.89        114.85        25.23 o
   1   3  32         30.86         24.79        40.45 o
   3   3  32         36.78         97.50        55.80 o
  -4   4  32         11.91        -23.86        30.88 o
  -2   4  32         27.48         31.38        33.43 o
   0   4  32         10.84         12.86        35.11 o
   2   4  32        579.19        629.19       119.25 o
  -7   1  33        234.22        134.11        31.83 o
  -5   1  33          6.12         -1.91        15.73 o
  -3   1  33         27.40         46.30        21.61 o
  -1   1  33          1.08        -14.01        17.04 o
   1   1  33          0.57        -22.90        24.16 o
  -6   2  33         40.51         59.89        29.00 o
  -4   2  33          8.05         15.94        17.13 o
  -2   2  33         29.74         33.94        27.92 o
   0   2  33          3.54          2.65        20.50 o
   2   2  33        102.72        125.05        39.56 o
  -5   3  33         20.93        -26.28        26.28 o
  -3   3  33          1.07         53.82        43.62 o
  -1   3  33         10.75         59.66        44.00 o
   1   3  33         55.68         -7.15        37.16 o
  -2   4  33         18.58        -15.91        27.72 o
  -6   0  34        128.95        107.70        41.92 o
  -4   0  34         39.91        -14.42        69.51 o
  -2   0  34         55.83        133.76        38.78 o
   0   0  34         19.68         21.11        36.14 o
  -7   1  34        320.15        276.00        52.06 o
  -5   1  34          0.02         44.13        23.55 o
  -3   1  34          4.84         -3.44        20.23 o
  -1   1  34          4.20         19.63        19.33 o
   1   1  34          8.23        -31.72        31.72 o
  -6   2  34         10.00        -15.41        28.12 o
  -4   2  34         35.84         29.97        26.16 o
  -2   2  34         13.30         -6.59        42.38 o
   0   2  34          0.83          0.21        27.07 o
  -3   3  34         32.01         74.70        39.83 o
   1   3  34        398.58        335.63        87.99 o
  -2   4  34          4.79        -38.84        38.84 o
  -5   1  35          0.77         13.95        38.12 o
  -3   1  35         12.59        103.26        29.46 o
  -1   1  35         17.78         18.08        26.13 o
  -2   2  35         10.35        -12.43        78.33 o
   0   2  35          8.13        248.94        76.19 o
  -4   0  36         25.73        110.99        56.98 o
  -3   1  36          1.55        -20.13        35.73 o
                                                
